# Supplementary material for: Integrated genomic and prospective clinical studies show the importance of modular pleiotropy for disease susceptibility, diagnosis and treatment
Source: Genome Med. 2014 Feb 26;6(2):17. doi: 10.1186/gm534 (PMC4064311; doi:10.1186/gm534)
Supplement: Additional file 1: Table S1 — Manual classification of all traits and diseases in the GWAS catalogue. Table S2. Gene symbols of all mapped genes that harbor at least one disease-associated SNP corresponding to a disease trait. Table S3. All pathways for all the GWAS genes reported by IPA. Table S4. All KEGG pathways for all the GWAS genes. Table S5. Ingenuity pathways for the GWAS genes with any non-immune trait. Table S6. Gene symbols of all genes harboring at least one disease-associated SNP in the corresponding linkage disequilibrium block. Table S7. Ingenuity pathways for the genes in Table S6. Table S8. Gene symbols of the mapped genes with a somatic cancer mutation in the COSMIC database. Table S9. Ingenuity pathways for the genes in Table S8. Table S10. Gene symbols of the mapped genes within the OMIM database. Table S11. Ingenuity pathways for the genes in Table S10. Table S12. Statistics of all eight T-cell diseases. Table S13. Descriptions of the pleiotropic module genes. Table S14. Ingenuity pathways for the genes in Table S13. Table S15. Knockout mice phenotypes of the pleiotropic module genes. Table S16. Statistics of median degree preserving randomization of the enrichment of GWAS genes, biomarkers, therapeutic targets, cancer genes, immune mice knockout genes and pleiotropic module genes. Table S17. Nominal P-values for disease association in original GWAS of MS for all measured SNPs of the pleiotropic module genes. Table S18. Analysis of all druggable interactions between the pleiotropic module genes. Table S19. Drugs significantly associated with the expression of the pleiotropic module genes. Table S20. Ingenuity pathways for the GC-perturbed genes. Table S21. Ingenuity pathways for the genes differentially expressed in low responders of natalizumab treatment. Table S22. Identified disease modules for each of the studied diseases. [file gm534-S1.xls]

## Sheet: Table S1
Table S1. Manual classification of all traits and diseases in the GWAS catalogue. Column A is the name of the disease trait. Column B is 1 if we have classified the trait as a disease trait, and column c is one if the trait is an immune related disease trait.
Disease_Trait	is_trait	is_disease	is_immune	is_cancer
AIDS		1	1
AIDS progression		1	1
Abdominal aortic aneurysm		1
Acute lymphoblastic leukemia (childhood)		1		1
Adiposity		1
Age-related macular degeneration		1
Age-related macular degeneration (CNV vs. GA)		1
Age-related macular degeneration (CNV)		1
Age-related macular degeneration (GA)		1
Age-related macular degeneration (wet)		1
Alcohol and nictotine co-dependence		1
Alcohol consumption		1
Alcohol dependence		1
Alcoholism (12-month weekly alcohol consumption)		1
Alcoholism (alcohol dependence factor score)		1
Alcoholism (alcohol use disorder factor score)		1
Alcoholism (heaviness of drinking)		1
Allergic rhinitis		1	1
Alopecia areata		1	1
Alzheimer's disease		1
Alzheimer's disease (age of onset)		1
Alzheimer's disease (late onset)		1
Alzheimer's disease biomarkers		1
Amyotrophic lateral sclerosis		1
Ankylosing spondylitis		1	1
Anorexia nervosa		1
Arthritis (juvenile idiopathic)		1	1
Asperger disorder		1
Asthma		1	1
Asthma (childhood onset)		1	1
Asthma (toluene diisocyanate-induced)		1	1
Atopic dermatitis		1	1
Atopy		1	1
Atrial fibrillation		1
Attention deficit hyperactivity disorder		1
Attention deficit hyperactivity disorder (time to onset)		1
Attention deficit hyperactivity disorder and conduct disorder		1
Attention deficit hyperactivity disorder symptoms (interaction)		1
Autism		1
Basal cell carcinoma		1		1
Behcet's disease		1	1
Beta thalassemia/hemoglobin E disease		1
Bilirubin levels		0
Bipolar disorder		1
Bipolar disorder (age of onset and psychomotor symptoms)		1
Bipolar disorder and major depressive disorder (combined)		1
Bipolar disorder and schizophrenia		1
Bladder cancer		1		1
Blood pressure		0
Brain lesion load		0
Breast cancer		1		1
Breast cancer (survival)		1		1
Cannabis dependence		1
Cardiac hypertrophy		1
Cardiac repolarization		1
Cardiac structure and function		1
Cardiovascular disease risk factors		1
Carotid atherosclerosis in HIV infection		1
Celiac disease		1	1
Celiac disease and Rheumatoid arthritis		1	1
Cholelithiasis-related traits in sickle cell anemia		1
Chronic Hepatitis C infection		1	1
Chronic kidney disease		1	1
Chronic kidney disease and serum creatinine levels		1	1
Chronic lymphocytic leukemia		1		1
Chronic myeloid leukemia		1		1
Chronic obstructive pulmonary disease		1	1
Colorectal cancer		1		1
Coronary artery calcification		1
Coronary heart disease		1
Creutzfeldt-Jakob disease		1
Creutzfeldt-Jakob disease (variant)		1
Crohn's disease		1	1
Crohn's disease and celiac disease		1	1
Crohn's disease and psoriasis		1	1
Cystic fibrosis severity		1
Dengue shock syndrome		1
Dental caries		1
Depression and alcohol dependence		1
Depression--quantitative trait		1
Diabetes (gestational)		1	1
Diabetes (incident)		1	1
Diabetes related insulin traits		1	1
Diabetic nephropathy		1	1
Diabetic retinopathy		1	1
Dialysis-related mortality		1
Diastolic blood pressure		0
Dilated cardiomyopathy		1
Drug-induced liver injury (amoxicillin-clavulanate)		1
Drug-induced liver injury (flucloxacillin)		1
Duodenal ulcer		1
Dupuytren's disease		1
Emphysema-related traits		1
End-stage renal disease		1	1
Endometrial cancer		1		1
Endometriosis		1	1
Endothelial function traits		1
Entorhinal cortical thickness		1
Eosinophilic esophagitis (pediatric)		1	1
Epilepsy		1
Epirubicin-induced leukopenia		1	1
Esophageal cancer		1		1
Esophageal cancer and gastric cancer		1		1
Fuchs's corneal dystrophy		1
Gallbladder cancer		1		1
Gallstones		1
Gastric cancer		1		1
Gaucher disease severity		1
Glaucoma		1
Glaucoma (exfoliation)		1
Glaucoma (primary open-angle)		1
Glioblastoma		1		1
Glioma		1		1
Glioma (high-grade)		1		1
Glomerulosclerosis		1	1
Graves' disease		1	1
HIV-1 control		1
HIV-1 replication		1
HIV-1 susceptibility		1
HIV-1 viral setpoint		1
HIV-associated dementia		1
Heart failure		1
Hepatitis B		1
Hepatitis B (viral clearance)		1
Hepatitis B vaccine response		1
Hepatocellular carcinoma		1		1
Hippocampal atrophy		1
Hirschsprung's disease		1
Hodgkin's lymphoma		1		1
Hyperactive-impulsive symptoms		1
Hypertension		1
Hypertension risk in short sleep duration		1
Hypertriglyceridemia		1
Hypospadias		1
Hypothyroidism		1
IFN-related cytopenia		1
Idiopathic pulmonary fibrosis		1	1
IgA nephropathy		1	1
IgE grass sensitization		1	1
Ileal carcinoids		1		1
Infantile hypertrophic pyloric stenosis		1
Inflammatory bowel disease		1	1
Inflammatory bowel disease (early onset)		1	1
Intracranial aneurysm		1
Intraocular pressure		1
Kawasaki disease		1	1
Kidney stones		1
Knee osteoarthritis		1	1
Large B-cell lymphoma		1		1
Leprosy		1
Life threatening arrhythmia		1
Lung adenocarcinoma		1		1
Lung cancer		1		1
Major depressive disorder		1
Major depressive disorder (broad)		1
Malaria		1
Male infertility		1
Melanoma		1		1
Meningioma		1		1
Meningococcal disease		1
Metabolic syndrome		1
Metabolic syndrome (bivariate traits)		1
Migraine		1
Mortality among heart failure patients		1
Moyamoya disease		1
Multiple myeloma		1	1
Multiple sclerosis		1	1
Multiple sclerosis (age of onset)		1	1
Multiple sclerosis (severity)		1	1
Multiple sclerosis--Brain Glutamate Levels		1	1
Myeloproliferative neoplasms		1		1
Myocardial infarction (early onset)		1
Narcolepsy		1	1
Nasopharyngeal carcinoma		1		1
Nephrolithiasis		1
Nephropathy		1
Nephropathy (idiopathic membranous)		1
Nephrotic syndrome (acquired)		1
Neuroblastoma		1		1
Neuroblastoma (high-risk)		1		1
Nevirapine-induced rash		1
Nicotine dependence		1
Non-alcoholic fatty liver disease histology (lobular)		1
Non-alcoholic fatty liver disease histology (other)		1
Non-small cell lung cancer		1		1
Nonalcoholic fatty liver disease		1
Obesity		1
Obesity (early onset extreme)		1
Obesity (extreme)		1
Obesity and blood pressure		1
Obesity and osteoporosis		1
Obesity-related traits		1
Optic disc parameters		1
Orofacial clefts		1
Osteoarthritis		1	1
Osteonecrosis of the jaw		1
Osteoporosis		1
Otosclerosis		1
Ovarian cancer		1		1
Ovarian reserve		1
Paget's disease		1
Pancreatic cancer		1		1
Panic disorder		1
Parkinson's disease		1
Parkinson's disease (age of onset)		1
Parkinson's disease (familial)		1
Parkinson's disease (motor and cognition)		1
Partial epilepsies		1
Periodontitis		1	1
Peripheral artery disease		1
Polycystic ovary syndrome		1
Primary biliary cirrhosis		1
Primary sclerosing cholangitis		1	1
Prion diseases		1
Progressive supranuclear palsy		1
Prostate cancer		1		1
Prostate cancer (gene x gene interaction)		1		1
Prostate-specific antigen levels		1
Psoriasis		1	1
Psoriatic arthritis		1	1
Renal cell carcinoma		1		1
Renal function and chronic kidney disease		1
Restless legs syndrome		1
Rheumatoid arthritis		1	1
Ribavirin-induced anemia		1
Schizophrenia		1
Schizophrenia (treatment refractory)		1
Schizophrenia, bipolar disorder and depression (combined)		1
Stevens-Johnson syndrome and toxic epidermal necrolysis (SJS-TEN)		1	1
Stroke		1
Subclinical atherosclerosis traits (other)		1
Subcutaneous adipose tissue		1
Substance dependence		1
Sudden cardiac arrest		1
Suicide attempts in bipolar disorder		1
Systemic lupus erythematosus		1	1
Systemic sclerosis		1	1
Tardive dyskinesia		1
Temperament (bipolar disorder)		1
Testicular cancer		1		1
Testicular germ cell cancer		1		1
Testicular germ cell tumor		1		1
Thoracic aortic aneurysms and dissections		1
Thyroid cancer		1		1
Thyroid function		1
Thyroid stimulating hormone		1
Thyroid volume		1
Tuberculosis		1
Type 1 diabetes		1	1
Type 1 diabetes autoantibodies		1	1
Type 2 diabetes		1
Type 2 diabetes and other traits		1
Ulcerative colitis		1	1
Upper aerodigestive tract cancers		1		1
Urinary bladder cancer		1		1
Uterine fibroids		1
Venous thromboembolism		1
Vitiligo		1
White matter integrity		1
Wilms tumor		1		1
5-HTT brain serotonin transporter levels	1	0
AB1-42	1	0
Acenocoumarol maintenance dosage	1	0
Activated partial thromboplastin time	1	0
Adiponectin levels	1	0
Adverse response to aromatase inhibitors	1	0
Adverse response to carbamapezine	1	0
Adverse response to lamotrigine and phenytoin	1	0
Aging	1	0
Aging (time to death)	1	0
Aging (time to event)	1	0
Aging traits	1	0
Amyloid A Levels	1	0
Angiotensin-converting enzyme activity	1	0
Ankle-brachial index	1	0
Anthropometric traits	1	0
Anti-cyclic Citrullinated Peptide Antibody	1	0
Anticoagulant levels	1	0
Antipsychotic-induced QTc interval prolongation	1	0
Aortic root size	1	0
Arterial stiffness	1	0
Atrioventricular conduction	1	0
Biochemical measures	1	0
Biomedical quantitative traits	1	0
Birth weight	1	0
Bitter taste response	1	0
Black vs. blond hair color	1	0
Black vs. red hair color	1	0
Blond vs. brown hair color	1	0
Blue vs. brown eyes	1	0
Blue vs. green eyes	1	0
Body mass (lean)	1	0
Body mass in chronic obstructive pulmonary disease	1	0
Body mass index	1	0
Bone mineral density	1	0
Bone mineral density (hip)	1	0
Bone mineral density (spine)	1	0
Brain imaging in schizophrenia (interaction)	1	0
Brain structure	1	0
Breast size	1	0
Butyrylcholinesterase levels	1	0
C-reactive protein	1	0
C4b binding protein levels	1	0
Caffeine consumption	1	0
Calcium levels	1	0
Carotid intima media thickness	1	0
Caudate nucleus volume	1	0
Central corneal thickness	1	0
Chemerin levels	1	0
Cholesterol	1	0
Cholesterol, total	1	0
Circulating cell-free DNA	1	0
Coagulation factor levels	1	0
Coffee consumption	1	0
Cognitive decline	1	0
Cognitive function	1	0
Cognitive performance	1	0
Cognitive test performance	1	0
Common traits (Other)	1	0
Conduct disorder (case status)	1	0
Conduct disorder (interaction)	1	0
Conduct disorder (symptom count)	1	0
Corneal astigmatism	1	0
Corneal curvature	1	0
Corneal structure	1	0
Cortical structure	1	0
Creatinine levels	1	0
Cutaneous nevi	1	0
Cytomegalovirus antibody response	1	0
D-dimer levels	1	0
Dehydroepiandrosterone sulphate levels	1	0
Digit length ratio	1	0
Drinking behavior	1	0
Echocardiographic traits	1	0
Economic and political preferences	1	0
Economic and political preferences (environmentalism)	1	0
Economic and political preferences (fairness)	1	0
Economic and political preferences (feminism/equality)	1	0
Economic and political preferences (immigration/crime)	1	0
Economic and political preferences (time)	1	0
Electrocardiographic conduction measures	1	0
Electrocardiographic traits	1	0
Electroencephalographic traits in alcoholism	1	0
Eosinophil counts	1	0
Erectile dysfunction	1	0
Erectile dysfunction and prostate cancer treatment	1	0
Erythrocyte sedimentation rate	1	0
Estradiol levels	1	0
Event-related brain oscillations	1	0
Ewing sarcoma	1	0
Exercise (leisure time)	1	0
Exercise treadmill test traits	1	0
Eye color	1	0
Eye color traits	1	0
F-cell distribution	1	0
Facial morphology	1	0
Factor VII	1	0
Fasting glucose-related traits	1	0
Fasting glucose-related traits (interaction with BMI)	1	0
Fasting insulin-related traits	1	0
Fasting insulin-related traits (interaction with BMI)	1	0
Fasting plasma glucose	1	0
Femoral neck bone geometry	1	0
Fetal hemoglobin levels	1	0
Fibrinogen	1	0
Folate pathway vitamin levels	1	0
Freckles	1	0
Freckling	1	0
Functional MRI	1	0
Gamma gluatamyl transferase levels	1	0
Gamma glutamyl transpeptidase	1	0
Glycated hemoglobin levels	1	0
HDL Cholesterol - Triglycerides (HDLC-TG)	1	0
HDL cholesterol	1	0
Hair color	1	0
Hair morphology	1	0
Handedness in dyslexia	1	0
Haptoglobin levels	1	0
Head circumference (infant)	1	0
Hearing impairment	1	0
Heart rate variability traits	1	0
Height	1	0
Hematocrit	1	0
Hematological and biochemical traits	1	0
Hematological parameters	1	0
Hematology traits	1	0
Hemoglobin	1	0
Hemostatic factors and hematological phenotypes	1	0
Hepcidin levels	1	0
Hip bone size	1	0
Hip geometry	1	0
Hippocampal volume	1	0
Homocysteine levels	1	0
IgE levels	1	0
IgG levels	1	0
Immune reponse to smallpox (secreted IFN-alpha)	1	0
Immune reponse to smallpox (secreted IL-10)	1	0
Immune reponse to smallpox (secreted IL-12p40)	1	0
Immune reponse to smallpox (secreted IL-1beta)	1	0
Immune reponse to smallpox (secreted IL-2)	1	0
Immune reponse to smallpox (secreted TNF-alpha)	1	0
Immune response to anthrax vaccine	1	0
Immune response to smallpox vaccine (IL-6)	1	0
Immunoglobulin A	1	0
Inattentive symptoms	1	0
Inflammatory biomarkers	1	0
Information processing speed	1	0
Insulin resistance/response	1	0
Insulin-like growth factors	1	0
Intelligence	1	0
Interleukin-18 levels	1	0
Intracranial volume	1	0
Iris characteristics	1	0
Iris color	1	0
Iron levels	1	0
Iron status biomarkers	1	0
Keloid	1	0
LDL cholesterol	1	0
Lean body mass and age at menarche (combined)	1	0
Left ventricular mass	1	0
Lipid metabolism phenotypes	1	0
Lipoprotein-associated phospholipase A2 activity and mass	1	0
Liver enzyme levels	1	0
Liver enzyme levels (alanie transaminase)	1	0
Liver enzyme levels (alkaline phosphatase)	1	0
Liver enzyme levels (gamma-glutamyl transferase)	1	0
Longevity	1	0
Lp (a) levels	1	0
Lumiracoxib-related liver injury	1	0
Lymphocyte counts	1	0
MRI atrophy measures	1	0
Magnesium levels	1	0
Major mood disorders	1	0
Male-pattern baldness	1	0
Mammographic density	1	0
Matrix metalloproteinase levels	1	0
Mean corpuscular hemoglobin	1	0
Mean corpuscular volume	1	0
Mean forced vital capacity from 2 exams	1	0
Mean platelet volume	1	0
Menarche (age at onset)	1	0
Menarche and menopause (age at onset)	1	0
Menopause (age at onset)	1	0
Metabolic traits	1	0
Metabolite levels	1	0
Monocyte early outgrowth colony forming units	1	0
Myopia (pathological)	1	0
N-glycan levels	1	0
Natriuretic peptide levels	1	0
Neuranatomic and neurocognitive phenotypes	1	0
Neuroticism	1	0
Neutrophil count	1	0
Non-albumin protein levels	1	0
Non-obstructive azoospermia	1	0
Normalized brain volume	1	0
Optic disc size (cup)	1	0
Optic disc size (disc)	1	0
Optic disc size (rim)	1	0
Other erythrocyte phenotypes	1	0
P-tau181p	1	0
PR interval	1	0
Permanent tooth development	1	0
Personality dimensions	1	0
Phospholipid levels (plasma)	1	0
Phosphorus levels	1	0
Phytosterol levels	1	0
Platelet aggregation	1	0
Platelet counts	1	0
Primary tooth development (number of teeth)	1	0
Primary tooth development (time to first tooth eruption)	1	0
Progranulin levels	1	0
Proinsulin levels	1	0
Protein C levels	1	0
Protein quantitative trait loci	1	0
Prothrombin time	1	0
Pulmonary function	1	0
Pulmonary function decline	1	0
QT interval	1	0
Quantitative traits	1	0
RR interval (heart rate)	1	0
Radiation response	1	0
Reasoning	1	0
Recombination rate (females)	1	0
Recombination rate (males)	1	0
Red blood cell traits	1	0
Red vs non-red hair color	1	0
Renal sinus fat	1	0
Response to TNF antagonist treatment	1	0
Response to TNF-alpha inhibitors in rheumatoid arthritis	1	0
Response to Vitamin E supplementation	1	0
Response to acetaminophen (hepatotoxicity)	1	0
Response to angiotensin II receptor blocker therapy	1	0
Response to angiotensin II receptor blocker therapy (opposite direction w/ diuretic therapy)	1	0
Response to antidepressant treatment	1	0
Response to antidepressants	1	0
Response to antineoplastic agents	1	0
Response to antipsychotic therapy (extrapyramidal side effects)	1	0
Response to antipsychotic treatment	1	0
Response to cerivastatin	1	0
Response to citalopram treatment	1	0
Response to gemcitabine in pancreatic cancer	1	0
Response to hepatitis C treatment	1	0
Response to iloperidone treatment (QT prolongation)	1	0
Response to irinotecan in non-small-cell lung cancer	1	0
Response to metformin	1	0
Response to platinum-based chemotherapy in non-small-cell lung cancer	1	0
Response to statin therapy	1	0
Response to statin therapy (LDL-C)	1	0
Response to tamoxifen in breast cancer	1	0
Response to tocilizumab in rheumatoid arthritis	1	0
Response to treatment for acute lymphoblastic leukemia	1	0
Resting heart rate	1	0
Retinal vascular caliber	1	0
Retinol levels	1	0
Select biomarker traits	1	0
Self-rated health	1	0
Sex hormone-binding globulin levels	1	0
Sexual dysfunction (SSRI/SNRI-related)	1	0
Sexual dysfunction (female)	1	0
Skin pigmentation	1	0
Skin sensitivity to sun	1	0
Sleep duration	1	0
Sleepiness	1	0
Smoking behavior	1	0
Smoking cessation	1	0
Soluble ICAM-1	1	0
Soluble leptin receptor levels	1	0
Soluble levels of adhesion molecules	1	0
Sphingolipid levels	1	0
Suicidal ideation	1	0
Systolic blood pressure	1	0
T-tau	1	0
Tanning	1	0
Telomere length	1	0
Temperament	1	0
Testosterone levels	1	0
Tonometry	1	0
Total ventricular volume	1	0
Treatment response for severe sepsis	1	0
Triglycerides	1	0
Triglycerides-Blood Pressure (TG-BP)	1	0
Two-hour glucose challenge	1	0
Urate levels	1	0
Uric acid levels	1	0
Urinary albumin excretion	1	0
Urinary metabolites	1	0
Vascular endothelial growth factor levels	1	0
Ventricular conduction	1	0
Vertical cup-disc ratio	1	0
Visceral adipose tissue adjusted for BMI	1	0
Visceral adipose tissue/subcutaneous adipose tissue ratio	1	0
Visceral fat	1	0
Vitamin B12 levels	1	0
Vitamin D insufficiency	1	0
Vitamin D levels	1	0
Vitamin E levels	1	0
Volumetric brain MRI	1	0
Waist Circumference - Triglycerides (WC-TG)	1	0
Waist circumference	1	0
Waist circumference and related phenotypes	1	0
Waist-hip ratio	1	0
Warfarin maintenance dose	1	0
Weight	1	0
White blood cell count	1	0
White blood cell types	1	0
White matter hyperintensity burden	1	0
Working memory	1	0
YKL-40 levels	1	0
vWF and FVIII levels	1	0

## Sheet: Table S2
Table S2. Gene symbols of all mapped genes that harboring at least one disease associated SNP corresponding to a disease trait. Column B is 1 if the corresponding gene was mapped to any disease non-immune trait in Table S1, otherwise zero.
GeneSymbol	is_nonimmune
AAK1	1
AAMP	0
ABCA1	1
ABCA4	1
ABCA7	1
ABCB11	1
ABCC4	1
ABCF3	1
ABCG2	1
ABCG8	1
ABHD13	1
ABHD16A	1
ABHD8	1
ABI2	1
ABL2	0
ABLIM1	1
ABO	1
ACAD10	1
ACHE	1
ACMSD	1
ACO1	0
ACOXL	1
ACP5	0
ACSL6	0
ACSM1	1
ACSM5	0
ACTBL2	1
ACTC1	1
ACTL7A	1
ACTL9	0
ACTN3	1
ACYP2	1
ADAD1	0
ADAM18	1
ADAM23	1
ADAM30	1
ADAMTS12	1
ADAMTS18	1
ADAMTS2	1
ADAMTS3	1
ADAMTS5	1
ADAMTS7	1
ADAMTS9	1
ADARB2	1
ADCY3	0
ADCY5	1
ADCY9	1
ADCYAP1R1	1
ADH1B	1
ADH1C	1
ADH6	1
ADH7	1
ADM	1
ADO	0
ADRB1	1
AFF1	0
AFF3	0
AGAP1	1
AGBL1	1
AGMO	1
AGTR2	1
AHI1	0
AHRR	1
AHSA2	0
AIM1	1
AIRE	0
AK3	0
AK8	1
AKAP12	1
AKAP2	1
AKAP6	1
AKT3	0
ALAS1	1
ALDH1A2	1
ALDH2	1
ALDH7A1	1
ALG10B	1
ALG3	1
ALMS1	0
ALPK1	1
ALPK3	1
AMIGO1	0
AMIGO2	1
AMIGO3	0
AMOTL1	1
AMPD2	1
ANK1	1
ANK2	1
ANK3	1
ANKFN1	1
ANKLE1	1
ANKRD16	1
ANKRD55	0
ANKS1A	1
ANO2	1
ANO6	0
ANP32A	1
ANP32D	1
ANTXR2	0
ANXA1	1
ANXA13	1
ANXA3	0
ANXA5	0
ANXA9	1
AOAH	1
AP1B1	1
AP1G2	1
AP2M1	1
AP3S2	1
APCDD1	1
APCDD1L	1
APEH	0
APIP	1
APLF	0
APOA1	1
APOA4	1
APOA5	1
APOB	1
APOBEC3A	1
APOC1	1
APOC3	1
APOE	1
APOL1	0
APOM	1
AQP1	1
AR	1
ARAP1	1
ARG1	1
ARHGAP22	0
ARHGEF10L	1
ARHGEF3	0
ARID1B	1
ARID2	1
ARID5B	1
ARL14	1
ARL4C	1
ARL6	1
ARMS2	1
ARNT	1
ARRDC3	1
ARSB	1
ASAH1	1
ASAP1	0
ASAP2	0
ASIP	1
ASTN2	1
ATF1	1
ATF6	1
ATF7IP	1
ATG16L1	0
ATG5	0
ATM	1
ATOH7	1
ATP2B1	1
ATP2C2	1
ATP5G1	1
ATP5SL	1
ATP6V1B2	1
ATP8B1	1
ATXN1	1
ATXN2	1
ATXN3	1
ATXN7L2	1
AUH	0
AUTS2	1
AXDND1	0
B3GNT1	1
B3GNT2	0
B4GALT6	1
BABAM1	1
BACE1	1
BACH1	1
BACH2	1
BAG3	1
BAG6	1
BAI3	1
BAIAP2L1	1
BAK1	1
BANK1	0
BAP1	1
BARD1	1
BARX2	1
BATF	0
BAZ2B	1
BBS1	1
BCAS3	0
BCHE	1
BCL11A	1
BCL2L11	1
BDNF	1
BET1L	1
BICD1	1
BIK	1
BIN1	1
BLID	1
BLK	0
BMP4	1
BMP6	1
BMPR1B	1
BMS1	1
BNC2	1
BNIP1	1
BNIPL	0
BOLL	1
BRAP	1
BRMS1	1
BRWD1	1
BSN	0
BST1	1
BTBD1	0
BTBD3	1
BTBD9	1
BTG1	1
BTN2A2	1
BTN3A1	1
BTN3A2	1
BTNL2	1
BUD13	1
C10orf32	1
C11orf30	0
C11orf71	0
C11orf80	1
C11orf86	1
C12orf43	1
C12orf5	1
C15orf32	1
C15orf53	1
C15orf54	1
C16orf46	1
C16orf47	0
C16orf78	1
C17orf82	0
C1GALT1	0
C1orf100	0
C1orf106	0
C1orf141	0
C1orf61	1
C1QTNF6	1
C2	0
C2CD4A	1
C2CD4B	1
C2orf15	1
C2orf43	1
C2orf71	1
C2orf74	0
C3	0
C3orf70	1
C4orf26	1
C5	0
C5orf15	1
C5orf30	0
C5orf56	0
C6orf10	1
C6orf120	0
C6orf15	1
C6orf211	1
C6orf57	1
C7orf62	1
C7orf66	1
C8orf34	1
C8orf4	1
C9	0
C9orf123	1
C9orf156	1
C9orf3	1
C9orf72	1
CA11	1
CA8	1
CABLES1	1
CACNA1C	1
CACNA2D1	1
CACNB2	1
CACNG5	1
CADM1	1
CADM2	1
CALCOCO1	1
CALM1 (includes others)	1
CAMK1D	1
CAMK1G	1
CAMK2B	1
CAMK2N2	1
CAMSAP2	1
CAND1	1
CAPSL	0
CAPZB	1
CARD10	1
CARD9	0
CASP7	1
CASP8	1
CAST	1
CAV1	1
CAV2	1
CBLB	0
CBLN2	0
CBX6	1
CCDC101	0
CCDC134	1
CCDC158	0
CCDC170	1
CCDC178	1
CCDC60	1
CCDC62	1
CCDC63	1
CCDC68	1
CCDC87	1
CCHCR1	1
CCL1	0
CCL11	0
CCL13	0
CCL2	1
CCL21	0
CCL7	0
CCL8	0
CCND1	1
CCND2	1
CCNE1	1
CCNL1	0
CCNY	0
CCR1	0
CCR2	0
CCR3	0
CCR4	0
CCR5	0
CCR6	1
CCR9	0
CCRL2	1
CCS	1
CCT3	1
CD180	1
CD19	0
CD200R1L	1
CD226	0
CD247	0
CD248	1
CD276	1
CD28	0
CD2AP	1
CD33	1
CD40	0
CD44	1
CD58	0
CD6	0
CD69	0
CD80	1
CD83	0
CD86	0
CD8B	1
CD96	0
CDC123	1
CDC42BPB	1
CDC7	1
CDC73	1
CDH1	1
CDH10	1
CDH13	1
CDH18	1
CDH2	1
CDH4	1
CDH6	1
CDH8	1
CDH9	1
CDK2	0
CDK4	0
CDK6	0
CDKAL1	1
CDKN1A	1
CDKN2A	1
CDKN2B	1
CDKN2B-AS1	1
CDSN	1
CDYL	0
CEACAM21	1
CEBPE	1
CELF2	1
CELSR2	1
CENPO	0
CENPW	0
CEP112	1
CEP152	1
CEP72	0
CEP85L	1
CEP89	0
CERS2	1
CETN3	1
CETP	1
CFB	1
CFH	1
CFHR1	1
CFHR3	1
CFHR4	1
CFHR5	1
CFI	1
CGNL1	1
CH25H	1
CHD6	1
CHEK2	1
CHL1	1
CHRM3	1
CHRNA3	1
CHRNA4	0
CHRNA5	1
CHRNA9	0
CHRNB3	1
CHRNB4	1
CHST11	1
CIITA	0
CLDN11	1
CLDN14	1
CLEC16A	1
CLECL1	0
CLN3	0
CLN8	1
CLNK	1
CLPTM1L	1
CLRN3	1
CLSTN2	1
CLU	1
CLVS2	1
CLYBL	1
CMAS	1
CMIP	1
CMKLR1	1
CMTM7	1
CMTM8	1
CNIH2	1
CNIH4	1
CNKSR3	1
CNNM1	0
CNNM2	1
CNNM4	1
CNTLN	1
CNTN4	1
CNTN5	1
CNTN6	1
CNTNAP2	1
COBL	0
COG5	0
COG6	0
COL10A1	1
COL13A1	1
COL17A1	1
COL18A1	1
COL1A1	1
COL25A1	0
COL4A1	1
COL4A2	1
COL8A1	1
COLEC12	1
COLGALT2	1
COMMD10	1
COPB2	0
COX15	0
COX18	1
CP	1
CPAMD8	0
CPEB1	1
CPEB4	0
CPM	1
CPO	1
CPS1	0
CPSF2	1
CPT1B	0
CPVL	0
CR1	1
CR2	1
CRB1	0
CRCT1	0
CREB5	1
CRHR1-IT1	1
CROCC	0
CRP	1
CRTAC1	1
CRYGC	1
CSF1	1
CSF2	0
CSF2RA	1
CSMD1	1
CSMD2	1
CSNK1A1	1
CSNK1G3	1
CSRP2BP	1
CST3	0
CST4	0
CST9	0
CTAGE1	1
CTBP2	1
CTC1	1
CTDSPL	1
CTLA4	1
CTNNA2	1
CTNNA3	1
CTSF	1
CTSH	1
CTSK	1
CUEDC1	0
CUTC	0
CUX2	0
CWC15	1
CWC22	1
CXCL12	1
CXCR1	0
CXCR2	0
CXCR4	0
CXCR5	1
CXXC1	1
CYB561D1	1
CYLD	1
CYP17A1	1
CYP24A1	0
CYP27B1	0
CYP2A6	0
CYP2C8	1
CYP7B1	1
DAB1	0
DAB2	1
DAB2IP	1
DACH1	0
DAOA	1
DAP	0
DBC1	1
DBP	1
DCAF6	1
DCC	1
DCD	1
DCHS2	1
DCN	1
DCSTAMP	1
DCTN5	1
DDAH1	0
DDC	1
DDR1	1
DDRGK1	1
DDX1	1
DDX21	1
DDX23	1
DDX39B	1
DDX6	0
DEGS2	1
DENND1A	1
DENND1B	1
DEPDC5	1
DGKB	1
DGKD	0
DGKH	1
DGKI	1
DGKK	1
DGKQ	1
DGUOK	1
DHODH	1
DHRS7	0
DHX35	1
DIO3	0
DIP2B	1
DIP2C	1
DIRC3	1
DISC1	1
DKKL1	0
DLC1	1
DLD	0
DLEU1	0
DLG2	1
DLK1	0
DLL1	0
DMRT1	1
DMRT2	1
DMTF1	1
DNAH1	1
DNAH11	0
DNAH12	1
DNAH5	1
DNAJC27	0
DNAJC5B	1
DNM1	1
DNM2	1
DNMT3A	0
DOCK6	1
DOK2	1
DOK6	1
DOT1L	0
DPCR1	1
DPH6	1
DPP3	1
DPP6	1
DPPA4	1
DPY19L3	1
DPYD	1
DSCAM	1
DSEL	1
DSG1	0
DSG3	1
DTNB	1
DTWD2	1
DTX3L	1
DUS4L	0
DUSP10	1
DUSP9	1
DUXA	1
DVL3	1
DYRK1A	1
E2F6	1
EBF1	1
ECE2	1
ECHDC1	1
EDC4	1
EDIL3	0
EDN3	1
EDNRA	1
EFCAB1	1
EFCAB11	1
EFCAB4B	1
EFEMP1	1
EFNA5	1
EFR3B	0
EGFR	1
EGLN2	0
EHBP1	1
EHBP1L1	1
EHF	1
EHHADH	1
EIF2AK3	1
EIF2B5	1
EIF3C/EIF3CL	0
EIF3E	1
EIF3F	1
EIF3H	1
EIF4B	1
EIF4E2	1
EIF5B	1
ELF1	0
ELMO1	0
ELOVL4	1
ELOVL5	1
ELOVL6	1
EML2	1
EMP2	1
EMX2	1
EN1	0
ENG	1
ENTPD6	0
ENTPD7	0
EOMES	0
EPAS1	1
EPC2	1
EPDR1	1
EPHA1	1
EPHA10	1
EPHA5	1
EPHA7	1
EPS15	0
EPS15L1	0
ERAP1	1
ERAP2	0
ERBB3	0
ERBB4	1
ERC2	1
ERCC4	1
EREG	1
ESR1	1
ESRRA	0
ESRRG	1
ESYT1	0
ETS1	0
ETS2	1
ETV3	1
ETV3L	1
EVC	1
EVI5	0
EVI5L	1
EVX1	1
EXOC2	1
EXOC3	0
EXTL2	0
F11	1
F12	1
F3	1
F5	1
FADS1	1
FADS2	1
FAF1	1
FAM110B	1
FAM120B	0
FAM122A	0
FAM13A	0
FAM155A	1
FAM167A	0
FAM169B	0
FAM174B	1
FAM175A	1
FAM179A	1
FAM188B	1
FAM19A2	1
FAM19A5	1
FAM213B	0
FAM227B	1
FAM27L	1
FAM63A	0
FAM69A	1
FAM83E	1
FAM86A	1
FAM91A1	1
FARP1	1
FARP2	1
FASLG	0
FAT1	1
FAT4	1
FBLN1	1
FBN1	1
FBN2	1
FBXL19	0
FBXO18	1
FBXO31	1
FBXO46	1
FBXO48	0
FCGR2A	0
FCGR2B	0
FCGR2C	0
FCRL3	0
FDFT1	1
FER1L5	1
FERMT3	1
FES	1
FEZ1	1
FGA	1
FGF1	1
FGF10	1
FGF12	1
FGF19	1
FGF21	1
FGF3	1
FGF4	1
FGF7	1
FGFR1OP	1
FGFR2	1
FGFR3	1
FGG	1
FHIT	1
FHL5	1
FITM2	1
FLG	0
FLI1	0
FLJ41733	1
FMN1	1
FMO1	1
FNDC1	1
FNDC4	0
FOSL2	0
FOXE1	1
FOXG1	0
FOXP1	1
FOXP4	1
FOXQ1	1
FRK	1
FRMD4A	1
FRMD4B	0
FRMD6	1
FSHR	1
FSTL4	1
FTO	1
FTSJ2	1
FURIN	1
FUT1	1
FUT2	1
FUT8	0
FXR1	1
FZD7	1
G6PC2	1
GAB1	0
GAB2	1
GABBR1	1
GABRR1	1
GAK	1
GAL3ST3	1
GALC	0
GALNT14	1
GALNT18	1
GALNT2	1
GAS2	1
GAS7	1
GATA3	1
GATA6	1
GATM	1
GBA	1
GCC1	1
GCFC2	1
GCH1	0
GCK	1
GCKR	1
GCNT1	1
GCOM1	1
GDNF	1
GGCX	1
GHR	0
GIP	1
GIPR	1
GIT2	1
GLB1	1
GLG1	1
GLI3	0
GLIS3	1
GLRX3	1
GLT6D1	0
GLT8D1	1
GLTP	1
GLTSCR1	1
GLYCTK	1
GMPPB	0
GNA12	0
GNA15	1
GNAI3	1
GNAS	1
GNAT2	1
GNL3	1
GOT1	0
GP2	0
GPATCH2	1
GPATCH2L	1
GPC5	1
GPC6	1
GPD1L	1
GPM6A	1
GPR1	1
GPR20	1
GPR35	0
GPR39	1
GPR65	0
GPR85	1
GPRC6A	1
GPX1	0
GRAMD1B	1
GRAMD3	0
GRB10	0
GRB14	1
GREM1	1
GRIA1	1
GRID1	1
GRIK1	1
GRIK2	1
GRIK5	1
GRIN2A	1
GRIN2B	1
GRK6	0
GRM5	1
GRM7	1
GRM8	1
GSDMA	0
GSDMB	1
GSDMC	1
GSTM1	1
GSX1	1
GTDC2	1
GTF2A1L	1
GZMB	1
H2AFY	1
HACE1	1
HAPLN1	1
HAS2	1
HAS3	1
HBB	1
HBBP1	1
HBD	1
HBE1	1
HBG1	1
HBG2	1
HBS1L	1
HCG22	1
HCG26	1
HCG27	1
HCG9	1
HCN4	1
HCP5	1
HCRTR2	1
HDAC9	1
HECTD4	1
HERC2	1
HERPUD1	1
HFE	1
HFE2	1
HHEX	1
HHIP	0
HHIPL1	1
HIC2	0
HIP1	1
HIP1R	1
HIST1H2AM (includes others)	1
HIST1H2BJ/HIST1H2BK	1
HIST1H4A (includes others)	1
HIVEP1	1
HLA-A	1
HLA-B	1
HLA-C	1
HLA-DOA	0
HLA-DOB	0
HLA-DPA1	1
HLA-DPB1	1
HLA-DPB2	1
HLA-DQA1	1
HLA-DQA2	1
HLA-DQB1	1
HLA-DQB2	0
HLA-DRA	1
HLA-DRB1	1
HLA-DRB5	1
HLA-F	1
HLA-G	0
HLA-H	0
HMG20A	1
HMGA2	1
HMP19	1
HNF1A	1
HNF1B	1
HNF4A	1
HNRNPC	1
HOMER1	1
HORMAD2	1
HOXB5	1
HOXD1	1
HOXD3	1
HRK	1
HS3ST1	1
HS6ST3	0
HSCB	1
HSP90B1	1
HSPA6	0
HTR2A	1
HTR3C	1
HTR3D	1
HTR3E	1
HTRA1	1
HUNK	1
HYKK	0
ICAM1	0
ICAM3	0
ICOS	0
ICOSLG	0
IDE	1
IFI16	0
IFIH1	1
IFNG	0
IFNK	1
IFNL1	1
IFNL2	1
IFNL3	1
IFNLR1	0
IFRD1	1
IFT172	0
IFT88	1
IGF1R	0
IGF2	1
IGF2-AS	1
IGF2BP2	1
IGFBP7	1
IGLL1/IGLL5	1
IGSF21	0
IGSF5	1
IKZF1	1
IKZF3	1
IKZF4	1
IL10	0
IL12A	1
IL12B	0
IL12RB2	1
IL13	1
IL17REL	0
IL18R1	0
IL18RAP	0
IL19	0
IL1A	0
IL1R1	0
IL1R2	0
IL1RAP	1
IL1RAPL1	1
IL1RL1	0
IL1RL2	0
IL2	1
IL21	1
IL22	0
IL22RA2	0
IL23A	0
IL23R	1
IL26	0
IL27	0
IL2RA	1
IL2RB	0
IL3	0
IL32	1
IL33	0
IL3RA	1
IL5RA	0
IL6	1
IL6R	0
IL6ST	0
IL7R	1
ILDR1	0
IMPA2	1
INA	1
INHBA	1
INHBB	1
INMT	1
INPP5D	0
INPP5E	0
INS	1
INSC	1
INSL4	0
INSL6	0
INSR	1
INTS10	1
INTS7	1
IREB2	0
IRF1	0
IRF2BP2	1
IRF4	1
IRF5	1
IRF6	1
IRF8	1
IRGM	0
IRS1	1
IRX3	1
IRX4	1
IRX5	1
ISG20	1
ISM1	1
IST1	1
ITGA11	1
ITGA4	0
ITGA6	1
ITGA8	1
ITGA9	1
ITGAE	1
ITGAM	0
ITGAX	0
ITGB1	1
ITGB6	1
ITIH1	1
ITIH2	1
ITIH3	1
ITIH4	1
ITLN1	0
ITPA	1
ITPKB	1
ITPKC	0
ITPR2	1
ITPR3	1
IZUMO1	1
JAG1	1
JAK2	1
JARID2	1
JAZF1	1
JMJD1C	0
KANSL1	1
KAT5	0
KC6	1
KCNB2	0
KCND2	1
KCND3	1
KCNE2	1
KCNE4	1
KCNH5	1
KCNJ11	1
KCNJ2	1
KCNK1	0
KCNK12	1
KCNK13	1
KCNK16	1
KCNMA1	1
KCNMB2	1
KCNN3	1
KCNQ1	1
KCNV2	1
KCTD1	1
KDM4A	1
KDM4D	1
KDM5A	0
KIAA0040	1
KIAA1109	0
KIAA1211L	1
KIAA1462	1
KIAA1549L	1
KIAA1598	1
KIAA1804	0
KIAA1841	0
KIF11	1
KIF13A	1
KIF16B	1
KIF1B	1
KIF21B	0
KIF3A	0
KIF5A	0
KIF6	1
KIFAP3	1
KIRREL3	1
KIT	1
KITLG	1
KLC2	1
KLF12	1
KLF14	1
KLF4	1
KLF5	1
KLHDC7A	0
KLHL29	1
KLK3	1
KPNA7	0
KPNB1	0
KRT8	1
KRT85	1
LACC1	1
LAMA1	1
LAMA5	1
LAMB1	0
LAMC2	1
LAMP3	1
LAPTM4A	1
LAT	0
LBH	0
LCAT	1
LCE3A	0
LCE3D	0
LDLR	1
LEF1	0
LEKR1	0
LEMD2	1
LGR5	1
LHCGR	1
LHFP	1
LHFPL2	1
LHFPL3	1
LHPP	1
LIF	1
LIG4	1
LIMK2	0
LINC00113	1
LINC00284	1
LINC00478	1
LINC00523	1
LINC00574	0
LIPA	1
LIPC	1
LIPT1	1
LMAN2	0
LMAN2L	1
LMNB1	1
LMO1	1
LMO7	0
LMTK2	1
LNX2	1
LOC100129726	1
LOC100130480	1
LOC100506746	1
LOC150577	0
LOC154449	0
LOC284998	1
LOC285423	1
LOC338797	1
LOC339568	1
LOC339760	1
LOC389641	1
LOC401317	0
LOC63930	1
LOC648570	1
LOC731779	1
LOXL1	1
LPA	1
LPAL2	1
LPAR3	0
LPHN1	1
LPHN3	1
LPIN2	1
LPL	1
LPP	1
LRFN4	1
LRIG3	1
LRP1	1
LRP12	1
LRP2	1
LRRC18	1
LRRC32	0
LRRC4C	1
LRRC58	1
LRRC7	1
LRRFIP1	1
LRRIQ3	1
LRRK2	1
LSM1	1
LSP1	1
LTB	1
LTBP3	1
LTF	1
LY75	1
LY86	1
LYG1	1
LYG2	1
LYPLAL1	1
LZTS1	1
MACROD2	1
MAD1L1	1
MAD2L1	1
MAEA	1
MAF	1
MAFB	1
MAGI2	1
MAL2	1
MALT1	0
MAMSTR	1
MAN2A2	1
MANBA	0
MAP1B	1
MAP1LC3B	1
MAP2K5	1
MAP3K1	1
MAP3K7	0
MAPK1	0
MAPT	1
MARCH1	1
MARCH4	1
MARK1	1
MAST4	1
MBD1	1
MBIP	1
MBNL1	1
MBNL2	1
MBP	1
MC1R	1
MC4R	1
MCCC1	1
MCCD1	1
MCF2L	0
MCL1	1
MCM8	1
MCPH1	0
MCTP1	1
MCTP2	1
MDM1	1
ME2	1
MECOM	1
MED13L	1
MED30	0
MEF2D	1
MEG3	0
MEIS1	1
MEIS2	1
MEPE	1
MERTK	0
MET	0
METTL1	0
METTL8	1
MGAT4A	1
MGAT5	1
MGAT5B	1
MGC45800	0
MIA	0
MIA3	1
MICA	1
MICB	1
MICU3	1
MIPEP	1
mir-1224	1
mir-1275	1
mir-137	1
mir-154	1
mir-622	1
MIR4319	1
MITD1	1
MLANA	0
MLF1IP	0
MLLT10	1
MLN	1
MLPH	1
MLXIPL	1
MMEL1	0
MMP12	1
MMP16	1
MMP17	1
MMP24	1
MMP3	1
MMRN1	1
MN1	1
MOB3B	1
MOBP	1
MOG	0
MORF4L1	1
MOV10	1
MPC2	1
MPDU1	0
MPHOSPH9	0
MPP7	1
MPPED2	1
MPRIP	0
MPV17L2	0
MRAS	1
MRC1	1
MROH8	1
MRPL11	1
MRPL30	1
MRPS15	0
MRPS22	1
MRPS30	1
MRPS6	1
MS4A4A	1
MS4A4E	1
MS4A6A	1
MSH5	1
MSH6	0
MSMB	1
MSRA	1
MSRB3	0
MST1	0
MTAP	1
MTDH	1
MTF1	1
MTHFD1L	1
MTHFR	1
MTMR3	1
MTMR7	1
MTNR1A	1
MTNR1B	1
MUC1	0
MUC15	1
MUC19	0
MUC21	0
MUSTN1	1
MX2	1
MYADML	1
MYB	1
MYC	1
MYCN	1
MYEOV	1
MYH9	0
MYL2	1
MYNN	1
MYO18B	1
MYO1D	1
MYO6	1
MYRFL	1
MYSM1	0
MYT1L	1
NAA25	1
NAALADL2	0
NALCN	1
NAPG	1
NAPRT1	1
NAT2	1
NAT8	0
NAT8B	0
NBPF10 (includes others)	1
NCAM1	1
NCAM2	1
NCAN	1
NCF4	0
NCKAP5	1
NDFIP1	0
NDFIP2	1
NDUFAB1	1
NEDD4	1
NEDD9	1
NEGR1	1
NEK4	1
NELL1	0
NF2	1
NFIA	1
NFKB1	1
NFKBIA	0
NFKBIE	0
NFKBIZ	0
NINJ2	1
NISCH	1
NKAIN2	1
NKAPL	1
NKD1	0
NKX2-1	1
NKX2-3	0
NKX2-5	1
NLGN1	1
NLRC5	1
NLRP11	0
NME7	1
NMUR2	1
NOA1	1
NOC3L	1
NOD2	1
NOG	1
NOS2	0
NOTCH2	1
NOTCH4	1
NOV	1
NPAS2	1
NPAS3	1
NPAS4	1
NPC1	1
NPPA	1
NPR3	1
NR1H3	1
NR2C2	1
NR2F2	1
NR3C2	1
NR5A2	1
NRG1	1
NRG3	1
NRGN	1
NRP1	1
NRXN3	1
NSF	1
NT5C1A	1
NT5C2	1
NT5DC2	1
NT5DC3	1
NTM	1
NTN5	1
NTNG1	1
NTNG2	0
NTRK3	1
NUCKS1	1
NUDT1	1
NUDT10	1
NUDT11	1
NUMB	1
NUMBL	0
NUP205	1
NUPR1	0
NVL	1
NXPH2	1
OAS3	1
OASL	1
OBFC1	1
OCA2	1
OCM2	1
ODF3	1
ODF3B	0
ODF3L2	1
OLFM4	1
OLIG3	0
OPA3	1
OPRM1	1
OPTN	1
OR2C3	1
OR4A15	0
OR52K1	1
OR5H2	1
OR8U8	1
ORAOV1	1
ORMDL3	1
OSBPL10	1
OSBPL1A	1
OSCP1	0
OSM	1
OTUD3	0
OTUD7A	1
OVOL1	0
OXER1	1
OXTR	1
P4HA2	0
PACS1	1
PADI4	1
PADI6	1
PALB2	1
PALM2	1
PAPOLG	0
PARD3	1
PARD3B	1
PARD6B	1
PARK2	1
PARK7	0
PARP1	1
PARP15	1
PARP4	1
PARP9	1
PARVA	1
PARVB	1
PAWR	1
PAX2	1
PAX4	1
PAX5	1
PBLD	1
PBRM1	1
PBX2	0
PC	1
PCDH11X/PCDH11Y	1
PCDH17	1
PCDH20	0
PCDH9	1
PCED1B	1
PCGEM1	1
PCLO	1
PCNXL2	1
PCSK2	1
PCSK7	1
PCSK9	1
PDE2A	0
PDE3A	1
PDE4D	1
PDE8B	1
PDGFD	1
PDILT	0
PDLIM4	0
PDLIM5	1
PDX1	1
PDZD8	1
PDZRN3	1
PDZRN4	0
PECR	1
PELI1	0
PELI3	1
PEMT	1
PEPD	1
PEX13	0
PEX2	1
PEX5L	1
PFKL	0
PFN3	1
PGD	1
PGM1	1
PHACTR1	1
PHF10	0
PHF11	1
PHF7	1
PHF8	1
PHLDB1	1
PHTF1	1
PHTF2	0
PICALM	1
PIEZO2	1
PIGU	1
PIM3	1
PIP4K2C	0
PIP5K1B	0
PITPNB	1
PITRM1	1
PITX2	1
PIWIL4	1
PKD1L2	1
PKD1L3	1
PKHD1	1
PKIA	1
PKMYT1	1
PKNOX2	1
PKP1	1
PLA2G2E	0
PLA2G4A	0
PLA2G6	1
PLA2R1	1
PLAA	1
PLCE1	1
PLCH2	0
PLCL1	1
PLCL2	1
PLD4	0
PLEK	0
PLEKHG1	1
PLEKHG7	1
PLEKHM1	1
PLEKHO2	1
PLN	1
PLS1	1
PLSCR5	1
PLXDC2	0
PLXNA2	1
PM20D1	1
PMAIP1	1
PML	1
PMS1	1
PMVK	1
PNMT	0
PNPLA3	1
POGLUT1	0
POLD3	1
POLN	1
POLR2B	1
POLR3G	1
POM121/POM121C	1
POM121L2	1
POMC	0
POPDC3	0
POU3F1	0
POU5F1	0
PPAP2B	1
PPARG	1
PPM1A	0
PPM1F	1
PPM1L	0
PPM1M	1
PPP1R3B	1
PPP2R2B	1
PPP2R2C	1
PPP2R5C	1
PPP3CC	1
PRC1	1
PRDM1	0
PRDM15	1
PRDM16	1
PRDX5	0
PREX1	1
PRF1	1
PRG2	0
PRG3	0
PRICKLE1	1
PRKAA1	1
PRKAG2	1
PRKCB	0
PRKCD	1
PRKCH	0
PRKCQ	0
PRKD2	1
PRKG1	0
PRKG2	1
PRL	1
PRLHR	1
PRM1	0
PRM2	0
PRM3	0
PRNP	1
PRPH	1
PRPSAP2	1
PRR7	0
PRRC2A	1
PRRG4	1
PRRX1	1
PRSS16	1
PRUNE	0
PRUNE2	1
PSCA	1
PSMA4	1
PSMA5	0
PSMA6	0
PSMB1	0
PSMB10	0
PSMB8	1
PSMB9	1
PSMD6	1
PSMG1	0
PSORS1C1	0
PSORS1C3	1
PSRC1	1
PTBP2	1
PTER	1
PTGER4	1
PTGFR	1
PTGS2	0
PTPN11	1
PTPN2	0
PTPN22	1
PTPRD	1
PTPRG	1
PTPRJ	1
PTPRK	0
PTPRM	1
PTPRN2	1
PTPRU	1
PTRHD1	0
PTTG1	0
PUS10	0
PVR	0
PVRL2	1
PVT1	1
PXK	0
PYHIN1	0
QPCTL	1
QSER1	1
R3HDML	1
RAB1B	1
RAB32	1
RAB38	0
RAB4B	0
RAB5B	0
RAB7L1	1
RAD23B	1
RAD50	0
RAD51AP2	1
RAD51B	1
RAF1	1
RAI1	1
RANBP3L	1
RAP1A	1
RAP1GAP2	1
RAPGEF5	1
RARB	1
RASA2	1
RASD1	1
RASGEF1A	1
RASGRF2	1
RASGRP1	1
RASGRP3	0
RASIP1	1
RBBP8	1
RBM14	1
RBM17	1
RBM4	1
RBM43	1
RBM4B	1
RBMS1	1
RBPJ	0
RCC2	1
RCE1	1
RDH10	0
REEP3	0
REEP5	1
REL	1
RELN	1
RERE	1
REST	1
RET	1
REV1	1
RFC3	1
RFK	0
RFPL1/RFPL3	1
RFT1	1
RFX6	1
RFX7	1
RGL1	1
RGMB	1
RGPD3 (includes others)	1
RGS1	0
RGS14	1
RGS6	1
RHBG	1
RHOB	0
RHOH	0
RHOU	1
RHPN2	1
RIC8A	1
RIMBP2	1
RIN1	1
RIN2	1
RIN3	1
RIPK2	1
RIT2	1
RMI2	0
RMND1	1
RNASE2	0
RNASE9	1
RNASEH2C	0
RNASET2	1
RND1	1
RND3	1
RNF111	1
RNF114	0
RNF130	1
RNF146	1
RNF149	1
RNF181	1
RNF186	0
RNF213	1
RNF39	1
RNF43	1
RNF5P1	1
RNFT2	1
RNGTT	1
RNLS	0
ROPN1L	1
ROR2	1
RORA	1
RPGRIP1L	1
RPH3AL	1
RPL18	1
RPL41	0
RPL5	0
RPL6	1
RPL7	0
RPN2	1
RPS12	0
RPS26	0
RPS6KA4	1
RPS6KB1	0
RPSAP9	1
RPUSD4	1
RREB1	1
RSBN1	1
RSBN1L	0
RSPH6A	1
RSPO2	1
RTEL1	1
RTL1	0
RTN4	1
RUNX1	1
RUNX3	0
RXRG	1
RYR2	1
RYR3	1
S100A5	1
SACS	1
SAE1	0
SAG	0
SALL1	1
SALL3	1
SALL4	1
SAMM50	1
SASH1	1
SATB2	0
SBSPON	0
SCAF11	1
SCAMP1	1
SCAMP3	0
SCARB1	1
SCARB2	1
SCG3	0
SCG5	1
SCHIP1	0
SCN7A	1
SCO1	1
SDC4	0
SDCCAG3	0
SDK2	1
SEC14L1	1
SEC16A	0
SELL	1
SELP	1
SEMA3A	1
SEMA3G	1
SEMA5A	1
SEMA5B	1
SEMA6A	1
SERBP1	0
SERINC3	0
SETDB1	1
SF3B2	1
SFMBT1	1
SFPQ	1
SFRP4	1
SFXN2	1
SGCD	0
SGCG	1
SGOL1	1
SH2B1	0
SH2B3	1
SH3BGRL2	1
SH3BP4	1
SH3BP5	1
SH3GL2	1
SHC4	1
SHROOM2	1
SHROOM3	1
SIN3A	1
SIRT3	1
SIX1	1
SIX3	1
SIX6	1
SKAP1	1
SKIL	1
SKIV2L	1
SKOR1	1
SLA	1
SLAMF1	1
SLBP	1
SLC11A1	0
SLC12A2	1
SLC12A9	1
SLC14A1	1
SLC15A2	0
SLC15A4	0
SLC17A1	1
SLC17A3	1
SLC17A4	1
SLC18A1	1
SLC19A2	1
SLC1A1	1
SLC1A7	1
SLC22A1	1
SLC22A2	0
SLC22A3	1
SLC22A4	0
SLC22A5	0
SLC24A4	1
SLC25A28	0
SLC25A36	0
SLC25A43	1
SLC25A46	1
SLC26A3	0
SLC28A1	1
SLC29A2	1
SLC2A1	1
SLC2A13	1
SLC2A4RG	0
SLC2A9	1
SLC30A1	1
SLC30A7	0
SLC30A8	1
SLC34A1	1
SLC35D1	0
SLC35F1	1
SLC39A11	1
SLC39A8	1
SLC41A1	1
SLC43A3	0
SLC44A3	1
SLC45A2	1
SLC45A3	1
SLC46A3	1
SLC4A1AP	1
SLC4A7	1
SLC5A3	1
SLC6A12	0
SLC6A13	0
SLC6A15	1
SLC7A9	0
SLC8A1	1
SLC8A3	1
SLC9A4	0
SLC9A8	0
SLC9A9	1
SLCO1A2	1
SLCO3A1	1
SLCO6A1	1
SLFN12L	1
SLITRK1	1
SLK	1
SLTM	1
SLX4IP	1
SMAD3	1
SMAD6	1
SMAD7	1
SMARCA4	1
SMEK2	1
SMG6	1
SMOC2	1
SMOX	1
SMURF1	0
SNAI1	0
SNAP25	1
SNAPC4	0
SNCA	1
SNF8	1
SNORD19	1
SNORD19B	1
SNORD52	1
SNORD69	1
SNRPD2	1
SNX16	1
SNX20	0
SNX8	1
SOCS1	0
SOCS5	0
SOCS6	0
SOD1	1
SOD2	1
SORBS3	1
SORL1	1
SORT1	1
SOX11	0
SOX17	1
SOX4	1
SOX5	1
SOX6	1
SOX8	0
SP110	1
SP140	1
SP4	1
SP8	1
SPATA13	1
SPATA16	1
SPATA2	0
SPATA5L1	1
SPATA8	1
SPCS1	1
SPHK2	1
SPIB	1
SPP2	1
SPRED2	0
SPRY2	1
SPRY4	1
SPTBN2	1
SPTLC1	1
SRBD1	1
SREBF1	1
SRPRB	1
SRR	1
SSBP2	1
ST6GAL1	1
ST6GALNAC3	1
ST8SIA1	1
ST8SIA2	1
STAB1	1
STARD13	1
STAT2	0
STAT3	0
STAT4	1
STAT6	0
STBD1	1
STC1	1
STH	1
STIP1	1
STK11	1
STK24	1
STK32B	1
STK39	1
STMN2	1
STMN3	0
STOML3	1
STRN4	1
STT3A	1
STX16	1
STX17	0
STX6	1
STXBP6	1
SULF1	1
SULF2	1
SULT1A1	0
SULT1A2	0
SUMF1	0
SUOX	0
SUPT3H	1
SUSD1	1
[truncated: 300 more rows]

## Sheet: Table S3
Table S3. All pathways for all the GWAS-genes reported by IPA (Ingenuity® Systems, www.ingenuity.com) by 2013-11-19. Column A is the corresponding pathway, column B the –log P-value of the pathway using Fisher exact test, column C the fraction of the genes in the pathway that was in the list, and column D was the name of all the genes in the list that was also in the pathway.
© 2000-2013 Ingenuity Systems, Inc. All rights reserved.
Ingenuity Canonical Pathways	-log(p-value)	Ratio	Molecules
T Helper Cell Differentiation	1,76E01	5,28E-01	IL6ST,HLA-DOA,IL12A,HLA-DQA1,HLA-DRB1,HLA-DQB1,IL6,TBX21,IL18R1,TGFBR2,CD28,IL2,HLA-DRA,ICOSLG,TNFRSF11B,IL21,IFNG,STAT6,TNFRSF1A,IL10,IL6R,IL12RB2,STAT3,IL13,STAT4,CD80,CD40,IL23R,IL12B,ICOS,HLA-DOB,CD86,IL2RA,CXCR5,GATA3,TNF,HLA-DRB5,TRA
Altered T Cell and B Cell Signaling in Rheumatoid Arthritis	1,27E01	3,7E-01	IL1A,HLA-DOA,IL12A,SLAMF1,TLR8,HLA-DQA1,LTB,HLA-DRB1,IL22,HLA-DQB1,IL6,NFKB1,CD28,IL2,HLA-DRA,TLR7,IL23A,FASLG,IL21,IFNG,TNFSF11,IL10,TLR9,IL33,CD80,CD40,CSF1,IL12B,TNFSF13,CCL21,HLA-DOB,CD86,CSF2,TNFRSF13B,TNF,HLA-DRB5,TRA
LXR/RXR Activation	1,26E01	3,24E-01	ABCG8,APOE,IL1A,LPA,APOA4,APOB,IL1RL1,C9,IL6,NFKB1,ABCA1,CETP,IL1R2,FDFT1,CCL2,IL1RL2,LCAT,ITIH4,LPL,NOS2,IL1RAP,TNFRSF11B,MLXIPL,C3,APOM,TNFRSF1A,NR1H3,APOA5,IL1R1,IL18RAP,APOL1,IL33,APOC1,RXRG,LDLR,APOA1,CCL7,TF,SREBF1,APOC3,IL1RAPL1,PTGS2,FGA,TNF,CLU
Type I Diabetes Mellitus Signaling	1,25E01	3,47E-01	CD247,SOCS1,HLA-DOA,IL12A,MAPK1,HLA-A,NFKBIE,SOCS6,HLA-DQA1,HLA-DRB1,HLA-DQB1,JAK2,NFKB1,HLA-G,CD28,PRF1,NFKBIA,MAP3K7,IL2,HLA-DRA,INS,NOS2,CASP8,HLA-F,IL1RAP,FASLG,TNFRSF11B,IFNG,TNFRSF1A,HLA-B,IL1R1,IRF1,CD80,HLA-C,IL12B,HLA-DOB,CD86,TNF,SOCS5,HLA-DRB5,TRA,GZMB
Crosstalk between Dendritic Cells and Natural Killer Cells	1,2E01	3,49E-01	IL12A,HLA-A,HLA-DRB1,LTB,CD83,IL6,NFKB1,HLA-G,CD28,PRF1,MICB,IL2,HLA-DRA,CD226,TLR7,HLA-F,MICA,ACTC1,FASLG,IL2RB,CAMK2B,IFNG,IL3,IL3RA,CD69,HLA-B,TLR9,CD80,CD40,IL12B,HLA-C,ICAM3,CD86,CSF2,TNF,HLA-DRB5,PVRL2
Dendritic Cell Maturation	1,19E01	2,65E-01	FCGR2C,HLA-DOA,MAPK1,IL32,LTB,HLA-DRB1,IL6,HLA-DQB1,PLCH2,PLCE1,IL1RL2,COL10A1,IL23A,PLCL1,TAB1,ATM,TNFRSF11B,PLCL2,TLR9,CREB5,DDR1,IL33,CD40,CD86,STAT2,IRF8,TNF,TRA,IL1A,ICAM1,IL12A,HLA-A,NFKBIE,HLA-DQA1,CD83,JAK2,FCGR2B,NFKB1,NFKBIA,HLA-DRA,AKT3,LY75,COL18A1,IL10,FCGR2A,TNFRSF1A,HLA-B,CD58,STAT4,COL1A1,CD80,IL12B,HLA-C,HLA-DOB,CSF2,HLA-DRB5
Role of Macrophages, Fibroblasts and Endothelial Cells in Rheumatoid Arthritis	1,19E01	2,34E-01	SOCS1,RAF1,WNT3,MAPK1,MMP3,IL32,CSNK1A1,TLR8,CXCL12,LTB,IL6,PLCH2,CCND1,TCF7,IL18R1,IL1R2,VEGFA,MYC,TRAF3IP2,PLCE1,IL1RL2,WNT7B,MRAS,OSM,WNT4,PLCL1,IL1RAP,TNFRSF11B,ATM,SFRP4,PRKCQ,IL6R,VEGFC,PPP3CC,PLCL2,STAT3,TLR9,CREB5,IL33,PRKCD,PRKCH,LEF1,IL1RAPL1,PDGFD,TNF,IL6ST,TCF4,IL1A,ICAM1,IL1RL1,NFKBIE,JAK2,NFKB1,HNF1A,WNT2,ROR2,NFKBIA,CCL2,MAP3K7,TLR7,AKT3,NOS2,CAMK2B,TRAF1,TNFSF11,IL10,TNFRSF1A,C5,D…
Graft-versus-Host Disease Signaling	1,16E01	4,9E-01	IFNG,IL1A,HLA-DOA,HLA-A,HLA-B,HLA-DQA1,HLA-DRB1,HLA-DQB1,IL6,IL33,HLA-G,CD28,PRF1,CD80,HLA-C,IL2,HLA-DRA,HLA-DOB,CD86,HLA-F,TNF,HLA-DRB5,TRA,FASLG,GZMB
Antigen Presentation Pathway	1,14E01	5,24E-01	IFNG,PSMB9,HLA-DOA,HLA-A,HLA-B,HLA-DQA1,CIITA,HLA-DRB1,PSMB8,TAP1,HLA-DPA1,HLA-G,NLRC5,HLA-DQB2,HLA-C,HLA-DRA,HLA-DOB,HLA-DQA2,HLA-F,HLA-DPB1,TAP2,HLA-DRB5
Atherosclerosis Signaling	1,13E01	3,12E-01	CCR3,APOE,IL1A,LPA,ICAM1,APOA4,APOB,MMP3,PLA2R1,CXCL12,IL6,NFKB1,CCL2,LCAT,LPL,COL10A1,PNPLA3,COL18A1,CCR2,ITGA4,IFNG,APOM,CXCR4,CCL11,F3,TNFRSF14,GLG1,APOL1,IL33,APOC1,PLA2G4A,PLA2G6,COL1A1,APOA1,PLA2G2E,SELP,CD40,CSF1,APOC3,PDGFD,TNF,TNFSF14,CLU
Autoimmune Thyroid Disease Signaling	9,53E00	3,71E-01	HLA-DOA,IL10,HLA-A,HLA-B,HLA-DQA1,HLA-DRB1,HLA-DQB1,HLA-G,CD28,PRF1,CD40,CD80,HLA-C,IL2,HLA-DRA,TSHR,CD86,HLA-DOB,HLA-F,TRA,HLA-DRB5,FASLG,GZMB
Hepatic Cholestasis	9,04E00	2,35E-01	ABCG8,IL1A,IL1RL1,NFKBIE,IL6,NFKB1,HNF1A,ATP8B1,CETP,IL1R2,NFKBIA,IL1RL2,ADCY5,MAP3K7,INS,ABCB11,HNF4A,IL1RAP,TNFRSF11B,FGF19,IFNG,CYP7B1,GNAS,PRKCQ,TNFRSF1A,ADCY3,SLCO1A2,NR1H3,IL1R1,IL18RAP,IL33,ADCY9,SLCO3A1,SREBF1,PRKCD,PRKAG2,NR5A2,PRKCH,INSR,IL1RAPL1,TNF,ESR1,PRKCB
Clathrin-mediated Endocytosis Signaling	8,62E00	2,58E-01	APOE,SH3BP4,LPA,EPS15,APOB,APOA4,PICALM,GAK,NUMB,RAB5B,SH3GL2,AP1B1,VEGFA,FGF4,CD2AP,AP1G2,FGF10,INS,FGF12,AAK1,DAB2,FGF3,FGF7,ACTC1,DNM2,RAB4B,FGF19,ATM,ITGB1,MYO6,AP2M1,APOM,VEGFC,HIP1,PPP3CC,FGF1,DNM1,APOL1,UBD,MET,APOC1,FGF21,APOA1,LDLR,TF,APOC3,TFRC,PDGFD,ITGB6,CLU,HIP1R
Communication between Innate and Adaptive Immune Cells	7,8E00	2,77E-01	IL1A,IL12A,HLA-A,TLR8,HLA-DRB1,CD83,IL6,CD8B,HLA-G,CD28,IL2,HLA-DRA,TLR7,HLA-F,IFNG,IL3,IL10,HLA-B,TLR9,IL33,CD40,CD80,HLA-C,IL12B,TNFSF13,CD86,CSF2,TNFRSF13B,TNF,HLA-DRB5,TRA
Role of Osteoblasts, Osteoclasts and Chondrocytes in Rheumatoid Arthritis	7,67E00	2,21E-01	BMP4,WNT3,MMP3,MAPK1,TAB2,CSNK1A1,ACP5,IL6,TCF7,IL18R1,IL1R2,IL1RL2,WNT7B,WNT4,ADAMTS5,IL1RAP,TNFRSF11B,ATM,SFRP4,PPP3CC,IL33,LEF1,IL1RAPL1,TNF,IL1A,TCF4,IL1RL1,NFKBIE,NFKB1,HNF1A,WNT2,SMURF1,NFKBIA,MAP3K7,AKT3,ITGB1,IFNG,TNFSF11,CTSK,IL10,TNFRSF1A,SMAD6,DKKL1,IL1R1,TNFRSF11A,IL18RAP,CALM1 (includes others),COL1A1,WNT8A,CSF1,BMP6,CSF2,TCF7L2,LRP1,FZD7
Regulation of the Epithelial-Mesenchymal Transition Pathway	7,57E00	2,45E-01	RAF1,TCF4,MAPK1,WNT3,SMAD3,PARD6B,JAK2,NFKB1,HNF1A,WNT2,TCF7,SMURF1,TGFBR2,FGFR3,FGF4,FGF10,WNT7B,FGF12,MRAS,AKT3,WNT4,FGF3,FGF7,EGFR,ATM,FGF19,ETS1,SNAI1,TYK2,FGFR2,STAT3,HMGA2,FGF1,MET,FGF21,CDH1,WNT8A,CDH2,PTPN11,GAB1,RBPJ,LEF1,DVL3,PDGFD,JAG1,MAP2K5,TCF7L2,FZD7
IL-10 Signaling	7,16E00	3,21E-01	FCGR2C,CCR5,IL1A,MAPK1,IL1RL1,NFKBIE,IL6,NFKB1,FCGR2B,IL1R2,NFKBIA,IL1RL2,MAP3K7,IL1RAP,TAB1,CCR1,FCGR2A,IL10,TYK2,IL1R1,STAT3,IL18RAP,IL33,IL1RAPL1,TNF
Allograft Rejection Signaling	7,01E00	2,89E-01	HLA-DOA,HLA-A,HLA-DQA1,HLA-DRB1,HLA-DQB1,HLA-DPA1,HLA-G,CD28,PRF1,HLA-DQB2,IL2,HLA-DRA,HLA-F,HLA-DPB1,FASLG,IFNG,IL10,HLA-B,CD40,CD80,HLA-C,CD86,HLA-DOB,HLA-DQA2,TNF,HLA-DRB5,TRA,GZMB
NF-κB Signaling	6,99E00	2,53E-01	IL1A,BMP4,TGFBR3,NFKBIE,TAB2,TLR8,TNFAIP3,BMPR1B,NFKB1,IL1R2,TANK,TGFBR2,FGFR3,TNIP1,NFKBIA,MAP3K7,CARD10,INS,MRAS,TLR7,IGF1R,AKT3,CASP8,TAB1,EGFR,ATM,TNFRSF11B,TNFSF11,PRKCQ,TNFRSF1A,FGFR2,IL1R1,MALT1,TNFRSF11A,TLR9,DDR1,IL33,GHR,CD40,NTRK3,INSR,TNF,TRA,PRKCB
Hepatic Fibrosis / Hepatic Stellate Cell Activation	6,98E00	2,52E-01	IL1A,CCR5,ICAM1,MYL2,IL1RL1,SMAD3,IL6,NFKB1,IL1R2,VEGFA,TGFBR2,CCL2,IL1RL2,LAMA1,IGF1R,IL1RAP,FASLG,TIMP2,TNFRSF11B,EGFR,IFNG,TNFRSF1A,IL10,IL6R,SMAD7,VEGFC,FGFR2,IL1R1,FGF1,IL18RAP,MET,COL1A1,CD40,CSF1,CCL21,MYH9,EDNRA,IL1RAPL1,TNF
Synaptic Long Term Depression	6,89E00	2,42E-01	RAF1,MAPK1,GRIA1,PLA2R1,PRKG2,PLCH2,PLCE1,GRID1,LCAT,GNA15,PPM1L,RYR3,MRAS,IGF1R,PNPLA3,PPP2R2C,PPP2R5C,PLCL1,NOS2,GNAS,PRKCQ,ITPR2,GRM8,GNA12,RYR2,PLCL2,GRM5,GRM7,PLA2G4A,GNAI3,PLA2G6,PRKG1,PLA2G2E,PRKCD,PPP2R2B,ITPR3,GNAT2,PRKCH,PRKCB
Molecular Mechanisms of Cancer	6,8E00	1,89E-01	CDKN2A,GAB2,RAF1,BMP4,MAPK1,SMAD3,TAB2,BMPR1B,CCND1,MYC,TGFBR2,E2F6,ZBTB17,CTNNA2,RHOB,GNA15,ADCY5,MRAS,FASLG,TAB1,ATM,PRKCQ,TYK2,CDK6,RAP1A,RASGRF2,ADCY9,CDH1,CCND2,GAB1,RND3,PTPN11,PRKCD,IRS1,GNAT2,PRKCH,LEF1,CDK2,TCF4,NFKBIE,CDK4,JAK2,NFKB1,RHOH,CDKN2B,NFKBIA,MAP3K7,RHOU,AKT3,ARHGEF3,CASP8,CHEK2,CAMK2B,PMAIP1,GNAS,GNA12,ADCY3,SMAD7,SMAD6,BAK1,SIN3A,GNAI3,CCNE1,RASGRP1,CDKN1A,PRKAG2,RBPJ,BMP6,L…
Acute Phase Response Signaling	6,75E00	2,43E-01	IL6ST,RAF1,SOCS1,ITIH3,IL1A,TCF4,MAPK1,NFKBIE,SOCS6,C9,CP,IL6,JAK2,NFKB1,HNF1A,FGG,NFKBIA,SOD2,ITIH2,ITIH4,MAP3K7,MRAS,CFB,AKT3,OSM,IL1RAP,TAB1,TNFRSF11B,C3,TNFRSF1A,MAP3K1,IL6R,C5,STAT3,IL1R1,IL33,APOA1,TF,PTPN11,CRP,FGA,TNF,SOCS5,C2
Wnt/β-catenin Signaling	6,59E00	2,51E-01	CDKN2A,TCF4,WNT3,TGFBR3,CSNK1A1,TLE1,CCND1,HNF1A,WNT2,TCF7,TGFBR2,MYC,SOX17,MAP3K7,WNT7B,RARB,PPM1L,WNT4,AKT3,PPP2R2C,PPP2R5C,TAB1,SOX5,SOX4,SFRP4,CSNK1G3,DKKL1,SOX11,UBD,CDH1,WNT8A,CDH2,SOX6,PPP2R2B,CD44,TLE4,NR5A2,SOX8,LEF1,DVL3,LRP1,TCF7L2,POU5F1,FZD7
Colorectal Cancer Metastasis Signaling	6,5E00	2,09E-01	WNT3,MMP3,MAPK1,MMP16,SMAD3,TLR8,IL6,CCND1,TCF7,MMP24,VEGFA,MYC,TGFBR2,RHOB,ADCY5,WNT7B,MRAS,WNT4,ATM,TYK2,IL6R,VEGFC,STAT3,TLR9,ADCY9,CDH1,RND3,LEF1,TNF,IL6ST,TCF4,JAK2,NFKB1,RHOH,HNF1A,WNT2,TLR7,DCC,RHOU,AKT3,MMP12,NOS2,PTGER4,MMP17,EGFR,IFNG,GNAS,TNFRSF1A,ADCY3,WNT8A,MSH6,PRKAG2,PTGS2,TCF7L2,LRP1,FZD7
TREM1 Signaling	6,5E00	2,93E-01	ITGB1,ICAM1,MAPK1,IL10,TLR8,CD83,IL6,JAK2,STAT3,NFKB1,TLR9,FCGR2B,NOD2,CCL2,CCL7,CD40,TLR7,AKT3,CD86,CSF2,TNF,ITGAX
Glioblastoma Multiforme Signaling	6,29E00	2,32E-01	CDKN2A,RAF1,TSC1,MAPK1,WNT3,NF2,CDK4,PLCH2,RHOH,CCND1,WNT2,MYC,E2F6,PLCE1,RHOB,WNT7B,RHOU,MRAS,IGF1R,AKT3,WNT4,PLCL1,ATM,EGFR,RPS6KB1,ITPR2,CDK6,PLCL2,WNT8A,IGF2,CCNE1,RND3,PRKCD,CDKN1A,ITPR3,LEF1,PDGFD,CDK2,FZD7
IL-6 Signaling	6,16E00	2,66E-01	IL6ST,RAF1,SOCS1,IL1A,MAPK1,IL1RL1,NFKBIE,JAK2,IL6,NFKB1,VEGFA,IL1R2,NFKBIA,IL1RL2,MAP3K7,MRAS,AKT3,IL1RAP,TAB1,ATM,TNFRSF11B,MCL1,TNFRSF1A,IL6R,STAT3,IL1R1,IL18RAP,IL33,COL1A1,PTPN11,CRP,IL1RAPL1,TNF
Thyroid Cancer Signaling	6,1E00	3,86E-01	PPARG,TCF4,KLK3,GDNF,MAPK1,BDNF,CCND1,HNF1A,TCF7,MYC,RXRG,CDH1,NTRK3,MRAS,LEF1,RET,TCF7L2
iCOS-iCOSL Signaling in T Helper Cells	6,01E00	2,46E-01	CD247,GAB2,HLA-DOA,NFKBIE,HLA-DQA1,HLA-DRB1,HLA-DQB1,NFKB1,CD28,NFKBIA,IL2,HLA-DRA,AKT3,ICOSLG,CAMK2B,ATM,IL2RB,PRKCQ,ITPR2,PPP3CC,INPP5D,CALM1 (includes others),CD40,CD80,ICOS,LAT,ITPR3,HLA-DOB,IL2RA,HLA-DRB5,TRA
IL-12 Signaling and Production in Macrophages	5,99E00	2,29E-01	APOE,IL12A,LPA,APOA4,APOB,MAPK1,MAF,MST1,NFKB1,AKT3,IL23A,NOS2,ATM,PPARG,IFNG,STAT6,APOM,PRKCQ,IL10,IL12RB2,IRF1,APOC1,STAT4,APOL1,APOA1,CD40,IL12B,IL23R,APOC3,PRKCD,PRKCH,IRF8,REL,TNF,CLU,PRKCB
MSP-RON Signaling Pathway	5,95E00	3,53E-01	F12,IFNG,IL3,IL12A,IL3RA,KLK3,MST1,JAK2,F11,ITGAM,CCL2,CSF1,IL12B,CCR2,NOS2,TNF,ACTC1,ATM
PPARα/RXRα Activation	5,8E00	2,16E-01	RAF1,MAPK1,IL1RL1,SMAD3,TGFBR3,CPT1B,NFKBIE,JAK2,IL6,PLCH2,NFKB1,ABCA1,TGFBR2,IL1R2,HSP90B1,NFKBIA,PLCE1,GNA15,IL1RL2,ADCY5,MAP3K7,LPL,INS,PRKAA1,MRAS,PLCL1,IL1RAP,GNAS,ADCY3,NR2C2,PLCL2,IL1R1,IL18RAP,CAND1,ADCY9,APOA1,GHR,IRS1,PRKAG2,INSR,IL1RAPL1,CYP2C8,PRKCB
Bladder Cancer Signaling	5,75E00	2,78E-01	CDKN2A,RAF1,MMP3,MAPK1,MMP16,CDK4,CCND1,MMP24,FGFR3,VEGFA,MYC,FGF4,FGF10,FGF12,MRAS,FGF3,MMP12,FGF7,MMP17,EGFR,FGF19,VEGFC,SIN3A,FGF1,FGF21,CDH1,CDKN1A
PPAR Signaling	5,24E00	2,52E-01	RAF1,IL1A,MAPK1,IL1RL1,NFKBIE,NFKB1,IL1R2,HSP90B1,NFKBIA,IL1RL2,MAP3K7,INS,MRAS,IL1RAP,TAB1,TNFRSF11B,PPARG,TNFRSF1A,NR1H3,IL1R1,IL18RAP,IL33,INSR,IL1RAPL1,PTGS2,PDGFD,TNF
PI3K Signaling in B Lymphocytes	5,13E00	2,31E-01	RAF1,MAPK1,NFKBIE,ATF6,PLCH2,FCGR2B,NFKB1,BLK,PLCE1,NFKBIA,CARD10,MRAS,AKT3,PLCL1,CAMK2B,CR2,VAV2,CD19,C3,ATF1,ITPR2,MALT1,PLCL2,PPP3CC,INPP5D,CALM1 (includes others),CD180,CD40,VAV3,SYK,IRS1,ITPR3,PRKCB
Role of Cytokines in Mediating Communication between Immune Cells	5,13E00	3,45E-01	IL21,IFNG,IL1A,IL3,IL12A,IL26,IL10,IL32,IL27,IL22,IL6,IL13,IL33,IL2,IL12B,IFNL1,CSF2,IL23A,TNF
Production of Nitric Oxide and Reactive Oxygen Species in Macrophages	4,83E00	1,93E-01	APOE,LPA,APOA4,APOB,MAPK1,NFKBIE,JAK2,NFKB1,RHOH,NFKBIA,RHOB,MAP3K7,PPM1L,RHOU,AKT3,PPP2R5C,PPP2R2C,NOS2,ATM,TNFRSF11B,IFNG,APOM,PRKCQ,TNFRSF1A,MAP3K1,TYK2,NCF4,RAP1A,IRF1,APOL1,APOC1,APOA1,RND3,APOC3,PRKCD,PPP2R2B,PRKCH,IRF8,TNF,CLU,PRKCB
Granulocyte Adhesion and Diapedesis	4,83E00	2,21E-01	SELL,IL1A,CLDN11,ICAM1,MMP3,IL1RL1,MMP16,CXCL12,SDC4,MMP24,IL1R2,CCL13,CCL8,CCL2,IL1RL2,CXCR2,MMP12,IL1RAP,MMP17,TNFRSF11B,ITGA4,CCL1,ITGB1,CXCR4,TNFRSF1A,ITGA6,C5,IL1R1,CCL11,GLG1,IL18RAP,IL33,GNAI3,ITGAM,CCL7,SELP,CCL21,CLDN14,IL1RAPL1,TNF
Nur77 Signaling in T Lymphocytes	4,53E00	2,81E-01	CD247,HDAC9,HLA-DOA,HLA-DQA1,HLA-DRB1,PPP3CC,HLA-DQB1,SIN3A,CD28,CALM1 (includes others),CD80,MEF2D,HLA-DRA,HLA-DOB,CD86,MAP2K5,TRA,HLA-DRB5
Cytotoxic T Lymphocyte-mediated Apoptosis of Target Cells	4,47E00	2,61E-01	CD247,HLA-DOA,HLA-A,HLA-B,HLA-DQA1,HLA-DRB1,HLA-DQB1,HLA-DPA1,HLA-G,PRF1,HLA-DQB2,HLA-C,HLA-DRA,HLA-DOB,CASP8,HLA-DQA2,HLA-F,HLA-DPB1,CASP7,TRA,HLA-DRB5,FASLG,GZMB
CREB Signaling in Neurons	4,34E00	1,88E-01	RAF1,GRIN2A,MAPK1,GRIA1,POLR2B,PLCH2,PLCE1,GRIK5,GRID1,GNA15,ADCY5,MRAS,AKT3,GRIK2,PLCL1,ATM,CAMK2B,GRIK1,GRIN2B,GNAS,PRKCQ,GRM8,ITPR2,GNA12,ADCY3,TBP,PLCL2,CREB5,GRM5,GRM7,GNAI3,CALM1 (includes others),ADCY9,PRKCD,ITPR3,PRKAG2,GNAT2,PRKCH,PRKCB
CTLA4 Signaling in Cytotoxic T Lymphocytes	4,33E00	2,5E-01	CD247,AP2M1,HLA-A,HLA-B,JAK2,AP1B1,CD8B,CTLA4,CD28,AP1G2,PTPN11,CD80,HLA-C,SYK,PPM1L,LAT,PPP2R2B,CD86,AKT3,PPP2R5C,PPP2R2C,TRA,PTPN22,ATM
CD28 Signaling in T Helper Cells	4,32E00	2,13E-01	CD247,HLA-DOA,NFKBIE,HLA-DQA1,HLA-DRB1,HLA-DQB1,NFKB1,CTLA4,CD28,NFKBIA,IL2,HLA-DRA,AKT3,ATM,PRKCQ,ITPR2,MAP3K1,MALT1,PPP3CC,CALM1 (includes others),CD80,PTPN11,SYK,LAT,ITPR3,HLA-DOB,CD86,HLA-DRB5,TRA
Human Embryonic Stem Cell Pluripotency	4,28E00	1,99E-01	TCF4,BMP4,KLK3,WNT3,BDNF,SMAD3,HNF1A,NOG,TCF7,WNT2,FGFR3,TGFBR2,FGF4,WNT7B,MRAS,AKT3,WNT4,ATM,GNAS,SMAD6,SMAD7,FGFR2,INHBA,WNT8A,NTRK3,LEF1,PDGFD,BMP6,TCF7L2,POU5F1,SALL4,FZD7
Role of NFAT in Regulation of the Immune Response	4,22E00	1,9E-01	CD247,RAF1,FCGR2C,HLA-DOA,MAPK1,NFKBIE,HLA-DQA1,CSNK1A1,HLA-DRB1,HLA-DQB1,FCGR2B,NFKB1,CD28,NFKBIA,GNA15,HLA-DRA,MRAS,AKT3,ATM,GNAS,PRKCQ,ITPR2,FCGR2A,GNA12,CSNK1G3,PPP3CC,GNAI3,CALM1 (includes others),CD80,SYK,MEF2D,LAT,ITPR3,HLA-DOB,CD86,GNAT2,HLA-DRB5,TRA
Glioma Signaling	4,2E00	2,21E-01	CDKN2A,RAF1,MAPK1,CAMK1D,CDK4,CDKN2B,CCND1,E2F6,IGF1R,CAMK1G,MRAS,AKT3,ATM,CAMK2B,EGFR,PRKCQ,CDK6,SIN3A,CALM1 (includes others),IGF2,PRKCD,CDKN1A,PRKCH,PDGFD,PRKCB
Differential Regulation of Cytokine Production in Macrophages and T Helper Cells by IL-17A and IL-17F	4,15E00	5E-01	IL3,IL12A,CCL2,IL10,IL12B,IL6,CSF2,IL13,TNF
Caveolar-mediated Endocytosis Signaling	4,13E00	2,47E-01	ITGB1,HLA-A,HLA-B,ITGA8,ITGA6,RAB5B,COPB2,ITGAE,ITGAM,ITGA11,ITGA9,HLA-C,INS,CAV1,INSR,ITGB6,ACTC1,DNM2,EGFR,ITGA4,ITGAX
NF-κB Activation by Viruses	4,13E00	2,53E-01	ITGB1,RAF1,CCR5,PRKCQ,MAPK1,NFKBIE,MAP3K1,ITGA6,TBP,NFKB1,TNFRSF14,NFKBIA,PRKCD,MRAS,AKT3,PRKCH,CXCR5,CR2,ATM,ITGA4,PRKCB
Chemokine Signaling	4,11E00	2,67E-01	CCR3,RAF1,CCR5,MPRIP,MAPK1,MYL2,CAMK1D,CXCR4,CXCL12,LIMK2,CCL11,GNAI3,CALM1 (includes others),CCL13,CCL7,CCL2,MRAS,CAMK1G,CAMK2B,PRKCB
FXR/RXR Activation	4,03E00	2,09E-01	G6PC2,PPARG,ABCG8,APOE,MLXIPL,IL1A,APOB,LIPC,NR1H3,VLDLR,HNF1A,IL33,APOA1,SCARB1,SREBF1,APOC3,INS,AKT3,ABCB11,NR5A2,HNF4A,TNF,FGF19
OX40 Signaling Pathway	4,03E00	2,37E-01	CD247,HLA-DOA,TNFSF4,HLA-A,NFKBIE,HLA-B,HLA-DQA1,HLA-DRB1,HLA-DQB1,NFKB1,HLA-DPA1,HLA-G,HLA-DQB2,NFKBIA,HLA-C,IL2,HLA-DRA,HLA-DOB,HLA-DQA2,HLA-F,HLA-DPB1,TRA,HLA-DRB5
Ovarian Cancer Signaling	3,95E00	2,04E-01	CDKN2A,RAF1,TCF4,MAPK1,WNT3,CDK4,LHCGR,HNF1A,CCND1,TCF7,WNT2,VEGFA,FSHR,WNT7B,MRAS,AKT3,WNT4,ATM,EGFR,RPS6KB1,VEGFC,SIN3A,WNT8A,MSH6,CD44,PRKAG2,EDNRA,LEF1,PTGS2,TCF7L2,FZD7
Role of NFAT in Cardiac Hypertrophy	3,95E00	1,87E-01	IL6ST,RAF1,LIF,CAMK1D,MAPK1,CSNK1A1,IL6,PLCH2,TGFBR2,PLCE1,MAP3K7,ADCY5,MRAS,CAMK1G,IGF1R,AKT3,PLCL1,CAMK2B,ATM,HDAC9,GNAS,PRKCQ,ITPR2,MAP3K1,ADCY3,SLC8A3,PPP3CC,PLCL2,NKX2-5,GNAI3,CALM1 (includes others),ADCY9,PRKCD,MEF2D,ITPR3,PRKAG2,PRKCH,SLC8A1,PRKCB
Axonal Guidance Signaling	3,92E00	1,57E-01	RAF1,BMP4,WNT3,MAPK1,MYL2,UNC5B,CXCL12,LIMK2,PLCH2,ADAMTS2,VEGFA,PLCE1,GNA15,ECE2,WNT7B,MRAS,WNT4,ADAM23,PLCL1,ADAMTS5,FARP2,ATM,ITGA4,EPHA7,PRKCQ,FES,EPHA1,SEMA5A,VEGFC,HHIP,PPP3CC,PLCL2,ADAMTS9,RAP1A,HERC2,ADAM18,PTPN11,PRKCD,RTN4,GNAT2,PRKCH,PDGFD,NRP1,ERAP2,LRRC4C,ADAMTS7,RND1,BDNF,SEMA6A,PLXNA2,ABLIM1,WNT2,NTNG1,GLI3,MYSM1,EFNA5,DCC,AKT3,PFN3,ITGB1,SEMA3G,GNAS,CXCR4,GNA12,C9orf3,GNAI3,SEMA3A…
PEDF Signaling	3,92E00	2,53E-01	PPARG,ARHGAP22,RAF1,TCF4,MAPK1,GDNF,BDNF,NFKBIE,NFKB1,HNF1A,TCF7,HNF1B,SOD2,NFKBIA,MRAS,AKT3,CASP8,CASP7,FASLG,ATM
Differential Regulation of Cytokine Production in Intestinal Epithelial Cells by IL-17A and IL-17F	3,91E00	4,35E-01	IFNG,IL3,IL1A,IL12A,CCL2,IL10,IL12B,CSF2,IL13,TNF
Type II Diabetes Mellitus Signaling	3,91E00	1,64E-01	SOCS1,MAPK1,NFKBIE,SOCS6,NFKB1,KCNJ11,NFKBIA,MAP3K7,INS,PRKAA1,AKT3,ATM,TNFRSF11B,PPARG,PRKCQ,TNFRSF1A,ACSL6,MAP3K1,IRS1,PRKCD,GCK,PRKAG2,PRKCH,INSR,SOCS5,TNF,PRKCB,PDX1
PKCθ Signaling in T Lymphocytes	3,91E00	1,94E-01	CD247,HLA-DOA,MAPK1,NFKBIE,HLA-DQA1,HLA-DRB1,HLA-DQB1,NFKB1,CD28,NFKBIA,MAP3K7,IL2,HLA-DRA,MRAS,ATM,CAMK2B,VAV2,PRKCQ,MAP3K1,MALT1,PPP3CC,CD80,VAV3,LAT,HLA-DOB,CD86,HLA-DRB5,TRA
Endothelin-1 Signaling	3,87E00	1,94E-01	RAF1,MAPK1,PLA2R1,PLCH2,MYC,PLCE1,LCAT,GNA15,ADCY5,ECE2,MRAS,PNPLA3,PLCL1,NOS2,CASP8,ATM,GNAS,PRKCQ,ITPR2,GNA12,ADCY3,PLCL2,PLD4,ADCY9,PLA2G4A,GNAI3,PLA2G6,PLA2G2E,GAB1,PRKCD,ITPR3,GNAT2,EDNRA,PRKCH,PTGS2,CASP7,PRKCB
Factors Promoting Cardiogenesis in Vertebrates	3,86E00	2,35E-01	TCF4,BMP4,PRKCQ,WNT3,MYL2,TGFBR3,BMPR1B,HNF1A,TCF7,NOG,TGFBR2,NKX2-5,CCNE1,MAP3K7,PRKCD,LEF1,PRKCH,BMP6,LRP1,TCF7L2,CDK2,FZD7,PRKCB
Acute Myeloid Leukemia Signaling	3,86E00	2,5E-01	RUNX1,RPS6KB1,RAF1,TCF4,MAPK1,STAT3,NFKB1,HNF1A,CCND1,TCF7,MYC,KITLG,CSF2RA,MRAS,AKT3,KIT,LEF1,PML,MAP2K5,TCF7L2,ATM
PTEN Signaling	3,84E00	2,03E-01	RAF1,MAPK1,TGFBR3,BMPR1B,NFKB1,CCND1,FGFR3,TGFBR2,IGF1R,MRAS,AKT3,FASLG,EGFR,ITGA4,ITGB1,RPS6KB1,FGFR2,FOXG1,CNKSR3,TNFRSF11A,DDR1,INPP5D,GHR,NTRK3,CDKN1A,INSR,MAGI2,BCL2L11
B Cell Development	3,84E00	3,33E-01	IL7R,CD19,HLA-DOA,CD80,CD40,HLA-DRA,HLA-DQA1,HLA-DRB1,CD86,HLA-DOB,HLA-DQB1,HLA-DRB5
HGF Signaling	3,81E00	2,25E-01	CDKN2A,RAF1,MAPK1,IL6,CCND1,ETS2,MAP3K7,MRAS,AKT3,ATM,ETS1,PRKCQ,MAP3K1,STAT3,RAP1A,ELF1,MET,PTPN11,GAB1,PRKCD,CDKN1A,PRKCH,PTGS2,CDK2,PRKCB
Calcium-induced T Lymphocyte Apoptosis	3,77E00	2,54E-01	CD247,HLA-DOA,PRKCQ,ITPR2,HLA-DQA1,HLA-DRB1,PPP3CC,HLA-DQB1,CALM1 (includes others),MEF2D,PRKCD,HLA-DRA,ITPR3,HLA-DOB,PRKCH,TRA,HLA-DRB5,PRKCB
Cell Cycle: G1/S Checkpoint Regulation	3,77E00	2,65E-01	CDKN2A,HDAC9,SMAD3,CDK6,CDK4,CCND1,CDKN2B,SIN3A,MYC,NRG1,E2F6,CCNE1,CCND2,RPL5,CDKN1A,GNL3,CDK2,ATM
Mouse Embryonic Stem Cell Pluripotency	3,76E00	2,42E-01	IL6ST,RAF1,TCF4,LIF,BMP4,MAPK1,T,TYK2,STAT3,JAK2,HNF1A,TCF7,MYC,PTPN11,MAP3K7,MRAS,AKT3,LEF1,DVL3,TCF7L2,TAB1,ATM,POU5F1,FZD7
Role of Pattern Recognition Receptors in Recognition of Bacteria and Viruses	3,68E00	2,2E-01	C3,IL12A,PRKCQ,MAPK1,IL10,TLR8,C5,IL6,NFKB1,TLR9,OAS3,IFIH1,NOD2,IL2,TICAM1,IL12B,SYK,PRKCD,TLR7,PRKCH,TNF,RIPK2,ATM,PRKCB
Tec Kinase Signaling	3,67E00	1,85E-01	JAK2,NFKB1,RHOH,BLK,RHOB,GNA15,RHOU,MRAS,ACTC1,TNFRSF10A,FASLG,ITGA4,ATM,VAV2,ITGB1,TNFRSF21,STAT6,GNAS,PRKCQ,GNA12,TYK2,STAT3,FRK,STAT4,GNAI3,RND3,VAV3,PRKCD,GNAT2,STAT2,PRKCH,TNF,TRA,PRKCB
Role of JAK family kinases in IL-6-type Cytokine Signaling	3,55E00	3,57E-01	IL6ST,SOCS1,PTPN11,MAPK1,IL6R,TYK2,OSM,STAT3,JAK2,IL6
Role of JAK2 in Hormone-like Cytokine Signaling	3,55E00	3,24E-01	SOCS1,GHR,PTPN11,PRL,IRS1,SH2B3,SOCS6,TYK2,STAT3,JAK2,SOCS5,SH2B1
Thrombin Signaling	3,49E00	1,85E-01	RAF1,MPRIP,MYL2,CAMK1D,MAPK1,PLCH2,NFKB1,RHOH,PLCE1,RHOB,GNA15,ADCY5,RHOU,MRAS,CAMK1G,AKT3,GATA6,ARHGEF3,PLCL1,CAMK2B,ATM,EGFR,RPS6KB1,PRKCQ,GNAS,ITPR2,GNA12,ADCY3,TBP,PLCL2,GNAI3,ADCY9,RND3,PRKCD,ITPR3,GNAT2,PRKCH,GATA3,PRKCB
Neuregulin Signaling	3,43E00	2,12E-01	ITGB1,RPS6KB1,RAF1,PRKCQ,MAPK1,DCN,TMEFF2,ERBB3,MYC,NRG1,HSP90B1,PTPN11,NRG3,ERBB4,PRKCD,MRAS,AKT3,PRKCH,EREG,EGFR,ITGA4,PRKCB
Neuropathic Pain Signaling In Dorsal Horn Neurons	3,4E00	2,2E-01	GRIN2B,GRIN2A,KCNN3,PRKCQ,MAPK1,CAMK1D,ITPR2,BDNF,GRM8,GRIA1,PLCL2,PLCH2,GRM5,GRM7,PLCE1,PRKCD,ITPR3,CAMK1G,PRKAG2,PRKCH,PLCL1,ATM,CAMK2B,PRKCB
Sperm Motility	3,39E00	1,89E-01	PLA2R1,PRKG2,PLCH2,PLCE1,LCAT,MRAS,PNPLA3,PLCL1,PDE2A,PRKCQ,GNAS,ITPR2,SLC12A2,PLCL2,PDE4D,FRK,CALM1 (includes others),PLA2G6,PLA2G4A,PRKG1,PLA2G2E,PRKCD,ITPR3,PRKAG2,PRKCH,NPPA,PRKCB
p38 MAPK Signaling	3,39E00	2,25E-01	IL1A,IL1RL1,TAB2,TGFBR2,IL1R2,MYC,IL1RL2,MAP3K7,DUSP10,IL1RAP,TAB1,FASLG,RPS6KB1,ATF1,TNFRSF1A,IL1R1,CREB5,IL18RAP,IL33,PLA2G4A,PLA2G6,PLA2G2E,MEF2D,MAPT,RPS6KA4,IL1RAPL1,TNF
Gap Junction Signaling	3,33E00	1,82E-01	RAF1,MAPK1,CSNK1A1,PRKG2,PLCH2,PLCE1,ADRB1,ADCY5,CAV1,MRAS,AKT3,PLCL1,ACTC1,HTR2A,ATM,EGFR,GNAS,PRKCQ,ITPR2,CSNK1G3,ADCY3,PLCL2,PPP3CC,ADCY9,GNAI3,NOV,PRKG1,PRKCD,ITPR3,PRKAG2,PRKCH,MAP2K5,PRKCB
Glucocorticoid Receptor Signaling	3,31E00	1,64E-01	CD247,RAF1,ICAM1,MAPK1,PRL,SMAD3,NFKBIE,HSPA6,POMC,JAK2,POLR2B,IL6,NFKB1,SMARCA4,FGG,TGFBR2,IL1R2,HSP90B1,NFKBIA,AR,CCL13,CCL2,MAP3K7,IL2,ANXA1,MRAS,PRKAA1,AKT3,NOS2,TAB1,ATM,IFNG,IL3,IL10,MAP3K1,TBP,PPP3CC,STAT3,CCL11,IL13,CDKN1A,PRKAG2,NR3C2,NPPA,PTGS2,CSF2,TNF,ESR1,TRA
Dopamine-DARPP32 Feedback in cAMP Signaling	3,3E00	1,82E-01	GRIN2A,KCNJ2,CSNK1A1,PRKG2,PLCH2,KCNJ11,PLCE1,ADCY5,PPM1L,PPP2R5C,PPP2R2C,PLCL1,GRIN2B,GNAS,PRKCQ,ATF1,ITPR2,CSNK1G3,ADCY3,CACNA1C,PAWR,PLCL2,PPP3CC,CREB5,ADCY9,GNAI3,CALM1 (includes others),PRKG1,PRKCD,PPP2R2B,ITPR3,PRKAG2,PRKCH,PRKCB
Prolactin Signaling	3,27E00	2,26E-01	SOCS1,RAF1,PRKCQ,MAPK1,PRL,SOCS6,JAK2,STAT3,TCF7,IRF1,MYC,PTPN11,IRS1,PRKCD,MRAS,PRKCH,SOCS5,ATM,PRKCB
Role of JAK1 and JAK3 in γc Cytokine Signaling	3,27E00	2,5E-01	IL21,STAT6,SOCS1,MAPK1,FES,JAK2,STAT3,TSLP,IL7R,PTPN11,IL2,SYK,IRS1,MRAS,IL2RA,ATM,IL2RB
Synaptic Long Term Potentiation	3,27E00	2,08E-01	RAF1,GRIN2A,MAPK1,GRIA1,PLCH2,PLCE1,GNA15,MRAS,PLCL1,CAMK2B,GRIN2B,PRKCQ,GRM8,ITPR2,CACNA1C,PLCL2,PPP3CC,CREB5,RAP1A,GRM5,GRM7,CALM1 (includes others),PRKCD,ITPR3,PRKAG2,PRKCH,PRKCB
Regulation of IL-2 Expression in Activated and Anergic T Lymphocytes	3,24E00	2,25E-01	VAV2,CD247,RAF1,MAPK1,NFKBIE,SMAD3,MAP3K1,PPP3CC,MALT1,NFKB1,TGFBR2,CALM1 (includes others),CD28,NFKBIA,CD80,IL2,VAV3,LAT,MRAS,TRA
Epithelial Adherens Junction Signaling	3,2E00	2,01E-01	TCF4,MYL2,TGFBR3,HNF1A,TCF7,TGFBR2,NOTCH2,CTNNA2,MRAS,AKT3,ACTC1,FARP2,EGFR,VAV2,DLL1,LMO7,SNAI1,ACTN3,RAP1A,PTPRM,FGF1,MET,CDH1,CDH2,NOTCH4,MYH9,LEF1,PARD3,MAGI2,TCF7L2,PVRL2
IL-4 Signaling	3,19E00	2,38E-01	RPS6KB1,STAT6,SOCS1,HLA-DOA,IRF4,TYK2,HLA-DQA1,HLA-DRB1,JAK2,HLA-DQB1,INPP5D,IRS1,HLA-DRA,MRAS,AKT3,HLA-DOB,NR3C2,HLA-DRB5,ATM
Aryl Hydrocarbon Receptor Signaling	3,18E00	1,75E-01	CDKN2A,IL1A,MAPK1,TFF1,CDK4,IL6,NFKB1,CCND1,SMARCA4,ARNT,MYC,HSP90B1,RARB,FASLG,CHEK2,ATM,ALDH7A1,GSTM1,TYR,CDK6,AHRR,RXRG,CCNE1,CCND2,NFIA,CDKN1A,ALDH1A2,TNF,ESR1,CDK2
B Cell Receptor Signaling	3,18E00	1,89E-01	RAF1,GAB2,FCGR2C,MAPK1,NFKBIE,FCGR2B,NFKB1,PAX5,NFKBIA,MAP3K7,CARD10,MRAS,AKT3,ATM,CAMK2B,VAV2,ETS1,RPS6KB1,CD19,PRKCQ,FCGR2A,MAP3K1,MALT1,PPP3CC,CREB5,INPP5D,CALM1 (includes others),EBF1,PTPN11,GAB1,VAV3,SYK,PRKCB
AMPK Signaling	3,17E00	1,61E-01	TSC1,MAPK1,AK8,CPT1B,CHRNB4,PFKL,SMARCA4,ADRB1,INS,PPM1L,PRKAA1,MRAS,AKT3,PPP2R5C,PPP2R2C,PPM1A,CHRNA5,CHRNA3,ATM,RPS6KB1,CHRNA4,GNAS,STK11,AK3,CHRNA9,IRS1,PPP2R2B,PRKAG2,INSR
PI3K/AKT Signaling	3,09E00	1,78E-01	TSC1,RAF1,GAB2,MAPK1,NFKBIE,JAK2,NFKB1,CCND1,HSP90B1,NFKBIA,PPM1L,MRAS,AKT3,PPP2R5C,PPP2R2C,ITGA4,MCL1,ITGB1,RPS6KB1,YWHAG,TYK2,YWHAZ,INPP5D,GAB1,PPP2R2B,CDKN1A,PTGS2
Melatonin Signaling	3,06E00	2,22E-01	RAF1,PRKCQ,MAPK1,MTNR1A,PLCL2,PLCH2,MTNR1B,CALM1 (includes others),GNAI3,PLCE1,RORA,PRKCD,PRKAG2,PRKCH,PLCL1,MAP2K5,CAMK2B,PRKCB
HER-2 Signaling in Breast Cancer	3,04E00	2,32E-01	ITGB1,TSC1,PRKCQ,CDK6,PARD6B,ERBB3,CCND1,NRG1,CCNE1,PRKCD,CDKN1A,MRAS,AKT3,PRKCH,PARD3,ITGB6,EGFR,ATM,PRKCB
LPS/IL-1 Mediated Inhibition of RXR Function	3,04E00	1,71E-01	ABCG8,APOE,IL1A,LIPC,IL1RL1,CPT1B,ALAS1,ABCA1,SULT1A2,CETP,IL1R2,SCARB1,IL1RL2,MAP3K7,ABCB11,CHST11,SMOX,CYP2A6,FMO1,HS3ST1,HS6ST3,IL1RAP,ALDH7A1,TNFRSF11B,GSTM1,TNFRSF1A,MAP3K1,ACSL6,NR1H3,SLCO1A2,IL1R1,IL18RAP,IL33,APOC1,SREBF1,SULT1A1,ALDH1A2,NR5A2,IL1RAPL1,ABCC4,TNF,CYP2C8
Role of JAK1, JAK2 and TYK2 in Interferon Signaling	3E00	3,21E-01	SOCS1,RAF1,IFNG,PTPN2,TYK2,STAT2,STAT3,JAK2,NFKB1
Small Cell Lung Cancer Signaling	2,98E00	1,91E-01	FHIT,NFKBIE,CDK6,CDK4,NFKB1,CCND1,CDKN2B,SIN3A,MYC,RXRG,CCNE1,NFKBIA,RARB,AKT3,PTGS2,CDK2,ATM,TRAF1
Corticotropin Releasing Hormone Signaling	2,96E00	1,72E-01	RAF1,PRKCQ,GNAS,MAPK1,BDNF,ITPR2,ADCY3,POMC,CREB5,RAP1A,VEGFA,ADCY9,CALM1 (includes others),GNAI3,GLI3,ADCY5,MEF2D,PRKCD,ITPR3,PRKAG2,PRKCH,PTGS2,NOS2,FASLG,PRKCB
Pancreatic Adenocarcinoma Signaling	2,95E00	1,88E-01	CDKN2A,RAF1,MAPK1,SMAD3,TYK2,CDK4,VEGFC,STAT3,JAK2,NFKB1,CCND1,CDKN2B,SIN3A,VEGFA,PLD4,TGFBR2,E2F6,CCNE1,CDKN1A,AKT3,PTGS2,CDK2,EGFR,ATM
Virus Entry via Endocytic Pathways	2,94E00	2,08E-01	ITGB1,AP2M1,PRKCQ,HLA-A,HLA-B,ITGA6,AP1B1,DNM1,AP1G2,HLA-C,PRKCD,CAV1,MRAS,TFRC,PRKCH,ITGB6,ACTC1,DNM2,ATM,ITGA4,PRKCB
Nitric Oxide Signaling in the Cardiovascular System	2,94E00	1,84E-01	PDE2A,PLN,PRKCQ,MAPK1,ITPR2,RYR2,VEGFC,CACNA1C,PRKG2,VEGFA,CALM1 (includes others),HSP90B1,PRKG1,ADRB1,PRKCD,ITPR3,CAV1,PRKAA1,PRKAG2,AKT3,PRKCH,ATM,PRKCB
Oncostatin M Signaling	2,93E00	3,14E-01	IL6ST,RAF1,TIMP3,EPAS1,MMP3,MAPK1,TYK2,MRAS,OSM,STAT3,JAK2
Agranulocyte Adhesion and Diapedesis	2,92E00	1,88E-01	SELL,IL1A,CLDN11,ICAM1,MMP3,MYL2,MMP16,CXCL12,SDC4,CXCR1,MMP24,CCL13,CCL8,CCL2,CXCR2,MMP12,ACTC1,MMP17,CCL1,ITGA4,ITGB1,TNFRSF1A,CXCR4,ITGA6,C5,IL1R1,CCL11,GLG1,IL33,GNAI3,CCL7,SELP,CCL21,MYH9,CLDN14,TNF
p70S6K Signaling	2,91E00	1,97E-01	RAF1,MAPK1,PLCH2,PLCE1,PPM1L,MRAS,AKT3,PPP2R5C,PPP2R2C,PLCL1,EGFR,ATM,RPS6KB1,CD19,YWHAG,PRKCQ,YWHAZ,PLCL2,GNAI3,MAPT,IRS1,PRKCD,SYK,PPP2R2B,PRKCH,PRKCB
Leukocyte Extravasation Signaling	2,88E00	1,81E-01	CLDN11,ICAM1,MMP3,MAPK1,MMP16,CTNNA3,CXCL12,RHOH,MMP24,CTNNA2,MMP12,ACTC1,DLC1,MMP17,ITGA4,TIMP2,ATM,VAV2,ITGB1,TIMP3,PRKCQ,CXCR4,ACTN3,ITGA6,NCF4,RAP1A,GNAI3,ITGAM,EDIL3,PTPN11,ICAM3,VAV3,PRKCD,RASGRP1,CD44,CLDN14,PRKCH,PRKCB
JAK/Stat Signaling	2,85E00	2,39E-01	STAT4,RAF1,SOCS1,STAT6,PTPN11,MAPK1,CDKN1A,SOCS6,TYK2,MRAS,AKT3,STAT2,JAK2,STAT3,IL6,SOCS5,ATM
Protein Kinase A Signaling	2,82E00	1,57E-01	RAF1,MAPK1,MYL2,PDE3A,SMAD3,PLCH2,TCF7,TGFBR2,TH,PLCE1,ADCY5,RYR3,PLCL1,PDE2A,PTPRG,PLN,PRKCQ,YWHAG,PTPRD,ITPR2,YWHAZ,PLCL2,PPP3CC,CREB5,RAP1A,PTPRM,ADCY9,DUSP9,PTPN11,PRKCD,ITPR3,PRKCH,LEF1,AKAP12,TCF4,PTPN2,NFKBIE,NFKB1,HNF1A,AKAP2,NFKBIA,GLI3,PTPRJ,DUSP10,DCC,CAMK2B,MTMR3,PTPRK,GNAS,ATF1,MAP3K1,RYR2,ADCY3,AKAP6,PDE4D,GNAI3,CALM1 (includes others),PTPRU,PRKAG2,PDE8B,PTGS2,PTPN22,TCF7L2,PRKCB
Hematopoiesis from Pluripotent Stem Cells	2,79E00	2,22E-01	KITLG,CD247,IL1A,IL3,LIF,IL12A,IL12B,IL2,CSF1,IL10,IL6,CSF2,CD8B,TRA
ILK Signaling	2,79E00	1,76E-01	MYL2,MAPK1,NFKB1,CCND1,RHOH,VEGFA,MYC,PARVB,RHOB,PPAP2B,PPM1L,RHOU,AKT3,PPP2R5C,PPP2R2C,NOS2,ACTC1,ATM,ITGB1,MUC1,PARVA,TNFRSF1A,SNAI1,ACTN3,VEGFC,CREB5,CDH1,RND3,IRS1,PPP2R2B,MYH9,RPS6KA4,LEF1,PTGS2,ITGB6,TNF
FGF Signaling	2,75E00	2,13E-01	RAF1,MAPK1,MAP3K1,FGFR2,STAT3,CREB5,FGF1,FGFR3,MET,FGF21,FGF4,FGF10,PTPN11,GAB1,FGF12,AKT3,FGF3,FGF7,ATM,FGF19
GM-CSF Signaling	2,72E00	2,35E-01	ETS1,RUNX1,RAF1,MAPK1,PPP3CC,STAT3,JAK2,CCND1,PTPN11,CSF2RA,MRAS,AKT3,CSF2,ATM,CAMK2B,PRKCB
Role of NANOG in Mammalian Embryonic Stem Cell Pluripotency	2,72E00	2,03E-01	IL6ST,RAF1,LIF,BMP4,WNT3,MAPK1,T,TYK2,BMPR1B,JAK2,STAT3,WNT2,WNT8A,GAB1,WNT7B,MRAS,WNT4,AKT3,GATA6,BMP6,ATM,POU5F1,FZD7,SALL4
Growth Hormone Signaling	2,7E00	2,18E-01	SOCS1,RPS6KB1,PRKCQ,MAPK1,SOCS6,JAK2,STAT3,IGF2,GHR,PRKCD,IRS1,IGF1R,RPS6KA4,PRKCH,SOCS5,ATM,PRKCB
Leptin Signaling in Obesity	2,69E00	2,12E-01	GNAS,MAPK1,PDE3A,ADCY3,POMC,PLCL2,STAT3,JAK2,PLCH2,ADCY9,PLCE1,PTPN11,ADCY5,INS,PRKAG2,AKT3,PLCL1,ATM
IL-1 Signaling	2,69E00	1,93E-01	IL1A,GNAS,MAPK1,NFKBIE,GNA12,ADCY3,MAP3K1,TAB2,IL1R1,NFKB1,GNAI3,ADCY9,NFKBIA,GNA15,MAP3K7,ADCY5,MRAS,PRKAG2,GNAT2,IL1RAP,TAB1
eNOS Signaling	2,66E00	1,74E-01	HSPA6,CHRNB4,VEGFA,HSP90B1,ADCY5,CAV1,PRKAA1,AKT3,CASP8,CHRNA5,CHRNA3,DNM2,ATM,CHRNA4,GNAS,ITPR2,CHRNA9,ADCY3,VEGFC,AQP1,LPAR3,CALM1 (includes others),ADCY9,PRKG1,ITPR3,PRKAG2,ESR1
Chronic Myeloid Leukemia Signaling	2,63E00	1,98E-01	CDKN2A,GAB2,HDAC9,RAF1,MAPK1,MECOM,SMAD3,CDK4,CDK6,NFKB1,CCND1,SIN3A,TGFBR2,MYC,E2F6,PTPN11,CDKN1A,CTBP2,MRAS,AKT3,ATM
CDK5 Signaling	2,62E00	2,06E-01	ITGB1,LAMA5,RAF1,GNAS,MAPK1,BDNF,CABLES1,ADCY3,ITGA6,ADCY9,ADCY5,MAPT,PPM1L,PPP2R2B,MRAS,LAMB1,LAMA1,PRKAG2,PPP2R5C,PPP2R2C
Glutamate Receptor Signaling	2,59E00	2,08E-01	GRIN2B,GRIN2A,GRM8,GRIA1,SLC1A1,GRM5,GRM7,CALM1 (includes others),GRIK5,GRID1,HOMER1,SLC17A1,GRIK2,SLC1A7,GRIK1
Telomerase Signaling	2,58E00	2,08E-01	ETS1,RAF1,HDAC9,MAPK1,TERT,ELF1,MYC,HSP90B1,ETS2,IL2,PPM1L,PPP2R2B,CDKN1A,MRAS,AKT3,PPP2R5C,IL2RA,PPP2R2C,TERF1,EGFR,ATM,IL2RB
Non-Small Cell Lung Cancer Signaling	2,57E00	1,93E-01	CDKN2A,RAF1,FHIT,MAPK1,ITPR2,CDK6,CDK4,CCND1,SIN3A,RXRG,ITPR3,RARB,MRAS,AKT3,EGFR,ATM
IL-3 Signaling	2,56E00	2,27E-01	GAB2,STAT6,RAF1,IL3,PRKCQ,MAPK1,IL3RA,JAK2,PPP3CC,STAT3,INPP5D,PRKCD,MRAS,AKT3,PRKCH,ATM,PRKCB
cAMP-mediated signaling	2,55E00	1,77E-01	AKAP12,RAF1,CAMK1D,MAPK1,PDE3A,LHCGR,CHRM3,AKAP2,ADRB1,ADCY5,CXCR2,FSHR,CAMK1G,RGS14,PKIA,PTGER4,CAMK2B,PDE2A,GNAS,OPRM1,GRM8,ADCY3,GABBR1,AKAP6,PPP3CC,STAT3,PDE4D,CREB5,MC4R,RAP1A,GRM7,GNAI3,CALM1 (includes others),ADCY9,DUSP9,NPR3,CCR4,PDE8B,MC1R,AGTR2
Embryonic Stem Cell Differentiation into Cardiac Lineages	2,49E00	5E-01	HOXB5,NKX2-5,T,POU5F1,SP4
Fc Epsilon RI Signaling	2,49E00	1,97E-01	VAV2,RAF1,IL3,PRKCQ,MAPK1,IL13,INPP5D,PLA2G6,PLA2G4A,PLA2G2E,GAB1,PTPN11,SYK,PRKCD,VAV3,LAT,MRAS,AKT3,PRKCH,CSF2,TNF,ATM,PRKCB
Maturity Onset Diabetes of Young (MODY) Signaling	2,49E00	2,42E-01	HNF1B,GCK,INS,CACNA1C,INSR,HNF4A,HNF1A,PDX1
Intrinsic Prothrombin Activation Pathway	2,47E00	2,43E-01	F11,COL1A1,F12,KLK3,F5,COL10A1,COL18A1,FGA,FGG
IGF-1 Signaling	2,46E00	1,96E-01	RAF1,SOCS1,RPS6KB1,YWHAG,MAPK1,SOCS6,YWHAZ,JAK2,IGFBP7,STAT3,GRB10,NEDD4,NOV,PTPN11,IRS1,MRAS,IGF1R,PRKAG2,AKT3,SOCS5,ATM
Cardiomyocyte Differentiation via BMP Receptors	2,39E00	3,18E-01	NKX2-5,BMP4,MYL2,MAP3K7,SMAD6,BMPR1B,NPPA
Role of Tissue Factor in Cancer	2,38E00	1,77E-01	ITGB1,RPS6KB1,MAPK1,GNA12,ITGA6,VEGFC,LIMK2,JAK2,FRK,F3,FGG,VEGFA,BLK,PTPN11,GNA15,CSF1,MRAS,AKT3,RPS6KA4,CSF2,FGA,EGFR,ATM
Interferon Signaling	2,37E00	2,78E-01	SOCS1,IFNG,PTPN2,TYK2,STAT2,PSMB8,JAK2,TAP1,BAK1,IRF1
Cyclins and Cell Cycle Regulation	2,37E00	1,88E-01	CDKN2A,HDAC9,RAF1,CDK4,CDK6,CCND1,CDKN2B,SIN3A,E2F6,CCNE1,CCND2,PPP2R2B,CDKN1A,PPM1L,PPP2R5C,PPP2R2C,CDK2,ATM
mTOR Signaling	2,36E00	1,64E-01	TSC1,MAPK1,RHOH,EIF3C/EIF3CL,VEGFA,RHOB,INS,PPM1L,PRKAA1,MRAS,RHOU,AKT3,PPP2R2C,PPP2R5C,EIF4B,ATM,RPS6KB1,PRKCQ,EIF3H,STK11,VEGFC,EIF3E,RPS12,PLD4,EIF3F,RND3,RPS26,PRKCD,IRS1,PPP2R2B,PRKAG2,RPS6KA4,PRKCH,INSR,PRKCB
Estrogen-mediated S-phase Entry	2,36E00	2,86E-01	MYC,E2F6,CCNE1,CDKN1A,CDK4,CCND1,ESR1,CDK2
Gα12/13 Signaling	2,35E00	1,89E-01	VAV2,RAF1,CDH4,MAPK1,CDH18,MYL2,NFKBIE,GNA12,MAP3K1,CDH6,NFKB1,LPAR3,CDH1,CDH2,CDH9,NFKBIA,VAV3,MEF2D,CDH10,MRAS,CDH8,AKT3,CDH13,ATM
Transcriptional Regulatory Network in Embryonic Stem Cells	2,31E00	2,56E-01	REST,CDYL,GATA6,MEIS1,EOMES,STAT3,SKIL,HNF4A,SIX3,ZFHX3,POU5F1
Phospholipase C Signaling	2,31E00	1,55E-01	CD247,RAF1,FCGR2C,MPRIP,MYL2,MAPK1,FCGR2B,NFKB1,RHOH,PLCE1,RHOB,ADCY5,RHOU,MRAS,ARHGEF3,ITGA4,ITGB1,HDAC9,GNAS,PRKCQ,FCGR2A,ITPR2,ADCY3,PPP3CC,CREB5,RAP1A,PLD4,PLA2G4A,CALM1 (includes others),PLA2G6,ADCY9,PLA2G2E,RND3,SYK,PRKCD,MEF2D,LAT,ITPR3,PRKCH,TRA,PRKCB
BMP signaling pathway	2,3E00	2E-01	RAF1,BMP4,MAPK1,SMAD6,SMAD7,GREM1,BMPR1B,PITX2,NFKB1,NOG,SMURF1,NKX2-5,MAP3K7,MRAS,PRKAG2,BMP6,TAB1
Cell Cycle Regulation by BTG Family Proteins	2,27E00	2,56E-01	E2F6,CCNE1,PPM1L,PPP2R2B,CDK4,BTG1,PPP2R2C,PPP2R5C,CCND1,CDK2
IL-17A Signaling in Fibroblasts	2,27E00	2,5E-01	TRAF3IP2,NFKBIA,CCL2,CCL7,MAPK1,MAP3K7,NFKBIE,IL6,NFKBIZ,NFKB1
Calcium Signaling	2,26E00	1,52E-01	GRIN2A,MYL2,CAMK1D,MAPK1,ATP2B1,GRIA1,TNNC1,CHRNB4,RYR3,CAMK1G,CHRNA5,CHRNA3,ACTC1,CAMK2B,GRIK1,GRIN2B,HDAC9,CHRNA4,TP63,ITPR2,CHRNA9,RYR2,SLC8A3,PPP3CC,CREB5,RAP1A,CALM1 (includes others),MEF2D,ITPR3,PRKAG2,MYH9,CHRNB3,SLC8A1
IL-8 Signaling	2,26E00	1,51E-01	RAF1,ICAM1,MYL2,MAPK1,LIMK2,CXCR1,NFKB1,CCND1,RHOH,VEGFA,RHOB,CXCR2,RHOU,MRAS,AKT3,EGFR,ATM,CR2,RPS6KB1,GNAS,PRKCQ,GNA12,VEGFC,PLD4,GNAI3,CDH1,CCND2,ITGAM,RND3,PRKCD,PRKCH,PTGS2,ITGAX,PRKCB
GADD45 Signaling	2,25E00	2,92E-01	CCNE1,CCND2,CDKN1A,CDK4,CCND1,CDK2,ATM
Cholecystokinin/Gastrin-mediated Signaling	2,24E00	1,98E-01	RAF1,IL1A,PRKCQ,MAPK1,ITPR2,GNA12,RHOH,IL33,RHOB,RND3,MEF2D,PRKCD,ITPR3,MRAS,RHOU,PRKCH,PTGS2,TNF,MAP2K5,EGFR,PRKCB
ERK5 Signaling	2,23E00	2,21E-01	MYC,IL6ST,RPS6KB1,LIF,YWHAG,GAB1,PTPN11,MEF2D,GNA12,MRAS,YWHAZ,RPS6KA4,CREB5,MAP2K5,EGFR
G-Protein Coupled Receptor Signaling	2,22E00	1,59E-01	RAF1,MAPK1,PDE3A,NFKBIE,LHCGR,NFKB1,CHRM3,ADRB1,NFKBIA,GNA15,ADCY5,CXCR2,FSHR,MRAS,AKT3,RGS14,PTGER4,CAMK2B,HTR2A,ATM,PDE2A,GNAS,OPRM1,GRM8,ADCY3,GABBR1,STAT3,PDE4D,CREB5,MC4R,RAP1A,GRM7,GRM5,GNAI3,ADCY9,DUSP9,NPR3,CCR4,RASGRP1,PRKAG2,PDE8B,MC1R,AGTR2,PRKCB
Prostate Cancer Signaling	2,19E00	1,75E-01	RAF1,MAPK1,KLK3,NFKBIE,CREB5,NFKB1,CCND1,SIN3A,HSP90B1,CCNE1,NFKBIA,AR,CDKN1A,MRAS,AKT3,LEF1,CDK2,ATM
TGF-β Signaling	2,19E00	2E-01	RUNX3,RAF1,BMP4,MAPK1,SMAD3,SMAD6,SMAD7,BMPR1B,PITX2,INHBB,INHBA,SMURF1,TGFBR2,NKX2-5,MAP3K7,MRAS,HNF4A,TAB1
Noradrenaline and Adrenaline Degradation	2,18E00	1,89E-01	ADH6,ALDH2,ADH7,PNMT,ALDH1A2,ADH1C,ADH1B,PECR,SMOX,ALDH7A1
Cardiac Hypertrophy Signaling	2,18E00	1,57E-01	RAF1,MYL2,MAPK1,ATF6,IL6,PLCH2,RHOH,TGFBR2,PLCE1,ADRB1,RHOB,GNA15,ADCY5,MAP3K7,RHOU,MRAS,IGF1R,PLCL1,TAB1,ATM,RPS6KB1,GNAS,GNA12,MAP3K1,IL6R,ADCY3,CACNA1C,PPP3CC,PLCL2,ADCY9,NKX2-5,GNAI3,CALM1 (includes others),RND3,IRS1,MEF2D,EIF2B5,PRKAG2,GNAT2
Antioxidant Action of Vitamin C	2,17E00	1,82E-01	MAPK1,SLC2A1,NFKBIE,PLA2R1,PLCL2,JAK2,NFKB1,PLCH2,PLD4,PLA2G6,PLA2G4A,PLCE1,PLA2G2E,NFKBIA,LCAT,CSF2RA,PNPLA3,CSF2,PLCL1,TNF
Renin-Angiotensin Signaling	2,16E00	1,75E-01	RAF1,GNAS,PRKCQ,MAPK1,ITPR2,ADCY3,MAP3K1,JAK2,STAT3,NFKB1,ADCY9,CCL2,ADCY5,PRKCD,ITPR3,MRAS,PRKAG2,PRKCH,TNF,AGTR2,ATM,PRKCB
Cellular Effects of Sildenafil (Viagra)	2,15E00	1,61E-01	KCNN3,PDE2A,MPRIP,GNAS,MYL2,ITPR2,PDE3A,ADCY3,CACNA1C,PLCL2,PRKG2,PDE4D,PLCH2,ADCY9,CALM1 (includes others),PRKG1,PLCE1,ADCY5,ITPR3,CACNG5,PRKAG2,MYH9,NPPA,PLCL1,ACTC1
VDR/RXR Activation	2,12E00	1,93E-01	RXRG,IFNG,WT1,TNFSF11,CYP24A1,IL12A,PRKCQ,COL13A1,IL2,IL1RL1,PRKCD,CDKN1A,PRKCH,CYP27B1,CSF2,KLF4,PRKCB
T Cell Receptor Signaling	2,12E00	1,83E-01	VAV2,CD247,RAF1,PRKCQ,MAPK1,MAP3K1,PPP3CC,MALT1,NFKB1,CTLA4,CD8B,CALM1 (includes others),CD28,NFKBIA,VAV3,RASGRP1,LAT,MRAS,TRA,ATM
IL-17 Signaling	2,11E00	2,13E-01	MMP3,MAPK1,IL6,JAK2,CCL11,NFKB1,IL19,TRAF3IP2,CCL2,MAP3K7,CRP,MRAS,AKT3,PTGS2,NOS2,ATM
Basal Cell Carcinoma Signaling	2,11E00	2,08E-01	TCF4,BMP4,WNT3,HHIP,HNF1A,WNT2,TCF7,WNT8A,GLI3,WNT7B,WNT4,DVL3,LEF1,BMP6,TCF7L2,FZD7
Hematopoiesis from Multipotent Stem Cells	2,08E00	4,17E-01	KITLG,IL3,CSF1,IL2,CSF2
Erythropoietin Signaling	2,04E00	1,9E-01	SOCS1,RPS6KB1,RAF1,PRKCQ,MAPK1,NFKBIE,JAK2,NFKB1,NFKBIA,PRKCD,MRAS,AKT3,PRKCH,PRKCB,ATM
Thrombopoietin Signaling	2,03E00	2,03E-01	GAB2,RAF1,PRKCQ,MAPK1,STAT3,JAK2,MYC,PTPN11,PRKCD,MRAS,PRKCH,PRKCB,ATM
Melanocyte Development and Pigmentation Signaling	2,03E00	1,89E-01	RPS6KB1,RAF1,GNAS,MAPK1,TYR,ADCY3,POMC,CREB5,KITLG,ADCY9,PTPN11,ADCY5,MRAS,PRKAG2,KIT,RPS6KA4,MC1R,ATM
Fcγ Receptor-mediated Phagocytosis in Macrophages and Monocytes	2E00	1,79E-01	VAV2,GAB2,RPS6KB1,PRKCQ,MAPK1,FCGR2A,DGKB,INPP5D,PLD4,PLA2G6,VAV3,PRKCD,SYK,VAMP3,AKT3,PRKCH,CSF2,ACTC1,PRKCB
Role of Hypercytokinemia/hyperchemokinemia in the Pathogenesis of Influenza	1,98E00	2,39E-01	IL33,CCR1,IFNG,IL1A,CCR5,IL12A,CCL2,IL12B,IFNL1,IL6,TNF
iNOS Signaling	1,98E00	2,08E-01	CALM1 (includes others),IFNG,NFKBIA,MAPK1,NFKBIE,TYK2,JAK2,NFKB1,NOS2,IRF1,TAB1
Toll-like Receptor Signaling	1,97E00	2,03E-01	NFKBIA,MAPK1,MAP3K7,TICAM1,TAB2,MAP3K1,TLR7,TLR8,TNFAIP3,NFKB1,TLR9,TAB1,TRAF1
Complement System	1,95E00	2,57E-01	CR1,C3,C9,CFB,CFI,C5,CFH,C2,CR2
Cdc42 Signaling	1,95E00	1,56E-01	CD247,RAF1,HLA-DOA,MPRIP,MYL2,MAPK1,HLA-A,HLA-DQA1,HLA-DRB1,LIMK2,HLA-DQB1,HLA-DPA1,HLA-G,HLA-DQB2,HLA-DRA,EXOC2,EXOC3,HLA-F,HLA-DPB1,ITGA4,VAV2,ITGB1,HLA-B,HLA-C,HLA-DOB,PARD3,HLA-DQA2,HLA-DRB5,TRA
α-Adrenergic Signaling	1,92E00	1,65E-01	RAF1,GNAS,PRKCQ,MAPK1,ITPR2,ADCY3,SLC8A3,CALM1 (includes others),GNAI3,ADCY9,ADCY5,PRKCD,ITPR3,MRAS,PRKAG2,PRKCH,SLC8A1,PRKCB
TNFR2 Signaling	1,91E00	2,35E-01	TANK,NFKBIA,NFKBIE,MAP3K1,TNFAIP3,NFKB1,TNF,TRAF1
CD40 Signaling	1,91E00	1,97E-01	ICAM1,ATF1,MAPK1,NFKBIE,TNFAIP3,STAT3,NFKB1,TANK,NFKBIA,CD40,MAP3K7,MAP2K5,TRAF1,ATM
Phospholipases	1,9E00	1,94E-01	CCR1,LIPC,PLA2R1,PLCL2,PLCH2,PLD4,PLA2G6,PLA2G4A,PLCE1,PLA2G2E,LCAT,PNPLA3,PLCL1
Catecholamine Biosynthesis	1,88E00	1,88E-01	TH,PNMT,DDC
G Beta Gamma Signaling	1,87E00	1,49E-01	RAF1,GNAS,PRKCQ,MAPK1,GNA12,GNAI3,GNA15,PRKCD,PRKAG2,MRAS,CAV1,GNAT2,AKT3,PRKCH,CAV2,DNM2,PRKCB,EGFR
IL-17A Signaling in Airway Cells	1,85E00	1,84E-01	IL19,NFKBIA,TRAF3IP2,MAPK1,MAP3K7,NFKBIE,TYK2,AKT3,IL6,JAK2,STAT3,CCL11,NFKB1,ATM
Role of PKR in Interferon Induction and Antiviral Response	1,84E00	2,04E-01	IFNG,NFKBIA,MAP3K7,TNFRSF1A,NFKBIE,TAB2,CASP8,NFKB1,TNF,IRF1
Neuroprotective Role of THOP1 in Alzheimer's Disease	1,84E00	1,82E-01	HLA-G,IFNG,ECE2,HLA-A,HLA-C,MAPT,HLA-B,PRKAG2,IDE,HLA-F
Semaphorin Signaling in Neurons	1,83E00	2,22E-01	ITGB1,MET,SEMA3A,RND1,FES,RND3,MAPK1,RHOB,RHOU,LIMK2,RHOH,NRP1
GNRH Signaling	1,83E00	1,57E-01	RAF1,GNAS,PRKCQ,MAPK1,ITPR2,ADCY3,MAP3K1,NFKB1,CREB5,DNM1,GNAI3,ADCY9,GNA15,MAP3K7,ADCY5,PRKCD,ITPR3,MRAS,PRKAG2,PRKCH,DNM2,EGFR,CAMK2B,PRKCB
Sphingosine-1-phosphate Signaling	1,82E00	1,71E-01	GNAS,MAPK1,GNA12,ADCY3,PLCL2,PLCH2,RHOH,ASAH1,ADCY9,GNAI3,PLCE1,RND3,RHOB,ADCY5,RHOU,AKT3,CASP8,PDGFD,PLCL1,CASP7,ATM
RhoGDI Signaling	1,78E00	1,49E-01	CDH18,MYL2,LIMK2,PIP5K1B,RHOH,RHOB,GNA15,RHOU,MRAS,ARHGEF3,ACTC1,CDH13,DLC1,ITGA4,ITGB1,GNAS,CDH4,GNA12,CDH6,GNAI3,CDH2,CDH1,CDH9,RND3,CDH10,CDH8,CD44,GNAT2,ESR1,PIP4K2C
DNA Double-Strand Break Repair by Non-Homologous End Joining	1,76E00	2,5E-01	LIG4,XRCC4,RAD50,PARP1,ATM
ERK/MAPK Signaling	1,75E00	1,52E-01	RAF1,MAPK1,MYC,ETS2,PPM1L,MRAS,PPP2R5C,PPP2R2C,ATM,ITGA4,PPARG,ITGB1,ETS1,MYCN,YWHAG,ATF1,VRK2,YWHAZ,STAT3,CREB5,RAP1A,ELF1,PLA2G6,PLA2G4A,PLA2G2E,DUSP9,PRKCD,PPP2R2B,PRKAG2,RPS6KA4,ESR1,PRKCB
RAR Activation	1,75E00	1,57E-01	MAPK1,RDH10,SMAD3,NR2F2,ADH1C,JAK2,NFKB1,SMARCA4,VEGFA,ADCY5,RARB,AKT3,SORBS3,PRKCQ,GNAS,IL3RA,ADCY3,MAP3K1,SMAD6,SMAD7,PARP1,ADCY9,RXRG,ADH7,PRKCD,ALDH1A2,PRKAG2,PRKCH,PML,PRKCB
CXCR4 Signaling	1,74E00	1,55E-01	RAF1,MAPK1,MYL2,CXCL12,RHOH,RHOB,GNA15,ADCY5,RHOU,MRAS,AKT3,ATM,PRKCQ,GNAS,CXCR4,ITPR2,GNA12,ADCY3,GNAI3,ADCY9,RND3,PRKCD,ITPR3,GNAT2,PRKCH,ELMO1,PRKCB
Role of Wnt/GSK-3β Signaling in the Pathogenesis of Influenza	1,73E00	1,93E-01	IFNG,TCF4,WNT3,CSNK1G3,CSNK1A1,HNF1A,WNT2,TCF7,WNT8A,WNT7B,WNT4,DVL3,LEF1,IFNK,TCF7L2,FZD7
Amyotrophic Lateral Sclerosis Signaling	1,72E00	1,51E-01	PRPH,GRIN2B,GRIN2A,SOD1,GDNF,GRIA1,GPX1,CACNA1C,VEGFC,RAB5B,CCS,VEGFA,GRIK5,GRID1,AKT3,GRIK2,CASP7,GRIK1,ATM
Ephrin Receptor Signaling	1,71E00	1,43E-01	RAF1,GRIN2A,MAPK1,CXCL12,LIMK2,JAK2,VEGFA,GNA15,EFNA5,MRAS,AKT3,ITGA4,EPHA7,ITGB1,GRIN2B,GNAS,CXCR4,GNA12,EPHA1,VEGFC,STAT3,CREB5,RAP1A,FGF1,GNAI3,EPHA10,PTPN11,GNAT2,EPHA5,PDGFD
Melanoma Signaling	1,7E00	2E-01	CDKN2A,RAF1,CDH1,MAPK1,CDKN1A,MRAS,CDK4,AKT3,CCND1,ATM
HMGB1 Signaling	1,69E00	1,65E-01	IFNG,IL1A,ICAM1,MAPK1,TNFRSF1A,IL1R1,NFKB1,RHOH,RHOB,RND3,CCL2,RHOU,MRAS,AKT3,TNF,MAP2K5,ATM,TNFRSF11B
PXR/RXR Activation	1,68E00	1,52E-01	GSTM1,INS,PRKAG2,ABCB11,AKT3,CYP2A6,INSR,IL6,ALAS1,HNF4A,TNF,UGT1A1,UGT1A9 (includes others),CYP2C8
Role of MAPK Signaling in the Pathogenesis of Influenza	1,68E00	1,97E-01	PLA2G4A,PLA2G6,IFNG,RAF1,PLA2G2E,LCAT,CCL2,MAPK1,PLA2R1,MRAS,AKT3,PNPLA3,PTGS2,TNF
Gαq Signaling	1,68E00	1,52E-01	RAF1,MAPK1,NFKBIE,NFKB1,CHRM3,RHOH,NFKBIA,RHOB,GNA15,RHOU,MRAS,AKT3,ATM,HTR2A,PRKCQ,GNAS,ITPR2,PPP3CC,PLD4,GRM5,CALM1 (includes others),RND3,PRKCD,ITPR3,PRKCH,PRKCB
IL-15 Signaling	1,66E00	1,81E-01	STAT6,RAF1,MAPK1,TYK2,STAT3,JAK2,NFKB1,SYK,MRAS,AKT3,CSF2,IL2RB,ATM
Serotonin Degradation	1,66E00	1,67E-01	ADH6,ADH1C,UGT1A1,SULT1A2,ALDH2,ADH7,SULT1A1,ALDH1A2,ADH1B,PECR,SMOX,UGT1A9 (includes others),ALDH7A1
Cardiac β-adrenergic Signaling	1,64E00	1,52E-01	AKAP12,PDE2A,PLN,GNAS,PDE3A,ADCY3,RYR2,SLC8A3,CACNA1C,AKAP6,PDE4D,AKAP2,ADCY9,ADRB1,ADCY5,PPM1L,PPP2R2B,MRAS,PRKAG2,PPP2R2C,PDE8B,PPP2R5C,PKIA,SLC8A1
Glycine Cleavage Complex	1,62E00	2E-01	T,DLD,OCA2
Apoptosis Signaling	1,61E00	1,7E-01	GAS2,RAF1,PRKCQ,MAPK1,TNFRSF1A,NFKBIE,NFKB1,BAK1,PARP1,NFKBIA,MRAS,CASP8,TNF,CASP7,BCL2L11,FASLG,MCL1
P2Y Purigenic Receptor Signaling Pathway	1,61E00	1,53E-01	RAF1,GNAS,PRKCQ,MAPK1,ADCY3,PLCL2,NFKB1,CREB5,PLCH2,MYC,GNAI3,ADCY9,PLCE1,ADCY5,PRKCD,MRAS,PRKAG2,AKT3,PRKCH,PLCL1,ATM,PRKCB
FLT3 Signaling in Hematopoietic Progenitor Cells	1,61E00	1,9E-01	GAB2,STAT6,RPS6KB1,RAF1,MAPK1,STAT3,CREB5,INPP5D,STAT4,PTPN11,MRAS,AKT3,RPS6KA4,STAT2,ATM
VEGF Family Ligand-Receptor Interactions	1,56E00	1,7E-01	RAF1,PRKCQ,MAPK1,VEGFC,VEGFA,PLA2G6,PLA2G4A,PLA2G2E,PRKCD,MRAS,AKT3,PRKCH,PRKCB,NRP1,ATM
14-3-3-mediated Signaling	1,54E00	1,74E-01	TSC1,RAF1,YWHAG,PRKCQ,MAPK1,TNFRSF1A,STK11,YWHAZ,PLCL2,PLCH2,PLCE1,MAPT,PRKCD,MRAS,AKT3,PRKCH,PLCL1,TNF,SNCA,ATM,PRKCB
Regulation of Cellular Mechanics by Calpain Protease	1,53E00	1,64E-01	ITGB1,CCNE1,MAPK1,ACTN3,MRAS,CDK6,CDK4,CAST,CCND1,CDK2,ITGA4,EGFR
Renal Cell Carcinoma Signaling	1,53E00	1,77E-01	ETS1,RAF1,SLC2A1,MAPK1,RAP1A,ARNT,UBD,VEGFA,MET,GAB1,PTPN11,MRAS,AKT3,ATM
PDGF Signaling	1,51E00	1,74E-01	RAF1,MAPK1,TYK2,MAP3K1,STAT3,JAK2,INPP5D,MYC,ABL2,SPHK2,MRAS,CAV1,PDGFD,PRKCB,ATM
Granzyme B Signaling	1,51E00	2,78E-01	PRF1,CASP8,LMNB1,GZMB,PARP1
Extrinsic Prothrombin Activation Pathway	1,51E00	2,27E-01	F12,F5,FGA,F3,FGG
Role of IL-17F in Allergic Inflammatory Airway Diseases	1,5E00	2,08E-01	RAF1,TRAF3IP2,CCL2,CCL7,MAPK1,RPS6KA4,IL6,CSF2,CREB5,NFKB1
MIF-mediated Glucocorticoid Regulation	1,49E00	1,9E-01	PLA2G6,PLA2G4A,PLA2G2E,NFKBIA,MAPK1,NFKBIE,PTGS2,NFKB1
Ethanol Degradation II	1,49E00	1,86E-01	ADH6,ALDH2,ADH7,ALDH1A2,ADH1C,ADH1B,PECR,ALDH7A1
Serotonin Receptor Signaling	1,49E00	1,63E-01	GCH1,HTR3D,DDC,SLC18A1,SMOX,HTR3C,HTR3E,HTR2A
Death Receptor Signaling	1,48E00	1,76E-01	TNFRSF21,TANK,NFKBIA,TNFRSF1A,NFKBIE,TNFSF15,CASP8,NFKB1,TNFRSF10A,TNF,CASP7,FASLG
CNTF Signaling	1,46E00	1,93E-01	IL6ST,RPS6KB1,RAF1,PTPN11,MAPK1,TYK2,MRAS,RPS6KA4,STAT3,JAK2,ATM
Mechanisms of Viral Exit from Host Cells	1,43E00	2E-01	SNF8,NEDD4,PRKCQ,PRKCD,PRKCH,SH3GL2,ACTC1,LMNB1,PRKCB
Oxidized GTP and dGTP Detoxification	1,43E00	1,82E-01	DDX6,NUDT1
p53 Signaling	1,41E00	1,57E-01	CDKN2A,WT1,PMAIP1,TP53INP1,TP63,CDK4,C12orf5,CCND1,CCND2,CDKN1A,AKT3,GNL3,PML,TNFRSF10A,CHEK2,CDK2,ATM
IL-2 Signaling	1,4E00	1,8E-01	SOCS1,RAF1,PTPN11,MAPK1,IL2,SYK,MRAS,AKT3,IL2RA,ATM,IL2RB
TNFR1 Signaling	1,38E00	1,85E-01	TANK,NFKBIA,TNFRSF1A,NFKBIE,MAP3K1,TNFAIP3,CASP8,NFKB1,TNF,CASP7
nNOS Signaling in Neurons	1,38E00	1,92E-01	GRIN2B,CALM1 (includes others),GRIN2A,PRKCQ,PRKCD,DLG2,PRKCH,PPP3CC,RASD1,PRKCB
GABA Receptor Signaling	1,38E00	1,79E-01	UBD,DNM1,NSF,AP2M1,AP1G2,GABBR1,AP1B1,SLC6A13,GABRR1,SLC6A12
Role of BRCA1 in DNA Damage Response	1,38E00	1,69E-01	E2F6,FAM175A,ATF1,CDKN1A,BARD1,MSH6,RBBP8,CHEK2,RAD50,SMARCA4,ATM,RFC3
Gαi Signaling	1,37E00	1,56E-01	RAF1,GNAS,MAPK1,OPRM1,GRM8,ADCY3,GABBR1,STAT3,RAP1A,GRM7,GNAI3,ADCY9,NPR3,CCR4,ADCY5,CXCR2,CAV1,MRAS,PRKAG2,RGS14,AGTR2
CCR3 Signaling in Eosinophils	1,36E00	1,49E-01	CCR3,RAF1,MPRIP,GNAS,PRKCQ,MAPK1,ITPR2,LIMK2,CCL11,PLA2G4A,PLA2G6,CALM1 (includes others),GNAI3,PLA2G2E,PRKCD,ITPR3,MRAS,PRKCH,ATM,PRKCB
MIF Regulation of Innate Immunity	1,36E00	1,73E-01	PLA2G6,PLA2G4A,PLA2G2E,NFKBIA,MAPK1,NFKBIE,PTGS2,NFKB1,NOS2
Relaxin Signaling	1,34E00	1,4E-01	PDE2A,GNAS,MAPK1,NFKBIE,PDE3A,GNA12,ADCY3,NFKB1,PDE4D,RAP1A,VEGFA,ADCY9,GNAI3,NFKBIA,GNA15,ADCY5,MRAS,PRKAG2,AKT3,GNAT2,PDE8B,NOS2,ATM
Macropinocytosis Signaling	1,31E00	1,69E-01	ITGB1,MRC1,PRKCQ,MET,CSF1,PRKCD,INS,MRAS,PRKCH,PDGFD,ITGB6,PRKCB,ATM
Role of CHK Proteins in Cell Cycle Checkpoint Control	1,3E00	1,86E-01	E2F6,PPM1L,CDKN1A,PPP2R2B,PPP2R2C,PPP2R5C,CHEK2,RAD50,CDK2,ATM,RFC3
Tryptophan Degradation X (Mammalian, via Tryptamine)	1,3E00	1,72E-01	ALDH2,DDC,ALDH1A2,SMOX,ALDH7A1
IL-22 Signaling	1,28E00	2,4E-01	MAPK1,TYK2,IL22RA2,AKT3,IL22,STAT3
Tumoricidal Function of Hepatic Natural Killer Cells	1,28E00	2,22E-01	PRF1,ICAM1,CASP8,CASP7,FASLG,GZMB
Dopamine Degradation	1,28E00	1,58E-01	ALDH2,SULT1A1,ALDH1A2,SMOX,ALDH7A1,SULT1A2
Superpathway of D-myo-inositol (1,4,5)-trisphosphate Metabolism	1,28E00	1,82E-01	ITPKB,INPP5E,SEC16A,ITPKC,IMPA2,INPP5D
Dopamine Receptor Signaling	1,26E00	1,46E-01	GCH1,GNAS,DDC,ADCY3,ADCY9,TH,ADCY5,PPM1L,PPP2R2B,PRKAG2,PPP2R5C,PPP2R2C,SMOX,SLC18A1
CCR5 Signaling in Macrophages	1,23E00	1,34E-01	CD247,GNAI3,CALM1 (includes others),CCR5,PRKCQ,GNAS,MAPK1,PRKCD,MRAS,PRKCH,FASLG,TRA,PRKCB
Androgen Signaling	1,23E00	1,31E-01	GNAS,PRKCQ,MAPK1,GNA12,SMAD3,TBP,POLR2B,NFKB1,CCND1,CALM1 (includes others),GNAI3,AR,GNA15,PRKCD,MRAS,PRKAG2,GNAT2,PRKCH,PRKCB
Breast Cancer Regulation by Stathmin1	1,21E00	1,4E-01	RAF1,MAPK1,CAMK1D,LIMK2,E2F6,ADCY5,PPM1L,CAMK1G,MRAS,PPP2R2C,PPP2R5C,ARHGEF3,ATM,CAMK2B,GNAS,PRKCQ,ITPR2,ADCY3,GNAI3,CALM1 (includes others),ADCY9,CCNE1,PRKCD,PPP2R2B,CDKN1A,ITPR3,PRKAG2,PRKCH,CDK2,PRKCB
Systemic Lupus Erythematosus Signaling	1,21E00	1,33E-01	CD247,FCGR2C,IL1A,MAPK1,HLA-A,C9,IL6,FCGR2B,HLA-G,CD28,IL2,MRAS,TLR7,AKT3,SNRPD2,HNRNPC,HLA-F,ATM,IL10,FCGR2A,HLA-B,IL6R,C5,TLR9,INPP5D,IL33,CD80,CD40,HLA-C,LAT,LSM1,CD86,TNF,TRA
1D-myo-inositol Hexakisphosphate Biosynthesis II (Mammalian)	1,21E00	1,79E-01	ITPKB,INPP5E,SEC16A,ITPKC,INPP5D
D-myo-inositol (1,3,4)-trisphosphate Biosynthesis	1,21E00	2E-01	ITPKB,INPP5E,SEC16A,ITPKC,INPP5D
ErbB2-ErbB3 Signaling	1,2E00	1,75E-01	NRG1,MYC,RAF1,MAPK1,NRG3,TYK2,MRAS,ERBB3,STAT3,CCND1,ATM
TR/RXR Activation	1,18E00	1,38E-01	SLC2A1,NXPH2,APOA5,DIO3,NRGN,RXRG,LDLR,ADRB1,SCARB1,SREBF1,AKT3,TBL1XR1,FGA,SYT12,ATM
ErbB Signaling	1,18E00	1,67E-01	RPS6KB1,RAF1,PRKCQ,MAPK1,ERBB3,NRG1,NRG3,PRKCD,ERBB4,MRAS,PRKCH,EREG,PRKCB,EGFR,ATM
April Mediated Signaling	1,17E00	1,82E-01	NFKBIA,MAPK1,TNFSF13,NFKBIE,MAP3K1,TNFRSF13B,NFKB1,TRAF1
Notch Signaling	1,17E00	1,86E-01	NOTCH4,DLL1,NOTCH2,FURIN,NUMB,RBPJ,JAG1,NUMBL
Airway Inflammation in Asthma	1,16E00	3,33E-01	IL13,TNF
Pyridoxal 5'-phosphate Salvage Pathway	1,15E00	1,6E-01	PRKCQ,MAPK1,PRKCD,PRKAA1,GRK6,CDK6,CDK4,CSNK1A1,LIMK2,PRKCH,CDK2,DYRK1A
Fatty Acid α-oxidation	1,15E00	1,9E-01	ALDH2,ALDH1A2,PTGS2,ALDH7A1
Xenobiotic Metabolism Signaling	1,15E00	1,38E-01	RAF1,IL1A,LIPC,CAMK1D,MAPK1,MAF,IL6,NFKB1,ARNT,SULT1A2,HSP90B1,MAP3K7,PPM1L,CAMK1G,MRAS,CHST11,SMOX,PPP2R2C,FMO1,HS3ST1,HS6ST3,PPP2R5C,NOS2,ATM,ALDH7A1,CAMK2B,GSTM1,PRKCQ,MAP3K1,UGT1A1,AHRR,PRKCD,SULT1A1,ALDH1A2,PPP2R2B,PRKCH,EIF2AK3,TNF,UGT1A9 (includes others),MAP2K5,CYP2C8,PRKCB
Antiproliferative Role of TOB in T Cell Signaling	1,13E00	2,31E-01	TGFBR2,CCNE1,MAPK1,IL2,SMAD3,CDK2
Endometrial Cancer Signaling	1,13E00	1,67E-01	MYC,RAF1,CDH1,CTNNA2,MAPK1,MRAS,AKT3,LEF1,CCND1,ATM
Primary Immunodeficiency Signaling	1,13E00	1,56E-01	IL7R,CD19,AIRE,CD40,IGLL1/IGLL5,ICOS,CIITA,TNFRSF13B,TAP1,TAP2
Aldosterone Signaling in Epithelial Cells	1,12E00	1,43E-01	RAF1,PRKCQ,MAPK1,ITPR2,SLC12A2,DNAJC27,HSPA6,PIP5K1B,PLCL2,PLCH2,HSP90B1,SACS,NEDD4,PLCE1,HSCB,PRKCD,ITPR3,DNAJC5B,NR3C2,PRKCH,PLCL1,PIP4K2C,ATM,PRKCB
Paxillin Signaling	1,12E00	1,45E-01	ITGB1,PARVA,MAPK1,ITGA8,ACTN3,ITGA6,GIT2,ITGAE,ITGAM,ITGA11,ITGA9,MRAS,ITGB6,ACTC1,ITGAX,ATM,ITGA4
Induction of Apoptosis by HIV1	1,12E00	1,64E-01	NFKBIA,CXCR4,TNFRSF1A,NFKBIE,CASP8,NFKB1,TNF,BAK1,FASLG,TNFRSF11B,TRAF1
Netrin Signaling	1,11E00	1,38E-01	PRKG1,RYR3,RYR2,UNC5B,DCC,PRKAG2,PPP3CC,ABLIM1
Inhibition of Matrix Metalloproteases	1,11E00	2E-01	TIMP3,MMP3,MMP16,MMP12,MMP17,MMP24,LRP1,TIMP2
Ceramide Signaling	1,11E00	1,54E-01	RAF1,TNFRSF1A,MAP3K1,NFKB1,SPHK2,PPM1L,PPP2R2B,MRAS,AKT3,PPP2R2C,PPP2R5C,TNF,ATM,TNFRSF11B
LPS-stimulated MAPK Signaling	1,11E00	1,57E-01	RAF1,PRKCQ,ATF1,MAPK1,NFKBIE,NFKB1,NFKBIA,MAP3K7,PRKCD,MRAS,PRKCH,PRKCB,ATM
ErbB4 Signaling	1,07E00	1,59E-01	NRG1,RAF1,PRKCQ,MAPK1,NRG3,PRKCD,ERBB4,MRAS,PRKCH,ATM,PRKCB
Mitotic Roles of Polo-Like Kinase	1,07E00	1,62E-01	SLK,HSP90B1,PTTG1,PPM1L,PPP2R2B,PRC1,CDC7,PKMYT1,PPP2R2C,PPP2R5C,CHEK2,KIF11
Retinoic acid Mediated Apoptosis Signaling	1,07E00	1,64E-01	IFNG,RXRG,PARP15,TIPARP,RARB,PARP4,IFNK,CASP8,TNFRSF10A,PARP9,IRF1,PARP1
IL-15 Production	1,06E00	1,94E-01	TYK2,JAK2,IL6,NFKB1,FRK,IRF1
Sertoli Cell-Sertoli Cell Junction Signaling	1,06E00	1,36E-01	RAF1,CLDN11,MAPK1,TGFBR3,IGSF5,PRKG2,CTNNA2,MAP3K7,PPAP2B,MRAS,AKT3,NOS2,ACTC1,ITGA4,ITGB1,SPTBN2,PLS1,TNFRSF1A,MAP3K1,ACTN3,CDH1,PRKG1,PRKAG2,CLDN14,MAGI2,TNF,PVRL2
Rac Signaling	1,06E00	1,34E-01	ITGB1,ABI2,RPS6KB1,RAF1,MAPK1,MAP3K1,LIMK2,PIP5K1B,NFKB1,ANK1,MCF2L,MRAS,CD44,PARD3,PIP4K2C,ATM,ITGA4
Huntington's Disease Signaling	1,05E00	1,31E-01	MAPK1,BDNF,REST,NAPG,HSPA6,POLR2B,NSF,GNA15,VAMP3,IGF1R,AKT3,CASP8,BET1L,DNM2,ATM,EGFR,GRIN2B,HDAC9,PRKCQ,TBP,HIP1,CREB5,SNAP25,SIN3A,GRM5,UBD,DNM1,PRKCD,STX16,PRKCH,SNCA,CASP7,PRKCB
Agrin Interactions at Neuromuscular Junction	1,03E00	1,71E-01	ITGB1,NRG1,MAPK1,NRG3,ERBB4,LAMB1,MRAS,ITGA6,ERBB3,ACTC1,ITGA4,EGFR
GDNF Family Ligand-Receptor Interactions	1,03E00	1,58E-01	RAF1,GDNF,MAPK1,GAB1,DOK6,DOK2,ITPR2,IRS1,ITPR3,MRAS,RET,ATM
Neurotrophin/TRK Signaling	1,03E00	1,58E-01	RAF1,KLK3,PTPN11,MAPK1,GAB1,BDNF,NTRK3,SPRY2,MRAS,CREB5,MAP2K5,ATM
Gαs Signaling	1,01E00	1,44E-01	GNAS,MAPK1,ADCY3,RYR2,LHCGR,CREB5,RAP1A,MC4R,CHRM3,ADCY9,ADRB1,ADCY5,FSHR,RYR3,MRAS,PRKAG2,MC1R,PTGER4
Ephrin A Signaling	1E00	1,67E-01	EPHA7,VAV2,EPHA10,PTPN11,EFNA5,VAV3,EPHA1,EPHA5,ATM
UVA-Induced MAPK Signaling	9,81E-01	1,53E-01	RPS6KB1,MAPK1,PARP4,PLCL2,PLCH2,PARP9,PARP1,PLCE1,PARP15,TIPARP,MRAS,RPS6KA4,PLCL1,EGFR,ATM
Protein Citrullination	9,71E-01	3,33E-01	PADI4,PADI6
Parkinson's Signaling	9,71E-01	2,11E-01	MAPK1,PARK7,PARK2,SNCA
UVC-Induced MAPK Signaling	9,63E-01	1,82E-01	RAF1,PRKCQ,MAPK1,PRKCD,MRAS,PRKCH,EGFR,PRKCB
Integrin Signaling	9,58E-01	1,39E-01	RAF1,MPRIP,MYL2,MAPK1,ITGA8,RHOH,ITGAE,PARVB,RHOB,ITGA9,ITGA11,CAV1,MRAS,RHOU,AKT3,ACTC1,ATM,ITGA4,ITGB1,PARVA,ASAP1,ACTN3,ITGA6,RAP1A,ITGAM,RND3,ITGB6,NEDD9,ITGAX
Activation of IRF by Cytosolic Pattern Recognition Receptors	9,56E-01	1,49E-01	TANK,IFIH1,NFKBIA,CD40,IL10,NFKBIE,ZBP1,STAT2,IL6,NFKB1,TNF
Estrogen-Dependent Breast Cancer Signaling	9,56E-01	1,51E-01	MAPK1,TERT,IGF1R,MRAS,AKT3,CREB5,NFKB1,CCND1,ESR1,ATM,EGFR
EGF Signaling	9,55E-01	1,56E-01	RPS6KB1,RAF1,MAPK1,ITPR2,MAP3K1,ITPR3,AKT3,STAT3,ATM,EGFR
Salvage Pathways of Pyrimidine Ribonucleotides	9,41E-01	1,36E-01	PRKCQ,MAPK1,CDK6,CDK4,CSNK1A1,LIMK2,NME7,APOBEC3A,PRKCD,PRKAA1,GRK6,PRKCH,CDK2,DYRK1A
L-dopachrome Biosynthesis	9,34E-01	1,67E-01	TYR
2-amino-3-carboxymuconate Semialdehyde Degradation to Glutaryl-CoA	9,34E-01	9,09E-02	ACMSD
Lipoate Salvage and Modification	9,34E-01	1,67E-01	LIPT1
Sulfite Oxidation IV	9,34E-01	2,5E-01	SUOX
Tight Junction Signaling	9,19E-01	1,38E-01	CPSF2,CLDN11,MYL2,TNFRSF1A,CDK4,IGSF5,NFKB1,CNKSR3,SMURF1,TGFBR2,PPP2R2B,PPM1L,PRKAG2,AKT3,MYH9,PPP2R5C,PPP2R2C,CLDN14,MAGI2,TNF,ACTC1,PVRL2,TNFRSF11B
Signaling by Rho Family GTPases	9,18E-01	1,26E-01	RAF1,CDH18,MYL2,MAPK1,LIMK2,PIP5K1B,NFKB1,RHOH,RHOB,GNA15,MRAS,RHOU,ARHGEF3,CDH13,ACTC1,ITGA4,ATM,ITGB1,GNAS,CDH4,GNA12,CDH6,KIAA1804,GNAI3,CDH1,CDH2,CDH9,RND3,CDH10,CDH8,GNAT2,PARD3,PIP4K2C
Putrescine Degradation III	8,94E-01	1,33E-01	ALDH2,ALDH1A2,SMOX,ALDH7A1
Protein Ubiquitination Pathway	8,9E-01	1,33E-01	USP12,HLA-A,PSMB10,HSPA6,PSMB8,TAP1,SMURF1,USP3,HSP90B1,SACS,UCHL5,PARK2,USP40,UBE2E3,IFNG,PSMB9,PSMA6,UBE4B,DNAJC27,HLA-B,PSMD6,UBE2D1,UBE3A,UBD,NEDD4,UBE2L3,HLA-C,HSCB,PSMA5,PSMB1,BAP1,PSMA4,DNAJC5B,USP34,TAP2,USP25
fMLP Signaling in Neutrophils	8,89E-01	1,29E-01	RAF1,GNAS,PRKCQ,MAPK1,ITPR2,NFKBIE,PPP3CC,NFKB1,CALM1 (includes others),GNAI3,NFKBIA,PRKCD,ITPR3,MRAS,PRKCH,PRKCB,ATM
RANK Signaling in Osteoclasts	8,81E-01	1,44E-01	CALM1 (includes others),RAF1,TNFSF11,NFKBIA,MAPK1,MAP3K7,NFKBIE,TAB2,MAP3K1,AKT3,PPP3CC,NFKB1,TNFRSF11A,ATM
Myc Mediated Apoptosis Signaling	8,79E-01	1,59E-01	CDKN2A,MYC,YWHAG,IGF1R,MRAS,YWHAZ,AKT3,CASP8,FASLG,ATM
Glioma Invasiveness Signaling	8,79E-01	1,52E-01	TIMP3,RND3,MAPK1,RHOB,CD44,MRAS,RHOU,RHOH,TIMP2,ATM
Natural Killer Cell Signaling	8,63E-01	1,44E-01	VAV2,CD247,RAF1,PRKCQ,MAPK1,FCGR2A,INPP5D,PTPN11,PRKCD,SYK,VAV3,LAT,MRAS,AKT3,PRKCH,PRKCB,ATM
Germ Cell-Sertoli Cell Junction Signaling	8,54E-01	1,36E-01	ITGB1,PLS1,MAPK1,TNFRSF1A,ACTN3,MAP3K1,ITGA6,LIMK2,RHOH,TGFBR2,CTNNA2,CDH2,CDH1,RND3,RHOB,MAP3K7,PPAP2B,MRAS,RHOU,TNF,ACTC1,ATM,PVRL2
4-1BB Signaling in T Lymphocytes	8,38E-01	1,67E-01	TNFRSF9,NFKBIA,MAPK1,NFKBIE,NFKB1,TRAF1
Role of Oct4 in Mammalian Embryonic Stem Cell Pluripotency	8,33E-01	1,54E-01	FGF4,REST,NR2F2,JARID2,NR5A2,SALL4,PARP1,POU5F1
Urea Cycle	8,29E-01	1E-01	CPS1,ARG1
Ceramide Biosynthesis	8,29E-01	1,25E-01	SPTLC1,DEGS2
Superoxide Radicals Degradation	8,29E-01	2,5E-01	SOD1,SOD2
D-myo-inositol (1,4,5)-trisphosphate Degradation	8,25E-01	1,74E-01	INPP5E,SEC16A,IMPA2,INPP5D
Role of IL-17A in Arthritis	7,65E-01	1,41E-01	NFKBIA,CCL2,CCL7,MAPK1,NFKBIE,PTGS2,NFKB1,NOS2,ATM
DNA damage-induced 14-3-3σ Signaling	7,62E-01	1,82E-01	CCNE1,AKT3,CDK2,ATM
B Cell Activating Factor Signaling	7,49E-01	1,52E-01	NFKBIA,MAPK1,NFKBIE,MAP3K1,TNFRSF13B,NFKB1,TRAF1
TWEAK Signaling	7,45E-01	1,54E-01	NFKBIA,NFKBIE,CASP8,NFKB1,CASP7,TRAF1
Histamine Degradation	7,29E-01	1,03E-01	ALDH2,ALDH1A2,ALDH7A1
Hereditary Breast Cancer Signaling	7,2E-01	1,27E-01	HDAC9,BARD1,CDK4,CDK6,POLR2B,CCND1,SMARCA4,RAD50,UBD,PALB2,CDKN1A,MRAS,MSH6,AKT3,CHEK2,RFC3,ATM
NRF2-mediated Oxidative Stress Response	6,94E-01	1,28E-01	RAF1,MAPK1,MAF,SOD2,SCARB1,MAP3K7,MRAS,FMO1,UBE2E3,ACTC1,ATM,GSTM1,SOD1,PRKCQ,MAP3K1,HERPUD1,BACH1,STIP1,PRKCD,DNAJC5B,PRKCH,EIF2AK3,ABCC4,MAP2K5,PRKCB
Reelin Signaling in Neurons	6,88E-01	1,41E-01	ITGB1,BLK,APOE,MAPT,ITGA6,ARHGEF3,DAB1,VLDLR,RELN,FRK,ITGA4,ATM
HIF1α Signaling	6,65E-01	1,34E-01	EGLN2,MAPK1,SLC2A1,MMP3,MMP16,VEGFC,MMP24,ARNT,VEGFA,MRAS,AKT3,MMP12,NOS2,MMP17,ATM
Coagulation System	6,63E-01	1,58E-01	F11,F12,F5,FGA,F3,FGG
tRNA Splicing	6,63E-01	1,3E-01	PDE2A,PDE3A,PDE8B,TRPT1,TSEN2,PDE4D
Superpathway of Citrulline Metabolism	6,61E-01	7,89E-02	NOS2,CPS1,ARG1
Phenylalanine Degradation IV (Mammalian, via Side Chain)	6,61E-01	7,69E-02	ALDH2,GOT1,SMOX
Actin Cytoskeleton Signaling	6,59E-01	1,2E-01	RAF1,ABI2,MPRIP,MYL2,MAPK1,LIMK2,PIP5K1B,FGF4,FGF10,INS,FGF12,MRAS,PFN3,FGF3,FGF7,ACTC1,ITGA4,ATM,FGF19,VAV2,ITGB1,GNA12,ACTN3,FGF1,FGF21,VAV3,MYH9,PDGFD,PIP4K2C
Epoxysqualene Biosynthesis	6,59E-01	1,11E-01	FDFT1
Lipoate Biosynthesis and Incorporation II	6,59E-01	1E-01	LIPT1
S-methyl-5'-thioadenosine Degradation II	6,59E-01	1,67E-01	MTAP
Choline Degradation I	6,59E-01	1,43E-01	ALDH7A1
S-methyl-5-thio-α-D-ribose 1-phosphate Degradation	6,59E-01	6,67E-02	APIP
Flavin Biosynthesis IV (Mammalian)	6,59E-01	1,25E-01	RFK
L-cysteine Degradation III	6,59E-01	1,11E-01	GOT1
Glycine Degradation (Creatine Biosynthesis)	6,59E-01	1,11E-01	GATM
Angiopoietin Signaling	6,55E-01	1,33E-01	TNIP1,GRB14,NFKBIA,PTPN11,DOK2,NFKBIE,MRAS,AKT3,NFKB1,ATM
Role of PI3K/AKT Signaling in the Pathogenesis of Influenza	6,55E-01	1,32E-01	GNAI3,IFNG,CCR5,NFKBIA,MAPK1,NFKBIE,AKT3,IFNK,NFKB1,ATM
Cell Cycle Control of Chromosomal Replication	6,54E-01	1,47E-01	CDC7,CDK6,CDK4,CHEK2,CDK2
Hypoxia Signaling in the Cardiovascular System	6,28E-01	1,47E-01	VEGFA,HSP90B1,UBE2L3,NFKBIA,NFKBIE,UBE2E3,CREB5,UBE2D1,ARNT,ATM
GDP-glucose Biosynthesis	6,25E-01	1,05E-01	GCK,PGM1
Ephrin B Signaling	6,2E-01	1,34E-01	VAV2,GNAI3,GNAS,MAPK1,GNA15,CXCR4,GNA12,VAV3,MRAS,CXCL12,GNAT2
Cell Cycle: G2/M DNA Damage Checkpoint Regulation	6,06E-01	1,43E-01	CDKN2A,YWHAG,CDKN1A,YWHAZ,PKMYT1,CHEK2,ATM
Pyrimidine Ribonucleotides Interconversion	6,03E-01	1,18E-01	AK8,ENTPD6,NME7,ENTPD7
nNOS Signaling in Skeletal Muscle Cells	6,01E-01	9,68E-02	CALM1 (includes others),RYR3,RYR2
Isoleucine Degradation I	6,01E-01	1E-01	AUH,DLD,EHHADH
Superpathway of Inositol Phosphate Compounds	5,97E-01	1,09E-01	G6PC2,PTPN2,ACP5,PIP5K1B,PLCE1,ITPKB,PTPRJ,NUDT11,DUSP10,PPM1F,RNGTT,ATM,CCR1,INPP5E,SEC16A,DOT1L,PAWR,PTPRM,INPP5D,PTPN11,ITPKC,MTMR7,PIP4K2C,PTPN22,NUDT1
NGF Signaling	5,82E-01	1,23E-01	RAF1,RPS6KB1,PTPN11,GAB1,MAPK1,MAP3K7,PRKCD,MAP3K1,MRAS,AKT3,RPS6KA4,NFKB1,CREB5,RAP1A,ATM
VEGF Signaling	5,66E-01	1,19E-01	RAF1,MAPK1,ACTN3,VEGFC,ARNT,VEGFA,PTPN11,EIF2B5,MRAS,AKT3,ACTC1,PRKCB,ATM
UVB-Induced MAPK Signaling	5,64E-01	1,38E-01	RPS6KB1,PRKCQ,MAPK1,PRKCD,PRKCH,ATM,EGFR,PRKCB
Regulation of eIF4 and p70S6K Signaling	5,62E-01	1,14E-01	ITGB1,RAF1,RPS6KB1,MAPK1,EIF3H,EIF3E,EIF3C/EIF3CL,RPS12,EIF3F,RPS26,IRS1,PPM1L,PPP2R2B,MRAS,EIF2B5,AKT3,PPP2R5C,PPP2R2C,ATM,ITGA4
Pathogenesis of Multiple Sclerosis	5,48E-01	2E-01	CCR1,CCR5
Glucose and Glucose-1-phosphate Degradation	5,48E-01	8,33E-02	GCK,PGM1
Leucine Degradation I	5,48E-01	7,69E-02	AUH,MCCC1
Folate Transformations I	5,48E-01	6,25E-02	MTHFD1L,MTHFR
Oxidative Ethanol Degradation III	5,47E-01	7,5E-02	ALDH2,ALDH1A2,ALDH7A1
Lymphotoxin β Receptor Signaling	5,37E-01	1,29E-01	NFKBIA,MAPK1,AKT3,LTB,NFKB1,TNFSF14,ATM,TRAF1
Eicosanoid Signaling	5,32E-01	1,06E-01	PLA2G6,PLA2G4A,PTGFR,PLA2G2E,LCAT,PLA2R1,PNPLA3,PTGS2,PTGER4
Pyrimidine Ribonucleotides De Novo Biosynthesis	5,17E-01	8,33E-02	AK8,ENTPD6,NME7,ENTPD7
Diphthamide Biosynthesis	5,08E-01	7,69E-02	DPH6
Thyronamine and Iodothyronamine Metabolism	5,08E-01	7,69E-02	DIO3
Tetrahydrobiopterin Biosynthesis I	5,08E-01	9,09E-02	GCH1
Thyroid Hormone Metabolism I (via Deiodination)	5,08E-01	7,69E-02	DIO3
Tetrahydrobiopterin Biosynthesis II	5,08E-01	7,69E-02	GCH1
Glutamate Degradation II	5,08E-01	1E-01	GOT1
L-serine Degradation	5,08E-01	1,67E-01	SRR
Fatty Acid β-oxidation III (Unsaturated, Odd Number)	5,08E-01	2E-01	EHHADH
Aspartate Biosynthesis	5,08E-01	1,43E-01	GOT1
Thyroid Hormone Metabolism II (via Conjugation and/or Degradation)	5,02E-01	9,43E-02	SULT1A1,UGT1A1,DIO3,UGT1A9 (includes others),SULT1A2
γ-linolenate Biosynthesis II (Animals)	4,98E-01	1,25E-01	ACSL6,FADS2,FADS1
Actin Nucleation by ARP-WASP Complex	4,87E-01	1,19E-01	ITGB1,RND3,RHOB,GNA12,MRAS,RHOU,RHOH,ITGA4
Calcium Transport I	4,84E-01	1,43E-01	ATP2B1,ATP2C2
D-myo-inositol-5-phosphate Metabolism	4,81E-01	1,13E-01	CCR1,G6PC2,PTPN2,DOT1L,PAWR,ACP5,PTPRM,PLCE1,PTPRJ,PTPN11,NUDT11,DUSP10,PPM1F,MTMR7,RNGTT,PIP4K2C,PTPN22,NUDT1
IL-17A Signaling in Gastric Cells	4,79E-01	1,43E-01	MAPK1,NFKB1,TNF,EGFR
3-phosphoinositide Degradation	4,66E-01	1,12E-01	G6PC2,PTPN2,INPP5E,DOT1L,PAWR,ACP5,PTPRM,INPP5D,PTPRJ,PTPN11,NUDT11,DUSP10,PPM1F,MTMR7,RNGTT,PTPN22,MTMR3,NUDT1
Valine Degradation I	4,55E-01	8,57E-02	AUH,DLD,EHHADH
Ethanol Degradation IV	4,55E-01	1,03E-01	ALDH2,ALDH1A2,ALDH7A1
Endoplasmic Reticulum Stress Pathway	4,55E-01	1,58E-01	ATF6,EIF2AK3,CASP7
Lipid Antigen Presentation by CD1	4,44E-01	1,33E-01	AP2M1,AP1G2,AP1B1,TRA
IL-9 Signaling	4,4E-01	1,25E-01	IRS1,STAT3,NFKB1,TNF,ATM
G Protein Signaling Mediated by Tubby	4,4E-01	1,14E-01	GNAS,INS,MRAS,JAK2,INSR
Insulin Receptor Signaling	4,33E-01	1,14E-01	RPS6KB1,RAF1,TSC1,MAPK1,JAK2,INPP5D,GRB10,GAB1,PTPN11,IRS1,INS,MRAS,EIF2B5,PRKAG2,AKT3,INSR,ATM
CD27 Signaling in Lymphocytes	4,16E-01	1,19E-01	NFKBIA,MAP3K7,NFKBIE,MAP3K1,CASP8,NFKB1,MAP2K5
Amyloid Processing	4,16E-01	1,15E-01	MAPK1,MAPT,MARK1,CSNK1A1,PRKAG2,AKT3,BACE1
D-myo-inositol (1,4,5)-Trisphosphate Biosynthesis	4,12E-01	1,05E-01	CCR1,PLCE1,PIP5K1B,PIP4K2C
Uracil Degradation II (Reductive)	4,08E-01	9,09E-02	DPYD
Trehalose Degradation II (Trehalase)	4,08E-01	1,11E-01	GCK
2-ketoglutarate Dehydrogenase Complex	4,08E-01	1,11E-01	DLD
Serine Biosynthesis	4,08E-01	7,69E-02	UBAC2
Branched-chain α-keto acid Dehydrogenase Complex	4,08E-01	1,11E-01	DLD
Spermine and Spermidine Degradation I	4,08E-01	7,14E-02	SMOX
Phenylethylamine Degradation I	4,08E-01	9,09E-02	ALDH2
Eumelanin Biosynthesis	4,08E-01	9,09E-02	TYR
1,25-dihydroxyvitamin D3 Biosynthesis	4,08E-01	9,09E-02	CYP27B1
Myo-inositol Biosynthesis	4,08E-01	1,25E-01	IMPA2
Thymine Degradation	4,08E-01	9,09E-02	DPYD
Melatonin Degradation II	4,08E-01	8,33E-02	SMOX
Arginine Degradation I (Arginase Pathway)	4,08E-01	7,69E-02	ARG1
L-cysteine Degradation I	4,08E-01	9,09E-02	GOT1
Lactose Degradation III	4,08E-01	1,43E-01	GLB1
Remodeling of Epithelial Adherens Junctions	4,02E-01	1,29E-01	MET,DNM1,CDH1,CTNNA2,ACTN3,EXOC2,RAB5B,ACTC1,DNM2
Role of RIG1-like Receptors in Antiviral Innate Immunity	3,9E-01	1,22E-01	TANK,IFIH1,NFKBIA,NFKBIE,CASP8,NFKB1
Ubiquinol-10 Biosynthesis (Eukaryotic)	3,81E-01	6,9E-02	CYP7B1,ECHDC1
Oleate Biosynthesis II (Animals)	3,81E-01	1,11E-01	FADS2,FADS1
Guanosine Nucleotides Degradation III	3,81E-01	9,09E-02	NT5C1A,NT5C2
FAK Signaling	3,61E-01	1,04E-01	ITGB1,RAF1,MAPK1,ASAP1,MRAS,AKT3,ACTC1,ITGA4,ATM,EGFR,GIT2
D-myo-inositol (1,4,5,6)-Tetrakisphosphate Biosynthesis	3,56E-01	1,06E-01	G6PC2,PTPN2,DOT1L,PAWR,ACP5,PTPRM,PTPRJ,PTPN11,NUDT11,DUSP10,PPM1F,MTMR7,RNGTT,PTPN22,NUDT1
D-myo-inositol (3,4,5,6)-tetrakisphosphate Biosynthesis	3,56E-01	1,06E-01	G6PC2,PTPN2,DOT1L,PAWR,ACP5,PTPRM,PTPRJ,PTPN11,NUDT11,DUSP10,PPM1F,MTMR7,RNGTT,PTPN22,NUDT1
PAK Signaling	3,46E-01	1E-01	ITGB1,RAF1,MYL2,MAPK1,MRAS,DSCAM,LIMK2,PDGFD,TNF,ITGA4,ATM
Urate Biosynthesis/Inosine 5'-phosphate Degradation	3,39E-01	9,09E-02	NT5C1A,NT5C2
Pentose Phosphate Pathway (Oxidative Branch)	3,36E-01	9,09E-02	PGD
Tetrahydrofolate Salvage from 5,10-methenyltetrahydrofolate	3,36E-01	1E-01	MTHFD1L
CMP-N-acetylneuraminate Biosynthesis I (Eukaryotes)	3,36E-01	5,56E-02	CMAS
Lysine Degradation II	3,36E-01	5,26E-02	ALDH7A1
Lysine Degradation V	3,36E-01	3,57E-02	ALDH7A1
2-oxobutanoate Degradation I	3,36E-01	5,88E-02	DLD
Citrulline-Nitric Oxide Cycle	3,36E-01	6,25E-02	NOS2
Superpathway of Methionine Degradation	3,29E-01	6,25E-02	DLD,GOT1,FTSJ2,SUOX
Sonic Hedgehog Signaling	3,29E-01	1,14E-01	GLI3,PRKAG2,HHIP,DYRK1A
3-phosphoinositide Biosynthesis	3,25E-01	1,01E-01	G6PC2,PTPN2,DOT1L,ACP5,PAWR,PIP5K1B,PTPRM,PTPRJ,PTPN11,NUDT11,DUSP10,PPM1F,MTMR7,RNGTT,PIP4K2C,PTPN22,ATM,NUDT1
Polyamine Regulation in Colon Cancer	3,18E-01	1E-01	PPARG,MYC,TCF4
Regulation of Actin-based Motility by Rho	3,1E-01	1,1E-01	MPRIP,MYL2,RND3,RHOB,RHOU,PFN3,PIP5K1B,ACTC1,RHOH,PIP4K2C
DNA Double-Strand Break Repair by Homologous Recombination	3,03E-01	1,11E-01	RAD50,ATM
Chondroitin Sulfate Degradation (Metazoa)	3,03E-01	8,7E-02	CD44,ARSB
RhoA Signaling	3E-01	1,15E-01	MPRIP,MYL2,GNA12,EPHA1,LIMK2,PIP5K1B,LPAR3,RHPN2,RND3,ABL2,IGF1R,DLC1,ACTC1,PIP4K2C
NAD Salvage Pathway II	2,91E-01	9,38E-02	NT5C1A,NT5C2,ACP5
Retinoate Biosynthesis I	2,83E-01	1,08E-01	ADH7,RDH10,ALDH1A2,ADH1C
Superpathway of Serine and Glycine Biosynthesis I	2,8E-01	5,56E-02	UBAC2
Serotonin and Melatonin Biosynthesis	2,8E-01	5,88E-02	DDC
Tetrapyrrole Biosynthesis II	2,8E-01	7,14E-02	ALAS1
Arginine Degradation VI (Arginase 2 Pathway)	2,8E-01	6,25E-02	ARG1
Acetyl-CoA Biosynthesis I (Pyruvate Dehydrogenase Complex)	2,8E-01	9,09E-02	DLD
Ceramide Degradation	2,8E-01	7,14E-02	ASAH1
Pregnenolone Biosynthesis	2,8E-01	7,69E-02	CYP7B1
Folate Polyglutamylation	2,8E-01	5,26E-02	MTHFD1L
GDP-mannose Biosynthesis	2,8E-01	7,69E-02	GMPPB
FcγRIIB Signaling in B Lymphocytes	2,77E-01	7,81E-02	SYK,MRAS,FCGR2B,INPP5D,ATM
Heparan Sulfate Biosynthesis (Late Stages)	2,72E-01	9,68E-02	SULT1A1,CHST11,HS3ST1,HS6ST3,EXTL2,SULT1A2
Telomere Extension by Telomerase	2,71E-01	1,11E-01	TERF1,RAD50
Adenosine Nucleotides Degradation II	2,71E-01	7,69E-02	NT5C1A,NT5C2
ATM Signaling	2,53E-01	1,06E-01	NFKBIA,CDKN1A,CREB5,CHEK2,RAD50,CDK2,ATM
Superpathway of Melatonin Degradation	2,53E-01	8,64E-02	SULT1A1,CYP2A6,SMOX,UGT1A1,UGT1A9 (includes others),SULT1A2,CYP2C8
Triacylglycerol Degradation	2,44E-01	9,38E-02	LIPC,LPL,PNPLA3
Circadian Rhythm Signaling	2,43E-01	1,05E-01	GRIN2B,GRIN2A,ADCYAP1R1,CREB5
Inhibition of Angiogenesis by TSP1	2,43E-01	9,52E-02	VEGFA,TGFBR2,MAPK1,AKT3
Mismatch Repair in Eukaryotes	2,43E-01	8,33E-02	MSH6,RFC3
Aspartate Degradation II	2,37E-01	7,14E-02	GOT1
Mitochondrial L-carnitine Shuttle Pathway	2,18E-01	9,09E-02	CPT1B,ACSL6
Airway Pathology in Chronic Obstructive Pulmonary Disease	2,01E-01	9,09E-02	TNF
Sphingosine and Sphingosine-1-phosphate Metabolism	2,01E-01	4,76E-02	ASAH1
Histidine Degradation III	2,01E-01	5,56E-02	MTHFD1L
Citrulline Biosynthesis	2,01E-01	3,85E-02	ARG1

## Sheet: Table S4
Table S4. All KEGG pathways for all the GWAS-genes analysed by 2013-11-19. Column A is the corresponding pathway, column B the –log P-value of the pathway using Fisher exact test, column C the fraction of the genes in the pathway that was in the list, and column D was the name of all the genes in the list that was also in the pathway.
pathway	numb_of_our_genes	numb_of_all_genes_in_pathway	p_values_FisherTest
Cytokine-cytokine receptor interaction	93	265	0
Allograft rejection	28	41	1.08802e-14
Cell adhesion molecules (CAMs)	59	146	2.40918e-14
Type I diabetes mellitus	29	47	1.92846e-13
Inflammatory bowel disease (IBD)	36	69	3.0087e-13
Graft-versus-host disease	26	45	2.93439e-11
Leishmaniasis	34	76	3.22578e-10
Jak-STAT signaling pathway	52	156	3.56732e-09
Intestinal immune network for IgA production	25	51	7.23436e-09
Autoimmune thyroid disease	26	56	1.53933e-08
Toxoplasmosis	42	122	4.09833e-08
Viral myocarditis	27	62	4.42145e-08
Pathways in cancer	85	327	4.55814e-08
Staphylococcus aureus infection	25	59	2.67266e-07
Rheumatoid arthritis	33	93	5.28947e-07
PI3K-Akt signaling pathway	85	346	6.58945e-07
Asthma	17	34	1.34634e-06
HTLV-I infection	66	263	5.74242e-06
Tuberculosis	49	181	1.07878e-05
Hematopoietic cell lineage	29	88	1.36645e-05
Measles	39	134	1.4121e-05
Rap1 signaling pathway	54	213	3.01574e-05
Endocytosis	52	203	3.12503e-05
Herpes simplex infection	49	188	3.24315e-05
Ras signaling pathway	56	227	4.95446e-05
NF-kappa B signaling pathway	28	91	7.7563e-05
Proteoglycans in cancer	54	225	0.000146868
Transcriptional misregulation in cancer	45	179	0.00016916
Prolactin signaling pathway	22	72	0.000494182
Adherens junction	22	73	0.000610446
African trypanosomiasis	13	34	0.000685896
Arrhythmogenic right ventricular cardiomyopathy (ARVC)	22	74	0.000749751
Epstein-Barr virus infection	47	202	0.000809491
Dilated cardiomyopathy	25	90	0.0010223
Melanoma	21	71	0.00105582
Small cell lung cancer	24	86	0.00119171
Chagas disease (American trypanosomiasis)	27	104	0.00197778
Adipocytokine signaling pathway	20	70	0.0021877
Pertussis	21	75	0.00225707
TNF signaling pathway	28	110	0.00226067
Influenza A	41	179	0.00232868
Osteoclast differentiation	32	132	0.00266863
Melanogenesis	26	101	0.00269948
Antigen processing and presentation	22	82	0.00322476
Insulin secretion	23	87	0.00322636
Chronic myeloid leukemia	20	73	0.00374807
Hypertrophic cardiomyopathy (HCM)	22	83	0.00378986
T cell receptor signaling pathway	26	104	0.0041519
Ovarian steroidogenesis	15	51	0.00559594
Fc gamma R-mediated phagocytosis	23	91	0.00589004
Chemokine signaling pathway	41	189	0.00646514
Thyroid cancer	10	29	0.0066874
Maturity onset diabetes of the young	9	25	0.00725108
Amoebiasis	26	109	0.00800528
Hippo signaling pathway	34	154	0.00950278
Malaria	14	49	0.00962829
HIF-1 signaling pathway	25	106	0.0106504
Viral carcinogenesis	43	206	0.010767
Primary immunodeficiency	11	36	0.0123427
NOD-like receptor signaling pathway	15	57	0.0164209
Systemic lupus erythematosus	30	138	0.0175978
Prostate cancer	21	89	0.0181743
Dorso-ventral axis formation	8	24	0.0183635
Bladder cancer	11	38	0.0187047
TGF-beta signaling pathway	19	80	0.0223897
Circadian entrainment	22	97	0.0245792
Legionellosis	14	55	0.026518
MAPK signaling pathway	50	259	0.0265575
Axon guidance	27	127	0.0306046
B cell receptor signaling pathway	17	72	0.031334
Prion diseases	10	36	0.0322349
Phagosome	32	157	0.0345241
Acute myeloid leukemia	14	57	0.0353576
Calcium signaling pathway	36	181	0.0365247
ECM-receptor interaction	19	86	0.0445899
Fc epsilon RI signaling pathway	16	70	0.0471952
Oocyte meiosis	23	110	0.0513778
Glutamatergic synapse	24	116	0.0526342
Basal cell carcinoma	13	55	0.054922
Glycerolipid metabolism	13	55	0.054922
Focal adhesion	39	206	0.0594811
Salivary secretion	19	90	0.0662649
Endometrial cancer	12	52	0.0741909
SNARE interactions in vesicular transport	9	36	0.0747759
Complement and coagulation cascades	15	69	0.0775499
Phosphatidylinositol signaling system	17	81	0.0828473
Type II diabetes mellitus	11	48	0.0886211
Glioma	14	65	0.091629
Natural killer cell mediated cytotoxicity	26	135	0.0924089
ErbB signaling pathway	18	88	0.0926685
Estrogen signaling pathway	20	100	0.0954911
Toll-like receptor signaling pathway	21	106	0.0965165
Long-term depression	13	60	0.0978491
mTOR signaling pathway	13	60	0.0978491
N-Glycan biosynthesis	11	49	0.0997472
Gap junction	18	89	0.10088
Adrenergic signaling in cardiomyocytes	28	149	0.10549
Long-term potentiation	14	67	0.111454
Cocaine addiction	11	50	0.111662
Tyrosine metabolism	9	39	0.112789
Neurotrophin signaling pathway	23	120	0.112867
Non-small cell lung cancer	12	56	0.116047
Amphetamine addiction	14	68	0.122251
Amyotrophic lateral sclerosis (ALS)	11	51	0.124357
Hedgehog signaling pathway	11	51	0.124357
Hepatitis B	27	146	0.12731
Gastric acid secretion	15	75	0.135379
Regulation of actin cytoskeleton	38	215	0.136379
RIG-I-like receptor signaling pathway	14	70	0.145579
D-Arginine and D-ornithine metabolism	0	1	0.148192
Sphingolipid metabolism	10	47	0.148233
Caffeine metabolism	2	5	0.161413
Notch signaling pathway	10	48	0.163921
Pancreatic cancer	13	66	0.170358
Renal cell carcinoma	13	66	0.170358
Bile secretion	14	72	0.171139
Wnt signaling pathway	25	139	0.172309
Hepatitis C	24	133	0.173931
Vascular smooth muscle contraction	22	121	0.17703
Glycosphingolipid biosynthesis - lacto and neolacto series	6	26	0.177301
Lysosome	22	122	0.18757
Biosynthesis of unsaturated fatty acids	5	21	0.190315
ABC transporters	9	44	0.195306
Fatty acid degradation	9	44	0.195306
Proteasome	9	44	0.195306
Apoptosis	16	86	0.196938
Colorectal cancer	12	62	0.199307
Cell cycle	22	124	0.209577
Cholinergic synapse	20	113	0.226768
Bacterial invasion of epithelial cells	14	76	0.228348
Pancreatic secretion	17	96	0.24936
Tight junction	23	134	0.253053
Fat digestion and absorption	8	41	0.25499
Riboflavin metabolism	3	12	0.257886
Lysine biosynthesis	1	2	0.274443
Valine, leucine and isoleucine biosynthesis	0	2	0.274443
Endocrine and other factor-regulated calcium reabsorption	9	48	0.27517
Vitamin digestion and absorption	5	24	0.277569
GnRH signaling pathway	16	92	0.282751
Progesterone-mediated oocyte maturation	15	86	0.287442
Leukocyte transendothelial migration	20	118	0.292023
Chemical carcinogenesis	14	80	0.292258
Dopaminergic synapse	22	131	0.295106
Non-homologous end-joining	3	13	0.301113
p53 signaling pathway	12	68	0.302275
Neuroactive ligand-receptor interaction	44	275	0.311914
Serotonergic synapse	19	114	0.325848
Glycosphingolipid biosynthesis - globo series	3	14	0.344637
Glycerophospholipid metabolism	15	91	0.369949
Thyroid hormone synthesis	12	72	0.377516
Biotin metabolism	0	3	0.381997
Degradation of aromatic compounds	0	3	0.381997
Lipoic acid metabolism	1	3	0.381997
Glycolysis / Gluconeogenesis	11	66	0.386739
Glycosaminoglycan biosynthesis - keratan sulfate	3	15	0.387897
Glycosphingolipid biosynthesis - ganglio series	3	15	0.387897
Shigellosis	10	61	0.417911
Fatty acid metabolism	8	48	0.419226
PPAR signaling pathway	11	69	0.447259
Galactose metabolism	5	30	0.46443
D-Glutamine and D-glutamate metabolism	0	4	0.473621
Thiamine metabolism	0	4	0.473621
Retinol metabolism	10	64	0.481351
Mucin type O-Glycan biosynthesis	5	31	0.49476
Glycine, serine and threonine metabolism	6	38	0.502254
Vasopressin-regulated water reabsorption	7	45	0.508473
Other glycan degradation	3	18	0.511796
Steroid biosynthesis	3	18	0.511796
alpha-Linolenic acid metabolism	4	25	0.518903
Morphine addiction	14	93	0.519567
Aldosterone-regulated sodium reabsorption	6	39	0.529056
Butirosin and neomycin biosynthesis	1	5	0.551673
Phenylalanine, tyrosine and tryptophan biosynthesis	1	5	0.551673
Tryptophan metabolism	6	40	0.555245
VEGF signaling pathway	9	61	0.561218
Drug metabolism - cytochrome P450	10	68	0.563171
Pyruvate metabolism	6	41	0.58074
Ascorbate and aldarate metabolism	4	27	0.582923
MicroRNAs in cancer	43	296	0.583658
Synaptic vesicle cycle	9	63	0.602218
Lysine degradation	7	49	0.603738
Alzheimer's disease	24	168	0.611974
Nicotinate and nicotinamide metabolism	4	28	0.613018
Fatty acid biosynthesis	0	6	0.618162
Vitamin B6 metabolism	0	6	0.618162
Insulin signaling pathway	20	141	0.62163
Arginine and proline metabolism	8	57	0.623641
Linoleic acid metabolism	4	29	0.64173
beta-Alanine metabolism	4	29	0.64173
Valine, leucine and isoleucine degradation	6	44	0.652435
Peroxisome	11	80	0.654808
Non-alcoholic fatty liver disease (NAFLD)	21	151	0.660302
Circadian rhythm	4	30	0.669006
Other types of O-glycan biosynthesis	4	30	0.669006
Cyanoamino acid metabolism	0	7	0.674798
Fatty acid elongation	3	23	0.684034
Mismatch repair	3	23	0.684034
Epithelial cell signaling in Helicobacter pylori infection	9	68	0.695597
Drug metabolism - other enzymes	6	46	0.695805
Inositol phosphate metabolism	8	61	0.700946
Vibrio cholerae infection	7	54	0.707613
Glycosaminoglycan biosynthesis - heparan sulfate / heparin	3	24	0.712437
Nicotine addiction	5	40	0.727124
2-Oxocarboxylic acid metabolism	2	17	0.741413
Nitrogen metabolism	2	17	0.741413
Primary bile acid biosynthesis	2	17	0.741413
Ubiquitin mediated proteolysis	18	137	0.747248
Cysteine and methionine metabolism	4	34	0.763472
Regulation of autophagy	4	34	0.763472
Synthesis and degradation of ketone bodies	0	9	0.764133
Ether lipid metabolism	5	42	0.766642
Phenylalanine metabolism	2	18	0.770115
Protein digestion and absorption	11	88	0.774268
Retrograde endocannabinoid signaling	13	103	0.776211
Porphyrin and chlorophyll metabolism	5	43	0.784702
Mineral absorption	6	51	0.787694
Glycosaminoglycan degradation	2	19	0.795998
GABAergic synapse	11	90	0.79902
Sulfur metabolism	1	10	0.799134
Sulfur relay system	0	10	0.799134
Taurine and hypotaurine metabolism	1	10	0.799134
Ubiquinone and other terpenoid-quinone biosynthesis	1	10	0.799134
Fructose and mannose metabolism	4	36	0.802138
Histidine metabolism	3	28	0.806536
Homologous recombination	3	28	0.806536
Pentose phosphate pathway	3	28	0.806536
mRNA surveillance pathway	11	91	0.810628
One carbon pool by folate	2	20	0.819268
Butanoate metabolism	3	29	0.825552
Cardiac muscle contraction	9	78	0.836656
Salmonella infection	10	86	0.839426
Terpenoid backbone biosynthesis	2	21	0.840129
Citrate cycle (TCA cycle)	3	30	0.842946
Purine metabolism	21	171	0.855304
Arachidonic acid metabolism	7	64	0.856073
RNA transport	20	164	0.858538
Pyrimidine metabolism	12	105	0.871848
Propanoate metabolism	3	32	0.873263
RNA polymerase	3	32	0.873263
Protein export	2	23	0.875426
Metabolism of xenobiotics by cytochrome P450	8	74	0.876188
Base excision repair	3	33	0.886386
Glyoxylate and dicarboxylate metabolism	2	24	0.890243
Folate biosynthesis	1	14	0.894378
Pentose and glucuronate interconversions	3	34	0.898281
Alcoholism	21	180	0.908805
Fanconi anemia pathway	5	53	0.910707
Carbohydrate digestion and absorption	4	45	0.917456
DNA replication	3	36	0.918761
Protein processing in endoplasmic reticulum	19	167	0.919917
Cytosolic DNA-sensing pathway	6	63	0.92142
Biosynthesis of amino acids	7	73	0.930926
Amino sugar and nucleotide sugar metabolism	4	47	0.932936
Nucleotide excision repair	4	47	0.932936
Starch and sucrose metabolism	5	56	0.932982
Pantothenate and CoA biosynthesis	1	17	0.934797
Renin-angiotensin system	1	17	0.934797
Selenocompound metabolism	1	17	0.934797
Phototransduction	2	29	0.942654
Carbon metabolism	9	93	0.946638
Glycosaminoglycan biosynthesis - chondroitin sulfate / dermatan sulfate	1	20	0.959758
Alanine, aspartate and glutamate metabolism	2	32	0.961568
Taste transduction	4	53	0.964885
RNA degradation	6	72	0.966171
Proximal tubule bicarbonate reclamation	1	23	0.975169
Steroid hormone biosynthesis	4	57	0.977586
Glycosylphosphatidylinositol(GPI)-anchor biosynthesis	1	25	0.982005
Huntington's disease	18	183	0.982952
Glutathione metabolism	3	51	0.986673
Collecting duct acid secretion	1	27	0.986961
Pathogenic Escherichia coli infection	3	55	0.991996
Ribosome	11	135	0.993566
Basal transcription factors	2	45	0.993646
Parkinson's disease	10	131	0.996026
Spliceosome	9	131	0.998463
Ribosome biogenesis in eukaryotes	4	85	0.999269
Aminoacyl-tRNA biosynthesis	1	66	0.999976
Metabolic pathways	128	1169	0.99999
Oxidative phosphorylation	5	133	0.999994
Olfactory transduction	10	405	1

## Sheet: Table S5
Table S5. Ingenuity pathways for the GWAS-genes with any non-immune trait. The columns have the same meaning as in Table S3.
© 2000-2013 Ingenuity Systems, Inc. All rights reserved.
Ingenuity Canonical Pathways	-log(p-value)	Ratio	Molecules
LXR/RXR Activation	9,47E00	1,8E-01	ABCG8,APOE,MLXIPL,ABCG5,C3,LPA,APOB,NR1H3,APOA5,UGT1A3,SAA2,NFKB1,ABCA1,CETP,APOC1,RXRG,FDFT1,LDLR,TF,SREBF1,ITIH4,LPL,IL1RAPL1,IL1RAP,CLU
Synaptic Long Term Depression	6,19E00	1,37E-01	RAF1,PLCB2,ITPR2,GRM8,GRIA1,RYR2,PLA2R1,PLCL2,PRKG2,GRM7,GRM5,GNAI3,PLA2G6,GRID1,GNA15,RYR3,PPP2R2B,MRAS,PLCB3,PPP2R5C,PNPLA3,PLA2G12A
Clathrin-mediated Endocytosis Signaling	5,69E00	1,26E-01	APOE,SH3BP4,LPA,APOB,PICALM,ACTA2,GAK,NUMB,SH3GL2,CD2AP,AP1G2,FGF10,FGF12,AAK1,FGF7,DNM2,ATM,PIK3C2A,FGF1,APOC1,DNM1,LDLR,TF,PDGFD,CLU
CREB Signaling in Neurons	5,08E00	1,11E-01	GRIN2B,RAF1,GRIN2A,PLCB2,PIK3C2A,ITPR2,GRM8,GRIA1,PLCL2,GRM7,GRM5,GNAI3,CALM1 (includes others),ADCY9,GRIK5,GRID1,GNA15,ADCY5,MRAS,PLCB3,ATM,CAMK2B,GRIK1
FXR/RXR Activation	4,97E00	1,36E-01	PPARG,ABCG8,G6PC2,APOE,ABCG5,MLXIPL,APOB,LIPC,NR1H3,HNF1A,SCARB1,SREBF1,ABCB11,NR5A2,HNF4A
Thyroid Cancer Signaling	4,92E00	2,27E-01	PPARG,RXRG,CDH1,TCF4,KLK3,NTRK3,MRAS,RET,HNF1A,TCF7L2
Glutamate Receptor Signaling	4,79E00	1,67E-01	GRM5,GRM7,GRIN2B,CALM1 (includes others),GRIN2A,GRIK5,GRID1,GRM8,GRIA1,SLC1A2,SLC1A7,GRIK1
Hepatic Cholestasis	4,54E00	1,04E-01	ABCG8,CYP7B1,ABCG5,NR1H3,SLCO1A2,NFKB1,HNF1A,CETP,ATP8B1,ADCY9,SLCO3A1,ADCY5,SREBF1,ABCB11,NR5A2,IL1RAPL1,HNF4A,IL1RAP,ESR1
Serotonin Degradation	3,94E00	1,41E-01	UGT1A5,ALDH2,ADH7,UGT1A6,ADH1C,ADH1B,UGT1A3,UGT1A4,UGT1A1,UGT1A9 (includes others),ALDH7A1
Regulation of the Epithelial-Mesenchymal Transition Pathway	3,89E00	1,07E-01	RAF1,TCF4,PIK3C2A,FGFR2,JAK2,NFKB1,HNF1A,WNT2,FGF1,WNT8A,CDH1,FGF10,FGF12,MRAS,DVL3,PDGFD,FGF7,MAP2K5,TCF7L2,EGFR,ATM
Synaptic Long Term Potentiation	3,79E00	1,23E-01	GRIN2B,RAF1,GRIN2A,PLCB2,GRM8,ITPR2,GRIA1,CACNA1C,PLCL2,GRM7,GRM5,CALM1 (includes others),GNA15,MRAS,PLCB3,CAMK2B
Acute Myeloid Leukemia Signaling	3,61E00	1,43E-01	RUNX1,KITLG,RAF1,TCF4,PIK3C2A,MRAS,PML,NFKB1,HNF1A,MAP2K5,TCF7L2,ATM
Neuropathic Pain Signaling In Dorsal Horn Neurons	3,61E00	1,28E-01	GRIN2B,KCNN3,PLCB2,GRIN2A,PIK3C2A,GRM8,ITPR2,GRIA1,PLCL2,GRM5,GRM7,PLCB3,ATM,CAMK2B
Molecular Mechanisms of Cancer	3,42E00	8,01E-02	RAF1,GAB2,TCF4,PLCB2,BMPR1B,JAK2,NFKB1,CDKN2B,CDC25B,ZBTB17,PAK1,GNA15,ADCY5,MRAS,CHEK2,ATM,CAMK2B,E2F4,PIK3C2A,SMAD6,SMAD7,BAK1,SIN3A,ADCY9,RASGRF2,GNAI3,CDH1,PLCB3,BMP6,LRP1,CASP7
Caveolar-mediated Endocytosis Signaling	3,18E00	1,29E-01	ITGAE,ITGA9,ZBTB12,ITGA11,ACTA2,ITGA8,HLA-B,CAV1,ITGA6,DNM2,EGFR
Dopamine-DARPP32 Feedback in cAMP Signaling	3,16E00	9,63E-02	GRIN2B,PLCB2,GRIN2A,ATF1,ITPR2,CSNK1A1,CACNA1C,PAWR,PLCL2,PRKG2,KCNJ11,GNAI3,CALM1 (includes others),ADCY9,ADCY5,PPP2R2B,PLCB3,PPP2R5C
Calcium Signaling	3,06E00	8,76E-02	GRIN2B,HDAC9,GRIN2A,TP63,ITPR2,ATP2B1,GRIA1,ACTA2,RYR2,SLC8A3,CHRNB4,CALM1 (includes others),TNNT3,MEF2D,RYR3,SLC8A1,CHRNA3,CAMK2B,GRIK1
Non-Small Cell Lung Cancer Signaling	3,06E00	1,2E-01	RAF1,RXRG,FHIT,PIK3C2A,ITPR2,RARB,MRAS,SIN3A,ATM,EGFR
Bladder Cancer Signaling	3,03E00	1,24E-01	RAF1,CDH1,FGF10,FGF12,MRAS,MMP12,FGF7,MMP17,MMP24,SIN3A,FGF1,EGFR
PI3K Signaling in B Lymphocytes	2,99E00	1,05E-01	RAF1,PLCB2,C3,ATF1,ITPR2,ATF6,PLCL2,NFKB1,INPP5D,CALM1 (includes others),VAV3,MRAS,PLCB3,CAMK2B,CR2
Gap Junction Signaling	2,95E00	9,39E-02	RAF1,PLCB2,PIK3C2A,ITPR2,ACTA2,CSNK1A1,PLCL2,PRKG2,ADCY9,GNAI3,ADCY5,CAV1,MRAS,PLCB3,MAP2K5,EGFR,ATM
UVA-Induced MAPK Signaling	2,94E00	1,22E-01	PLCB2,PARP15,TIPARP,PIK3C2A,PARP4,MRAS,PLCB3,RPS6KA4,PLCL2,PARP1,ATM,EGFR
GNRH Signaling	2,92E00	9,8E-02	RAF1,PLCB2,ITPR2,NFKB1,DNM1,GNAI3,ADCY9,PAK1,GNA15,ADCY5,MRAS,PLCB3,DNM2,EGFR,CAMK2B
Endothelin-1 Signaling	2,92E00	9,42E-02	RAF1,PLCB2,PIK3C2A,ITPR2,PLA2R1,PLCL2,PLA2G6,GNAI3,ADCY9,GNA15,ADCY5,MRAS,PLCB3,EDNRA,PNPLA3,CASP7,ATM,PLA2G12A
Human Embryonic Stem Cell Pluripotency	2,79E00	9,32E-02	TCF4,PIK3C2A,KLK3,SMAD7,SMAD6,FGFR2,HNF1A,WNT2,WNT8A,NTRK3,MRAS,BMP6,PDGFD,TCF7L2,ATM
Atherosclerosis Signaling	2,77E00	1,01E-01	APOC1,PLA2G6,COL1A1,APOE,LPA,APOB,LPL,PLA2R1,PNPLA3,COL18A1,PDGFD,NFKB1,CLU,PLA2G12A
PEDF Signaling	2,76E00	1,27E-01	PPARG,RAF1,HNF1B,TCF4,PIK3C2A,MRAS,NFKB1,HNF1A,CASP7,ATM
Amyotrophic Lateral Sclerosis Signaling	2,62E00	9,52E-02	GRIN2B,GRIN2A,PAK1,GRIK5,GRID1,PIK3C2A,GRIA1,CACNA1C,SLC1A2,CASP7,ATM,GRIK1
Role of NFAT in Cardiac Hypertrophy	2,61E00	8,61E-02	HDAC9,RAF1,PLCB2,PIK3C2A,ITPR2,CSNK1A1,SLC8A3,PLCL2,ADCY9,CALM1 (includes others),GNAI3,ADCY5,MEF2D,MRAS,PLCB3,SLC8A1,ATM,CAMK2B
Paxillin Signaling	2,55E00	1,03E-01	ITGAE,PARVA,PAK1,PIK3C2A,ITGA9,ITGA11,ACTA2,ITGA8,MRAS,ITGA6,ATM,GIT2
Nicotine Degradation III	2,55E00	1,1E-01	UGT1A5,ADH7,UGT1A6,UGT1A3,UGT1A4,UGT1A1,UGT1A9 (includes others),CYP2C8
Virus Entry via Endocytic Pathways	2,52E00	1,09E-01	DNM1,AP1G2,PIK3C2A,ZBTB12,ACTA2,HLA-B,MRAS,CAV1,ITGA6,DNM2,ATM
Thyroid Hormone Metabolism II (via Conjugation and/or Degradation)	2,47E00	1,13E-01	UGT1A5,UGT1A6,UGT1A3,UGT1A4,UGT1A1,UGT1A9 (includes others)
Complement System	2,4E00	1,71E-01	CR1,C3,CFB,CFH,C2,CR2
Chronic Myeloid Leukemia Signaling	2,33E00	1,04E-01	GAB2,HDAC9,RAF1,E2F4,MECOM,PIK3C2A,CTBP2,MRAS,NFKB1,SIN3A,ATM
Phospholipases	2,3E00	1,19E-01	PLA2G6,PLCB2,LIPC,PLA2R1,PLCB3,PNPLA3,PLCL2,PLA2G12A
Glioma Signaling	2,3E00	9,73E-02	CALM1 (includes others),RAF1,E2F4,PIK3C2A,MRAS,PDGFD,CDKN2B,SIN3A,CAMK2B,ATM,EGFR
G-Protein Coupled Receptor Signaling	2,26E00	7,97E-02	RAF1,PLCB2,PIK3C2A,OPRM1,GRM8,PDE3A,LHCGR,NFKB1,GRM7,GRM5,ADCY9,GNAI3,NPR3,GNA15,ADCY5,MRAS,PLCB3,PDE8B,MC1R,AGTR2,ATM,CAMK2B
Acute Phase Response Signaling	2,2E00	8,84E-02	RAF1,TCF4,ITIH3,FN1,C3,SAA2,JAK2,NFKB1,HNF1A,SAA2-SAA4,TF,ITIH4,MRAS,CFB,IL1RAP,C2
Ephrin A Signaling	2,16E00	1,3E-01	EPHA10,PAK1,PIK3C2A,EFNA5,VAV3,EPHA5,ATM
Role of BRCA1 in DNA Damage Response	2,16E00	1,13E-01	E2F4,ATF1,BARD1,ATRIP,FANCA,CHEK2,SMARCA4,ATM
Melanocyte Development and Pigmentation Signaling	2,15E00	1,05E-01	KITLG,RAF1,ADCY9,PIK3C2A,ADCY5,TYR,MRAS,RPS6KA4,MC1R,ATM
Axonal Guidance Signaling	2,14E00	6,63E-02	RAF1,ADAMTS7,PLCB2,UNC5B,ABLIM1,ADAMTS2,WNT2,NTNG1,PAK1,GNA15,EFNA5,ADAM19,MRAS,DCC,FARP2,ATM,PIK3C2A,FES,SEMA5A,C9orf3,PLCL2,HERC2,GNAI3,SEMA3A,ADAM18,EPHA10,WNT8A,NTRK3,PLCB3,EPHA5,PDGFD,BMP6
Nicotine Degradation II	2,12E00	9,41E-02	UGT1A5,ADH7,UGT1A6,UGT1A3,UGT1A4,UGT1A1,UGT1A9 (includes others),CYP2C8
CCR3 Signaling in Eosinophils	2,1E00	8,96E-02	PLA2G6,CALM1 (includes others),GNAI3,RAF1,PLCB2,PAK1,PIK3C2A,ITPR2,MRAS,PLCB3,ATM,PLA2G12A
CDK5 Signaling	2,08E00	1,03E-01	LAMA5,RAF1,ADCY9,ADCY5,MAPT,PPP2R2B,LAMA1,MRAS,ITGA6,PPP2R5C
Leptin Signaling in Obesity	2,07E00	1,06E-01	ADCY9,PLCB2,PIK3C2A,ADCY5,PDE3A,PLCB3,PLCL2,JAK2,ATM
LPS/IL-1 Mediated Inhibition of RXR Function	2,07E00	7,76E-02	ABCG8,APOE,ABCG5,LIPC,NR1H3,SLCO1A2,ABCA1,CETP,APOC1,SCARB1,SREBF1,CHST11,ABCB11,NR5A2,IL1RAPL1,IL1RAP,ABCC4,CYP2C8,ALDH7A1
Epithelial Adherens Junction Signaling	2,04E00	9,09E-02	TCF4,ACTA2,PTPRM,HNF1A,FGF1,CDH1,NOTCH2,MRAS,PARD3,MAGI2,TCF7L2,FARP2,EGFR,PVRL2
Intrinsic Prothrombin Activation Pathway	2,04E00	1,35E-01	F11,COL1A1,KLK3,F5,COL18A1
PPARα/RXRα Activation	2,04E00	8,04E-02	RAF1,PLCB2,PLCL2,JAK2,NFKB1,ABCA1,ADCY9,GNA15,ADCY5,LPL,PRKAA1,MRAS,PLCB3,IL1RAPL1,IL1RAP,CYP2C8
Sperm Motility	2,01E00	8,39E-02	PLA2G6,CALM1 (includes others),PLCB2,ITPR2,SLC12A2,PLA2R1,MRAS,PLCB3,PNPLA3,PLCL2,PRKG2,PLA2G12A
Role of Macrophages, Fibroblasts and Endothelial Cells in Rheumatoid Arthritis	2E00	7,02E-02	RAF1,TCF4,PLCB2,FN1,PIK3C2A,CSNK1A1,JAK2,PLCL2,NFKB1,HNF1A,PRSS3,WNT2,CEBPE,CALM1 (includes others),WNT8A,MRAS,PLCB3,IL1RAPL1,PDGFD,IL1RAP,LRP1,TCF7L2,ATM,CAMK2B
Ovarian Cancer Signaling	2E00	8,55E-02	RAF1,TCF4,PIK3C2A,LHCGR,HNF1A,WNT2,SIN3A,WNT8A,MRAS,EDNRA,TCF7L2,EGFR,ATM
Colorectal Cancer Metastasis Signaling	1,97E00	7,46E-02	TCF4,E2F4,PIK3C2A,JAK2,NFKB1,HNF1A,MMP24,WNT2,ADCY9,WNT8A,CDH1,ADCY5,DCC,MRAS,MMP12,MMP17,LRP1,TCF7L2,EGFR,ATM
p70S6K Signaling	1,95E00	9,09E-02	GNAI3,RAF1,PLCB2,PIK3C2A,MAPT,PPP2R2B,MRAS,PLCB3,PPP2R5C,PLCL2,ATM,EGFR
Renin-Angiotensin Signaling	1,86E00	8,73E-02	RAF1,ADCY9,PAK1,PIK3C2A,ITPR2,ADCY5,MRAS,JAK2,NFKB1,AGTR2,ATM
Hepatic Fibrosis / Hepatic Stellate Cell Activation	1,85E00	8,39E-02	FN1,ACTA2,SMAD7,FGFR2,NFKB1,FGF1,COL1A1,LAMA1,EDNRA,IL1RAPL1,IL1RAP,EGFR,TIMP2
Melatonin Degradation I	1,84E00	1,06E-01	UGT1A5,UGT1A6,UGT1A3,UGT1A4,UGT1A1,UGT1A9 (includes others),CYP2C8
GDNF Family Ligand-Receptor Interactions	1,84E00	1,05E-01	RAF1,PIK3C2A,DOK6,ITPR2,MRAS,GFRA2,RET,ATM
Wnt/β-catenin Signaling	1,81E00	8,57E-02	TCF4,CSNK1A1,HNF1A,WNT2,WNT8A,CDH1,SOX6,PPP2R2B,RARB,TLE4,NR5A2,DVL3,PPP2R5C,TCF7L2,LRP1
Melatonin Signaling	1,77E00	9,88E-02	CALM1 (includes others),GNAI3,RAF1,PLCB2,PLCB3,PLCL2,MAP2K5,CAMK2B
Xenobiotic Metabolism Signaling	1,76E00	7,24E-02	RAF1,LIPC,PIK3C2A,UGT1A6,UGT1A3,NFKB1,UGT1A4,UGT1A1,PTGES3,AHRR,UGT1A5,PPP2R2B,MRAS,CHST11,PPP2R5C,EIF2AK3,UGT1A9 (includes others),MAP2K5,ATM,CAMK2B,CYP2C8,ALDH7A1
Ethanol Degradation II	1,74E00	1,16E-01	ALDH2,ADH7,ADH1C,ADH1B,ALDH7A1
IL-3 Signaling	1,74E00	1,07E-01	GAB2,RAF1,PAK1,PIK3C2A,MRAS,JAK2,INPP5D,ATM
Small Cell Lung Cancer Signaling	1,74E00	8,51E-02	RXRG,FHIT,PIK3C2A,RARB,NFKB1,CDKN2B,SIN3A,ATM
MSP-RON Signaling Pathway	1,74E00	1,18E-01	F11,KLK3,PIK3C2A,ACTA2,JAK2,ATM
Cellular Effects of Sildenafil (Viagra)	1,72E00	7,74E-02	CALM1 (includes others),ADCY9,KCNN3,PLCB2,ITPR2,ADCY5,PDE3A,ACTA2,CACNA1C,PLCB3,PLCL2,PRKG2
Breast Cancer Regulation by Stathmin1	1,69E00	7,48E-02	RAF1,PLCB2,E2F4,PIK3C2A,ITPR2,ADCY9,CALM1 (includes others),GNAI3,PAK1,ADCY5,PPP2R2B,MRAS,PLCB3,PPP2R5C,ATM,CAMK2B
eNOS Signaling	1,68E00	7,74E-02	CALM1 (includes others),ADCY9,PIK3C2A,ITPR2,ADCY5,PRKAA1,CAV1,CHRNB4,CHRNA3,ESR1,DNM2,ATM
Maturity Onset Diabetes of Young (MODY) Signaling	1,67E00	1,21E-01	HNF1B,CACNA1C,HNF4A,HNF1A
Glioblastoma Multiforme Signaling	1,66E00	7,74E-02	RAF1,PLCB2,E2F4,PIK3C2A,ITPR2,PLCL2,WNT2,WNT8A,MRAS,PLCB3,PDGFD,EGFR,ATM
Superpathway of Melatonin Degradation	1,65E00	8,64E-02	UGT1A5,UGT1A6,UGT1A3,UGT1A4,UGT1A1,UGT1A9 (includes others),CYP2C8
PTEN Signaling	1,65E00	7,97E-02	RAF1,FOXO6,NTRK3,MRAS,FGFR2,BMPR1B,CNKSR3,MAGI2,NFKB1,INPP5D,EGFR
α-Adrenergic Signaling	1,64E00	8,26E-02	CALM1 (includes others),GNAI3,RAF1,ADCY9,ITPR2,ADCY5,SLC8A3,MRAS,SLC8A1
CTLA4 Signaling in Cytotoxic T Lymphocytes	1,64E00	9,38E-02	AP1G2,PIK3C2A,ZBTB12,PPP2R2B,HLA-B,PPP2R5C,JAK2,CD8B,ATM
IL-4 Signaling	1,64E00	1E-01	IRF4,PIK3C2A,MRAS,NR3C2,HLA-DQB1,JAK2,INPP5D,ATM
Rac Signaling	1,63E00	7,87E-02	ABI2,RAF1,TIAM1,PAK1,PIK3C2A,MRAS,PARD3,NFKB1,ATM,ANK1
Noradrenaline and Adrenaline Degradation	1,59E00	9,43E-02	ALDH2,ADH7,ADH1C,ADH1B,ALDH7A1
Cardiac β-adrenergic Signaling	1,59E00	7,59E-02	ADCY9,ADCY5,PDE3A,RYR2,PPP2R2B,SLC8A3,MRAS,CACNA1C,PDE8B,AKAP6,PPP2R5C,SLC8A1
GM-CSF Signaling	1,55E00	1,03E-01	RUNX1,RAF1,PIK3C2A,MRAS,JAK2,CAMK2B,ATM
PDGF Signaling	1,55E00	9,3E-02	RAF1,PIK3C2A,MRAS,CAV1,JAK2,PDGFD,INPP5D,ATM
P2Y Purigenic Receptor Signaling Pathway	1,53E00	7,64E-02	GNAI3,RAF1,ADCY9,PLCB2,PIK3C2A,ADCY5,MRAS,PLCB3,PLCL2,NFKB1,ATM
Gαi Signaling	1,53E00	8,15E-02	GRM7,GNAI3,RAF1,ADCY9,NPR3,GRM8,ADCY5,OPRM1,MRAS,CAV1,AGTR2
Ceramide Biosynthesis	1,53E00	1,25E-01	SPTLC1,DEGS2
Superpathway of Inositol Phosphate Compounds	1,52E00	6,52E-02	G6PC2,PLCB2,PIK3C2A,PAWR,PTPRM,INPP5D,CDC25B,MTMR4,ITPKB,PTPRJ,PLCB3,MTMR7,PPM1F,DUSP14,ATM
nNOS Signaling in Skeletal Muscle Cells	1,51E00	9,68E-02	CALM1 (includes others),RYR3,RYR2
Role of NFAT in Regulation of the Immune Response	1,5E00	7E-02	GNAI3,CALM1 (includes others),RAF1,PLCB2,GNA15,PIK3C2A,ITPR2,MEF2D,MRAS,CSNK1A1,PLCB3,HLA-DQB1,NFKB1,ATM
fMLP Signaling in Neutrophils	1,48E00	7,58E-02	CALM1 (includes others),GNAI3,RAF1,PLCB2,PIK3C2A,ITPR2,MRAS,PLCB3,NFKB1,ATM
Cyclins and Cell Cycle Regulation	1,46E00	8,33E-02	HDAC9,RAF1,E2F4,PPP2R2B,PPP2R5C,CDKN2B,SIN3A,ATM
CNTF Signaling	1,46E00	1,05E-01	RAF1,PIK3C2A,MRAS,RPS6KA4,JAK2,ATM
Sphingosine-1-phosphate Signaling	1,46E00	8,13E-02	GNAI3,ADCY9,PLCB2,PIK3C2A,ADCY5,PLCB3,PLCL2,PDGFD,CASP7,ATM
Mouse Embryonic Stem Cell Pluripotency	1,45E00	9,09E-02	RAF1,TCF4,PIK3C2A,MRAS,DVL3,JAK2,HNF1A,TCF7L2,ATM
Netrin Signaling	1,45E00	8,62E-02	RYR3,RYR2,UNC5B,DCC,ABLIM1
Inhibition of Matrix Metalloproteases	1,45E00	1,25E-01	MMP12,MMP17,MMP24,LRP1,TIMP2
Huntington's Disease Signaling	1,45E00	6,75E-02	GRIN2B,HDAC9,PLCB2,PIK3C2A,REST,SIN3A,DNM1,GRM5,NSF,GNA15,PLCB3,BET1L,SNCA,CASP7,DNM2,EGFR,ATM
Thrombin Signaling	1,43E00	7,11E-02	RAF1,PLCB2,PIK3C2A,ITPR2,PLCL2,NFKB1,GNAI3,ADCY9,GNA15,ADCY5,MRAS,PLCB3,EGFR,ATM,CAMK2B
Antioxidant Action of Vitamin C	1,43E00	8,18E-02	PLA2G6,PLCB2,PLA2R1,PLCB3,PNPLA3,PLCL2,JAK2,NFKB1,PLA2G12A
Protein Kinase A Signaling	1,43E00	6,39E-02	RAF1,PTPRG,PLCB2,TCF4,ATF1,PTPRD,ITPR2,PDE3A,RYR2,AKAP6,PLCL2,NFKB1,PTPRM,HNF1A,CDC25B,ADCY9,GNAI3,CALM1 (includes others),PTPRJ,ADCY5,RYR3,DCC,PLCB3,PDE8B,TCF7L2,CAMK2B
Retinoic acid Mediated Apoptosis Signaling	1,42E00	9,59E-02	RXRG,PARP15,TIPARP,RARB,PARP4,TNFRSF10A,PARP1
Transcriptional Regulatory Network in Embryonic Stem Cells	1,41E00	1,16E-01	REST,MEIS1,HNF4A,SIX3,SMARCAD1
Agrin Interactions at Neuromuscular Junction	1,39E00	1E-01	NRG1,PAK1,ERBB4,ACTA2,MRAS,ITGA6,EGFR
Neurotrophin/TRK Signaling	1,39E00	9,21E-02	RAF1,KLK3,PIK3C2A,NTRK3,MRAS,MAP2K5,ATM
Chemokine Signaling	1,36E00	9,33E-02	CALM1 (includes others),GNAI3,RAF1,PLCB2,MRAS,PLCB3,CAMK2B
Thrombopoietin Signaling	1,36E00	9,38E-02	GAB2,RAF1,PIK3C2A,MRAS,JAK2,ATM
Nur77 Signaling in T Lymphocytes	1,36E00	9,38E-02	CALM1 (includes others),HDAC9,MEF2D,HLA-DQB1,MAP2K5,SIN3A
Integrin Signaling	1,33E00	7,21E-02	RAF1,PARVA,PIK3C2A,ACTA2,ITGA8,ITGA6,ITGAE,PARVB,PAK1,ITGA9,ITGA11,CAV1,MRAS,NEDD9,ATM
Melanoma Signaling	1,33E00	1E-01	RAF1,CDH1,PIK3C2A,MRAS,ATM
ErbB Signaling	1,33E00	8,89E-02	NRG1,RAF1,PAK1,PIK3C2A,ERBB4,MRAS,ATM,EGFR
L-dopachrome Biosynthesis	1,33E00	1,67E-01	TYR
Thiamin Salvage III	1,33E00	2E-01	TPK1
Telomerase Signaling	1,31E00	8,49E-02	HDAC9,RAF1,PIK3C2A,PPP2R2B,MRAS,PPP2R5C,PTGES3,ATM,EGFR
Nitric Oxide Signaling in the Cardiovascular System	1,31E00	7,2E-02	CALM1 (includes others),PIK3C2A,ITPR2,RYR2,PRKAA1,CAV1,CACNA1C,PRKG2,ATM
FGF Signaling	1,3E00	8,51E-02	RAF1,FGF10,PIK3C2A,FGF12,FGFR2,FGF7,FGF1,ATM
14-3-3-mediated Signaling	1,3E00	8,26E-02	RAF1,PLCB2,PIK3C2A,MAPT,STK11,MRAS,PLCB3,PLCL2,SNCA,ATM
Tryptophan Degradation X (Mammalian, via Tryptamine)	1,3E00	1,03E-01	ALDH2,DDC,ALDH7A1
Endoplasmic Reticulum Stress Pathway	1,3E00	1,58E-01	ATF6,EIF2AK3,CASP7
IL-12 Signaling and Production in Macrophages	1,28E00	7,01E-02	PPARG,APOC1,APOE,APOB,LPA,PIK3C2A,IL12RB2,IRF8,NFKB1,CLU,ATM
AMPK Signaling	1,28E00	6,11E-02	PIK3C2A,AK8,STK11,PPP2R2B,PRKAA1,MRAS,CHRNB4,PPP2R5C,CHRNA3,SMARCA4,ATM
Gα12/13 Signaling	1,28E00	7,87E-02	RAF1,CDH1,CDH4,PIK3C2A,VAV3,MEF2D,MRAS,NFKB1,CDH13,ATM
FAK Signaling	1,28E00	7,55E-02	RAF1,PAK1,PIK3C2A,ACTA2,MRAS,ATM,EGFR,GIT2
Basal Cell Carcinoma Signaling	1,28E00	9,09E-02	WNT8A,TCF4,DVL3,BMP6,HNF1A,WNT2,TCF7L2
Role of Osteoblasts, Osteoclasts and Chondrocytes in Rheumatoid Arthritis	1,26E00	6,43E-02	TCF4,PIK3C2A,SMAD6,CSNK1A1,NFKB1,HNF1A,WNT2,COL1A1,CALM1 (includes others),WNT8A,IL1RAPL1,BMP6,IL1RAP,TCF7L2,LRP1,ATM
LPS-stimulated MAPK Signaling	1,25E00	8,43E-02	RAF1,PAK1,ATF1,PIK3C2A,MRAS,NFKB1,ATM
cAMP-mediated signaling	1,24E00	7,08E-02	RAF1,OPRM1,GRM8,PDE3A,LHCGR,AKAP6,GRM7,ADCY9,CALM1 (includes others),GNAI3,NPR3,ADCY5,PDE8B,MC1R,AGTR2,CAMK2B
CXCR4 Signaling	1,24E00	6,9E-02	GNAI3,RAF1,ADCY9,PLCB2,PAK1,PIK3C2A,GNA15,ITPR2,ADCY5,MRAS,PLCB3,ATM
G Beta Gamma Signaling	1,23E00	6,61E-02	GNAI3,RAF1,PAK1,GNA15,MRAS,CAV1,DNM2,EGFR
D-myo-inositol-5-phosphate Metabolism	1,23E00	6,92E-02	CDC25B,G6PC2,PLCB2,MTMR4,PTPRJ,PLCB3,PPM1F,PAWR,MTMR7,DUSP14,PTPRM
NF-κB Activation by Viruses	1,23E00	8,43E-02	RAF1,PIK3C2A,MRAS,ITGA6,NFKB1,ATM,CR2
ErbB4 Signaling	1,2E00	8,7E-02	NRG1,RAF1,PIK3C2A,ERBB4,MRAS,ATM
FLT3 Signaling in Hematopoietic Progenitor Cells	1,2E00	8,86E-02	GAB2,RAF1,PIK3C2A,MRAS,RPS6KA4,INPP5D,ATM
BMP signaling pathway	1,2E00	8,24E-02	RAF1,SMAD7,MRAS,SMAD6,BMPR1B,NFKB1,BMP6
Folate Transformations I	1,19E00	6,25E-02	MTHFD1L,MTHFR
Tec Kinase Signaling	1,18E00	6,52E-02	TNFRSF21,GNAI3,PAK1,PIK3C2A,GNA15,VAV3,ACTA2,MRAS,JAK2,NFKB1,TNFRSF10A,ATM
iCOS-iCOSL Signaling in T Helper Cells	1,18E00	7,14E-02	GAB2,CALM1 (includes others),PIK3C2A,ITPR2,HLA-DQB1,NFKB1,INPP5D,CAMK2B,ATM
Pancreatic Adenocarcinoma Signaling	1,18E00	7,03E-02	RAF1,E2F4,PIK3C2A,JAK2,NFKB1,CDKN2B,SIN3A,ATM,EGFR
IL-15 Signaling	1,17E00	8,33E-02	RAF1,PIK3C2A,MRAS,JAK2,NFKB1,ATM
Aryl Hydrocarbon Receptor Signaling	1,17E00	6,43E-02	AHRR,RXRG,TYR,RARB,NFKB1,ESR1,CHEK2,PTGES3,SMARCA4,ALDH7A1,ATM
RAR Activation	1,17E00	6,81E-02	ADH1C,SMAD7,SMAD6,JAK2,NFKB1,SMARCA4,PARP1,ADCY9,RXRG,ADH7,ADCY5,RARB,PML
Ephrin Receptor Signaling	1,15E00	6,19E-02	GNAI3,EPHA10,RAF1,GRIN2B,PAK1,GRIN2A,GNA15,EFNA5,MRAS,EPHA5,JAK2,PDGFD,FGF1
Cell Cycle: G1/S Checkpoint Regulation	1,15E00	8,82E-02	NRG1,HDAC9,E2F4,CDKN2B,SIN3A,ATM
Oncostatin M Signaling	1,13E00	1,14E-01	RAF1,EPAS1,MRAS,JAK2
G Protein Signaling Mediated by Tubby	1,13E00	9,09E-02	PLCB2,MRAS,PLCB3,JAK2
PPAR Signaling	1,12E00	7,48E-02	PPARG,RAF1,MRAS,NR1H3,IL1RAPL1,PDGFD,NFKB1,IL1RAP
Estrogen-Dependent Breast Cancer Signaling	1,12E00	8,22E-02	PIK3C2A,MRAS,NFKB1,ESR1,ATM,EGFR
Embryonic Stem Cell Differentiation into Cardiac Lineages	1,11E00	2E-01	HOXB5,SP4
Calcium Transport I	1,11E00	1,43E-01	ATP2B1,ATP2C2
Dendritic Cell Maturation	1,1E00	6,16E-02	COL1A1,PLCB2,PIK3C2A,ZBTB12,HLA-B,PLCB3,IRF8,JAK2,HLA-DQB1,PLCL2,COL18A1,NFKB1,ATM
Role of Wnt/GSK-3β Signaling in the Pathogenesis of Influenza	1,1E00	8,43E-02	WNT8A,TCF4,CSNK1A1,DVL3,HNF1A,WNT2,TCF7L2
Role of NANOG in Mammalian Embryonic Stem Cell Pluripotency	1,1E00	7,63E-02	RAF1,WNT8A,PIK3C2A,MRAS,JAK2,BMPR1B,BMP6,WNT2,ATM
Role of Tissue Factor in Cancer	1,1E00	6,92E-02	PAK1,PIK3C2A,GNA15,MRAS,ITGA6,RPS6KA4,JAK2,ATM,EGFR
tRNA Splicing	1,09E00	8,7E-02	PDE3A,PDE8B,TRPT1,TSEN2
Actin Cytoskeleton Signaling	1,09E00	6,2E-02	ABI2,RAF1,TIAM1,FN1,PIK3C2A,ACTA2,FGF1,PAK1,FGF10,VAV3,FGF12,MRAS,PDGFD,FGF7,ATM
Ceramide Signaling	1,08E00	7,69E-02	RAF1,PIK3C2A,PPP2R2B,MRAS,PPP2R5C,NFKB1,ATM
T Cell Receptor Signaling	1,06E00	7,34E-02	CALM1 (includes others),RAF1,PIK3C2A,VAV3,MRAS,NFKB1,CD8B,ATM
Gαq Signaling	1,04E00	6,43E-02	GRM5,CALM1 (includes others),RAF1,PLCB2,PIK3C2A,GNA15,ITPR2,MRAS,PLCB3,NFKB1,ATM
Epoxysqualene Biosynthesis	1,04E00	1,11E-01	FDFT1
S-methyl-5'-thioadenosine Degradation II	1,04E00	1,67E-01	MTAP
Choline Degradation I	1,04E00	1,43E-01	ALDH7A1
3-phosphoinositide Biosynthesis	1,03E00	6,18E-02	CDC25B,G6PC2,MTMR4,PTPRJ,PIK3C2A,PPM1F,PAWR,MTMR7,DUSP14,PTPRM,ATM
Antigen Presentation Pathway	1,02E00	9,52E-02	NLRC5,HLA-B,PSMB8,HLA-DPB1
Erythropoietin Signaling	1,02E00	7,59E-02	RAF1,PIK3C2A,MRAS,JAK2,NFKB1,ATM
Mitotic Roles of Polo-Like Kinase	1,02E00	8,11E-02	CDC25B,PPP2R2B,PRC1,PKMYT1,PPP2R5C,CHEK2
Role of MAPK Signaling in the Pathogenesis of Influenza	1,02E00	8,45E-02	PLA2G6,RAF1,PLA2R1,MRAS,PNPLA3,PLA2G12A
Prostate Cancer Signaling	1,02E00	6,8E-02	RAF1,KLK3,PIK3C2A,MRAS,NFKB1,SIN3A,ATM
Hereditary Breast Cancer Signaling	1,01E00	6,72E-02	PALB2,HDAC9,PIK3C2A,BARD1,MRAS,FANCA,CHEK2,SMARCA4,ATM
IL-6 Signaling	1,01E00	7,26E-02	COL1A1,RAF1,PIK3C2A,MRAS,IL1RAPL1,JAK2,NFKB1,IL1RAP,ATM
Endometrial Cancer Signaling	1,01E00	8,33E-02	RAF1,CDH1,PIK3C2A,MRAS,ATM
Macropinocytosis Signaling	9,97E-01	7,79E-02	MRC1,PAK1,PIK3C2A,MRAS,PDGFD,ATM
Role of JAK1, JAK2 and TYK2 in Interferon Signaling	9,94E-01	1,07E-01	RAF1,JAK2,NFKB1
Superpathway of D-myo-inositol (1,4,5)-trisphosphate Metabolism	9,94E-01	9,09E-02	ITPKB,IMPA2,INPP5D
Cholecystokinin/Gastrin-mediated Signaling	9,83E-01	7,55E-02	RAF1,PLCB2,ITPR2,MEF2D,MRAS,PLCB3,MAP2K5,EGFR
ILK Signaling	9,79E-01	6,34E-02	MUC1,PARVB,CDH1,PARVA,FN1,PIK3C2A,PPAP2B,PPP2R2B,ACTA2,RPS6KA4,PPP2R5C,NFKB1,ATM
p38 MAPK Signaling	9,78E-01	7,5E-02	CDC25B,PLA2G6,ATF1,MAPT,MEF2D,RPS6KA4,IL1RAPL1,IL1RAP,PLA2G12A
TR/RXR Activation	9,75E-01	6,42E-02	RXRG,LDLR,SCARB1,PIK3C2A,SREBF1,APOA5,ATM
Oleate Biosynthesis II (Animals)	9,7E-01	1,11E-01	FADS2,FADS1
Guanosine Nucleotides Degradation III	9,7E-01	9,09E-02	NT5C1A,NT5C2
ERK/MAPK Signaling	9,66E-01	6,16E-02	PPARG,RAF1,ATF1,PIK3C2A,PLA2G6,PAK1,PPP2R2B,MRAS,PPP2R5C,RPS6KA4,ESR1,PLA2G12A,ATM
Cardiac Hypertrophy Signaling	9,61E-01	6,02E-02	RAF1,PLCB2,PIK3C2A,CACNA1C,ATF6,PLCL2,CALM1 (includes others),GNAI3,ADCY9,GNA15,ADCY5,MEF2D,MRAS,PLCB3,ATM
Triacylglycerol Degradation	9,53E-01	9,38E-02	LIPC,LPL,PNPLA3
Relaxin Signaling	9,46E-01	6,1E-02	GNAI3,ADCY9,PIK3C2A,GNA15,ADCY5,PDE3A,MRAS,PDE8B,NFKB1,ATM
Role of CHK Proteins in Cell Cycle Checkpoint Control	9,34E-01	8,47E-02	E2F4,PPP2R2B,PPP2R5C,CHEK2,ATM
3-phosphoinositide Degradation	9,31E-01	6,25E-02	CDC25B,G6PC2,MTMR4,PTPRJ,PPM1F,PAWR,MTMR7,DUSP14,PTPRM,INPP5D
D-myo-inositol (1,4,5,6)-Tetrakisphosphate Biosynthesis	9,28E-01	6,34E-02	CDC25B,G6PC2,MTMR4,PTPRJ,PPM1F,PAWR,MTMR7,DUSP14,PTPRM
D-myo-inositol (3,4,5,6)-tetrakisphosphate Biosynthesis	9,28E-01	6,34E-02	CDC25B,G6PC2,MTMR4,PTPRJ,PPM1F,PAWR,MTMR7,DUSP14,PTPRM
PAK Signaling	9,16E-01	6,36E-02	RAF1,PAK1,PIK3C2A,MRAS,DSCAM,PDGFD,ATM
Apoptosis Signaling	9,16E-01	7E-02	GAS2,RAF1,MRAS,NFKB1,BAK1,CASP7,PARP1
Urate Biosynthesis/Inosine 5'-phosphate Degradation	9,1E-01	9,09E-02	NT5C1A,NT5C2
Histamine Degradation	9,1E-01	6,9E-02	ALDH2,ALDH7A1
EGF Signaling	9,09E-01	7,81E-02	RAF1,PIK3C2A,ITPR2,ATM,EGFR
FcγRIIB Signaling in B Lymphocytes	8,99E-01	6,25E-02	PIK3C2A,MRAS,INPP5D,ATM
Prolactin Signaling	8,88E-01	7,14E-02	RAF1,PIK3C2A,PRL,MRAS,JAK2,ATM
ErbB2-ErbB3 Signaling	8,85E-01	7,94E-02	NRG1,RAF1,PIK3C2A,MRAS,ATM
B Cell Receptor Signaling	8,82E-01	6,29E-02	PAX5,GAB2,CALM1 (includes others),RAF1,PIK3C2A,VAV3,MRAS,NFKB1,INPP5D,CAMK2B,ATM
L-serine Degradation	8,7E-01	1,67E-01	SRR
DNA Double-Strand Break Repair by Non-Homologous End Joining	8,57E-01	1E-01	PARP1,ATM
Fatty Acid α-oxidation	8,57E-01	9,52E-02	ALDH2,ALDH7A1
Production of Nitric Oxide and Reactive Oxygen Species in Macrophages	8,54E-01	5,66E-02	APOC1,APOE,APOB,LPA,PIK3C2A,PPP2R2B,PPP2R5C,IRF8,JAK2,NFKB1,CLU,ATM
Fc Epsilon RI Signaling	8,46E-01	6,84E-02	PLA2G6,RAF1,PIK3C2A,VAV3,MRAS,INPP5D,ATM,PLA2G12A
Leukocyte Extravasation Signaling	8,43E-01	6,19E-02	PIK3C2A,ACTA2,ITGA6,MMP24,GNAI3,VAV3,PECAM1,CLDN14,MMP12,DLC1,MMP17,ATM,TIMP2
NRF2-mediated Oxidative Stress Response	8,42E-01	6,15E-02	RAF1,SCARB1,PIK3C2A,STIP1,ACTA2,MRAS,HERPUD1,EIF2AK3,ABCC4,MAP2K5,ATM,BACH1
HER-2 Signaling in Breast Cancer	8,28E-01	7,32E-02	NRG1,PIK3C2A,MRAS,PARD3,ATM,EGFR
VEGF Family Ligand-Receptor Interactions	8,28E-01	6,82E-02	PLA2G6,RAF1,PIK3C2A,MRAS,ATM,PLA2G12A
p53 Signaling	8,26E-01	6,48E-02	TP53INP1,TP63,PIK3C2A,PML,TNFRSF10A,CHEK2,ATM
IL-1 Signaling	8,26E-01	6,42E-02	GNAI3,ADCY9,GNA15,ADCY5,MRAS,NFKB1,IL1RAP
Cell Cycle: G2/M DNA Damage Checkpoint Regulation	8,18E-01	8,16E-02	CDC25B,PKMYT1,CHEK2,ATM
Adenosine Nucleotides Degradation II	8,08E-01	7,69E-02	NT5C1A,NT5C2
Role of Pattern Recognition Receptors in Recognition of Bacteria and Viruses	7,77E-01	6,42E-02	C3,PIK3C2A,TICAM1,OAS3,NFKB1,RIPK2,ATM
Role of JAK1 and JAK3 in γc Cytokine Signaling	7,76E-01	7,35E-02	FES,PIK3C2A,MRAS,JAK2,ATM
Reelin Signaling in Neurons	7,73E-01	7,06E-02	APOE,PIK3C2A,MAPT,ITGA6,DAB1,ATM
Granzyme B Signaling	7,63E-01	1,11E-01	GZMB,PARP1
Extrinsic Prothrombin Activation Pathway	7,63E-01	9,09E-02	F5,TFPI
Oxidative Ethanol Degradation III	7,63E-01	5E-02	ALDH2,ALDH7A1
Parkinson's Signaling	7,63E-01	1,05E-01	PARK2,SNCA
CD40 Signaling	7,56E-01	7,04E-02	ATF1,PIK3C2A,NFKB1,MAP2K5,ATM
Phenylethylamine Degradation I	7,55E-01	9,09E-02	ALDH2
Eumelanin Biosynthesis	7,55E-01	9,09E-02	TYR
Myo-inositol Biosynthesis	7,55E-01	1,25E-01	IMPA2
Biotin-carboxyl Carrier Protein Assembly	7,55E-01	6,67E-02	BTD
Autoimmune Thyroid Disease Signaling	7,45E-01	6,45E-02	HLA-B,HLA-DQB1,GZMB,TG
nNOS Signaling in Neurons	7,45E-01	7,69E-02	GRIN2B,CALM1 (includes others),GRIN2A,DLG2
Aldosterone Signaling in Epithelial Cells	7,42E-01	5,95E-02	RAF1,PLCB2,ASIC2,PIK3C2A,ITPR2,SLC12A2,PLCB3,NR3C2,PLCL2,ATM
ERK5 Signaling	7,37E-01	7,35E-02	MEF2D,MRAS,RPS6KA4,MAP2K5,EGFR
Tight Junction Signaling	7,3E-01	5,99E-02	TIAM1,ACTA2,PPP2R2B,IGSF5,PPP2R5C,CLDN14,CNKSR3,MAGI2,NFKB1,PVRL2
γ-linolenate Biosynthesis II (Animals)	7,21E-01	8,33E-02	FADS2,FADS1
Putrescine Degradation III	7,21E-01	6,67E-02	ALDH2,ALDH7A1
Angiopoietin Signaling	7,18E-01	6,67E-02	PAK1,PIK3C2A,MRAS,NFKB1,ATM
TGF-β Signaling	7,05E-01	6,67E-02	RAF1,SMAD7,MRAS,SMAD6,BMPR1B,HNF4A
Germ Cell-Sertoli Cell Junction Signaling	6,95E-01	5,92E-02	PLS1,CDH1,PAK1,PIK3C2A,PPAP2B,ACTA2,MRAS,ITGA6,PVRL2,ATM
MIF-mediated Glucocorticoid Regulation	6,94E-01	7,14E-02	PLA2G6,NFKB1,PLA2G12A
Triacylglycerol Biosynthesis	6,94E-01	6,52E-02	PPAP2B,LPIN2,ELOVL6
Purine Nucleotides Degradation II (Aerobic)	6,83E-01	5,71E-02	NT5C1A,NT5C2
D-myo-inositol (1,4,5)-trisphosphate Degradation	6,83E-01	8,7E-02	IMPA2,INPP5D
Ethanol Degradation IV	6,83E-01	6,9E-02	ALDH2,ALDH7A1
PXR/RXR Activation	6,82E-01	5,43E-02	ABCB11,HNF4A,UGT1A1,UGT1A9 (includes others),CYP2C8
JAK/Stat Signaling	6,82E-01	7,04E-02	RAF1,PIK3C2A,MRAS,JAK2,ATM
Salvage Pathways of Pyrimidine Ribonucleotides	6,74E-01	5,83E-02	PAK1,PRKAA1,CSNK1A1,UCK2,NME7,DYRK1A
Protein Citrullination	6,68E-01	1,67E-01	PADI6
Tetrahydrofolate Salvage from 5,10-methenyltetrahydrofolate	6,68E-01	1E-01	MTHFD1L
Catecholamine Biosynthesis	6,68E-01	6,25E-02	DDC
Lysine Degradation II	6,68E-01	5,26E-02	ALDH7A1
Lysine Degradation V	6,68E-01	3,57E-02	ALDH7A1
Sertoli Cell-Sertoli Cell Junction Signaling	6,68E-01	5,56E-02	PLS1,RAF1,CDH1,PPAP2B,ACTA2,MRAS,IGSF5,CLDN14,PRKG2,MAGI2,PVRL2
IL-9 Signaling	6,68E-01	7,5E-02	PIK3C2A,NFKB1,ATM
Interferon Signaling	6,68E-01	8,33E-02	PSMB8,JAK2,BAK1
PI3K/AKT Signaling	6,49E-01	5,26E-02	GAB2,RAF1,PPP2R2B,MRAS,PPP2R5C,JAK2,NFKB1,INPP5D
Cardiomyocyte Differentiation via BMP Receptors	6,48E-01	9,09E-02	SMAD6,BMPR1B
1D-myo-inositol Hexakisphosphate Biosynthesis II (Mammalian)	6,48E-01	7,14E-02	ITPKB,INPP5D
D-myo-inositol (1,3,4)-trisphosphate Biosynthesis	6,48E-01	8E-02	ITPKB,INPP5D
Coagulation System	6,43E-01	7,89E-02	F11,F5,TFPI
Cell Cycle Regulation by BTG Family Proteins	6,43E-01	7,69E-02	E2F4,PPP2R2B,PPP2R5C
Renal Cell Carcinoma Signaling	6,31E-01	6,33E-02	RAF1,PAK1,PIK3C2A,MRAS,ATM
Factors Promoting Cardiogenesis in Vertebrates	6,29E-01	6,12E-02	TCF4,BMPR1B,BMP6,HNF1A,LRP1,TCF7L2
IL-2 Signaling	6,21E-01	6,56E-02	RAF1,PIK3C2A,MRAS,ATM
Crosstalk between Dendritic Cells and Natural Killer Cells	6,01E-01	5,66E-02	MICB,ACTA2,HLA-B,NFKB1,CAMK2B,PVRL2
Serotonin and Melatonin Biosynthesis	5,99E-01	5,88E-02	DDC
Pregnenolone Biosynthesis	5,99E-01	7,69E-02	CYP7B1
Folate Polyglutamylation	5,99E-01	5,26E-02	MTHFD1L
IL-17 Signaling	5,99E-01	6,67E-02	PIK3C2A,MRAS,JAK2,NFKB1,ATM
Natural Killer Cell Signaling	5,81E-01	5,93E-02	RAF1,PAK1,PIK3C2A,VAV3,MRAS,INPP5D,ATM
Notch Signaling	5,76E-01	6,98E-02	MAML2,NOTCH2,NUMB
Ephrin B Signaling	5,69E-01	6,1E-02	GNAI3,PAK1,GNA15,VAV3,MRAS
Fcγ Receptor-mediated Phagocytosis in Macrophages and Monocytes	5,61E-01	5,66E-02	GAB2,PLA2G6,PAK1,VAV3,ACTA2,INPP5D
Gαs Signaling	5,58E-01	5,6E-02	ADCY9,ADCY5,RYR3,RYR2,LHCGR,MRAS,MC1R
Polyamine Regulation in Colon Cancer	5,56E-01	6,67E-02	PPARG,TCF4
Pyrimidine Ribonucleotides Interconversion	5,56E-01	5,88E-02	AK8,NME7
Docosahexaenoic Acid (DHA) Signaling	5,55E-01	6E-02	PIK3C2A,BIK,ATM
Corticotropin Releasing Hormone Signaling	5,46E-01	4,83E-02	CALM1 (includes others),GNAI3,RAF1,ADCY9,ITPR2,ADCY5,MEF2D
Dopamine Receptor Signaling	5,4E-01	5,21E-02	ADCY9,ADCY5,DDC,PPP2R2B,PPP2R5C
Signaling by Rho Family GTPases	5,37E-01	4,96E-02	GNAI3,RAF1,PAK1,CDH1,CDH4,GNA15,PIK3C2A,ACTA2,MRAS,PARD3,NFKB1,CDH13,ATM
Glioma Invasiveness Signaling	5,35E-01	6,06E-02	PIK3C2A,MRAS,TIMP2,ATM
Death Receptor Signaling	5,35E-01	5,88E-02	TNFRSF21,NFKB1,TNFRSF10A,CASP7
NAD Salvage Pathway II	5,29E-01	6,25E-02	NT5C1A,NT5C2
RhoGDI Signaling	5,23E-01	4,98E-02	GNAI3,CDH1,PAK1,CDH4,GNA15,ACTA2,MRAS,DLC1,CDH13,ESR1
Granulocyte Adhesion and Diapedesis	5,23E-01	5,52E-02	GNAI3,SELL,ITGA6,PECAM1,CLDN14,IL1RAPL1,MMP12,IL1RAP,MMP17,MMP24
MIF Regulation of Innate Immunity	5,16E-01	5,77E-02	PLA2G6,NFKB1,PLA2G12A
CD28 Signaling in T Helper Cells	5,13E-01	5,15E-02	CALM1 (includes others),PAK1,PIK3C2A,ITPR2,HLA-DQB1,NFKB1,ATM
PKCθ Signaling in T Lymphocytes	5,13E-01	4,86E-02	PIK3C2A,VAV3,MRAS,HLA-DQB1,NFKB1,CAMK2B,ATM
Phospholipase C Signaling	5,06E-01	4,91E-02	ADCY9,CALM1 (includes others),PLA2G6,RAF1,HDAC9,PLCB2,ADCY5,ITPR2,MEF2D,MRAS,PLCB3,NFKB1,PLA2G12A
Tumoricidal Function of Hepatic Natural Killer Cells	5,04E-01	7,41E-02	CASP7,GZMB
Estrogen-mediated S-phase Entry	5,04E-01	7,14E-02	E2F4,ESR1
Dopamine Degradation	5,04E-01	5,26E-02	ALDH2,ALDH7A1
Pyrimidine Ribonucleotides De Novo Biosynthesis	5,04E-01	4,17E-02	AK8,NME7
Regulation of IL-2 Expression in Activated and Anergic T Lymphocytes	5E-01	5,62E-02	CALM1 (includes others),RAF1,VAV3,MRAS,NFKB1
UVC-Induced MAPK Signaling	4,98E-01	6,82E-02	RAF1,MRAS,EGFR
Histidine Degradation III	4,94E-01	5,56E-02	MTHFD1L
IL-17A Signaling in Gastric Cells	4,8E-01	7,14E-02	NFKB1,EGFR
Cytotoxic T Lymphocyte-mediated Apoptosis of Target Cells	4,75E-01	5,68E-02	HLA-B,HLA-DQB1,HLA-DPB1,CASP7,GZMB
Calcium-induced T Lymphocyte Apoptosis	4,75E-01	5,63E-02	CALM1 (includes others),ITPR2,MEF2D,HLA-DQB1
Eicosanoid Signaling	4,75E-01	4,71E-02	PLA2G6,PLA2R1,PNPLA3,PLA2G12A
iNOS Signaling	4,63E-01	5,66E-02	CALM1 (includes others),JAK2,NFKB1
Assembly of RNA Polymerase I Complex	4,53E-01	7,69E-02	POLR1D
Prostanoid Biosynthesis	4,53E-01	6,67E-02	PTGES3
Leucine Degradation I	4,53E-01	3,85E-02	MCCC1
Histidine Degradation VI	4,53E-01	5E-02	CYP7B1
IL-17A Signaling in Airway Cells	4,48E-01	5,26E-02	PIK3C2A,JAK2,NFKB1,ATM
Role of Oct4 in Mammalian Embryonic Stem Cell Pluripotency	4,47E-01	5,77E-02	REST,NR5A2,PARP1
Role of IL-17F in Allergic Inflammatory Airway Diseases	4,47E-01	6,25E-02	RAF1,RPS6KA4,NFKB1
HIF1α Signaling	4,46E-01	5,36E-02	PIK3C2A,MRAS,MMP12,MMP17,MMP24,ATM
IL-15 Production	4,37E-01	6,45E-02	JAK2,NFKB1
D-myo-inositol (1,4,5)-Trisphosphate Biosynthesis	4,37E-01	5,26E-02	PLCB2,PLCB3
Role of PI3K/AKT Signaling in the Pathogenesis of Influenza	4,35E-01	5,26E-02	GNAI3,PIK3C2A,NFKB1,ATM
Pyridoxal 5'-phosphate Salvage Pathway	4,35E-01	5,33E-02	PAK1,PRKAA1,CSNK1A1,DYRK1A
Agranulocyte Adhesion and Diapedesis	4,33E-01	5,24E-02	GNAI3,SELL,FN1,ACTA2,ITGA6,PECAM1,CLDN14,MMP12,MMP17,MMP24
Graft-versus-Host Disease Signaling	4,32E-01	5,88E-02	HLA-B,HLA-DQB1,GZMB
TNFR1 Signaling	4,17E-01	5,56E-02	PAK1,NFKB1,CASP7
GABA Receptor Signaling	4,17E-01	5,36E-02	DNM1,NSF,AP1G2
Glycine Betaine Degradation	4,17E-01	4,35E-02	SRR
IL-8 Signaling	4,11E-01	4,44E-02	GNAI3,RAF1,PLCB2,CDH1,PIK3C2A,MRAS,NFKB1,ATM,EGFR,CR2
RANK Signaling in Osteoclasts	4,07E-01	5,15E-02	CALM1 (includes others),RAF1,PIK3C2A,NFKB1,ATM
NGF Signaling	4,07E-01	4,92E-02	RAF1,PIK3C2A,MRAS,RPS6KA4,NFKB1,ATM
Retinol Biosynthesis	4,02E-01	5,17E-02	LIPC,LPL,PNPLA3
Regulation of eIF4 and p70S6K Signaling	4E-01	4,57E-02	RAF1,EIF3F,PIK3C2A,PPP2R2B,MRAS,PPP2R5C,EIF3E,ATM
Remodeling of Epithelial Adherens Junctions	3,98E-01	5,71E-02	DNM1,CDH1,ACTA2,DNM2
Type I Diabetes Mellitus Signaling	3,97E-01	4,96E-02	HLA-B,HLA-DQB1,JAK2,NFKB1,IL1RAP,GZMB
Neuregulin Signaling	3,97E-01	4,81E-02	NRG1,RAF1,ERBB4,MRAS,EGFR
Growth Hormone Signaling	3,86E-01	5,13E-02	PIK3C2A,RPS6KA4,JAK2,ATM
mTOR Signaling	3,84E-01	4,69E-02	EIF3F,PIK3C2A,STK11,PPP2R2B,PRKAA1,MRAS,PPP2R5C,RPS6KA4,EIF3E,ATM
Role of p14/p19ARF in Tumor Suppression	3,8E-01	5,71E-02	PIK3C2A,ATM
Insulin Receptor Signaling	3,66E-01	4,7E-02	RAF1,ASIC2,PIK3C2A,MRAS,JAK2,INPP5D,ATM
Amyloid Processing	3,62E-01	4,92E-02	MAPT,CSNK1A1,BACE1
VEGF Signaling	3,58E-01	4,59E-02	RAF1,PIK3C2A,ACTA2,MRAS,ATM
Hematopoiesis from Multipotent Stem Cells	3,57E-01	8,33E-02	KITLG
Ubiquinol-10 Biosynthesis (Eukaryotic)	3,57E-01	3,45E-02	CYP7B1
Acyl-CoA Hydrolysis	3,57E-01	6,67E-02	HNF4A
Glucocorticoid Biosynthesis	3,57E-01	4,55E-02	CYP17A1
Semaphorin Signaling in Neurons	3,5E-01	5,56E-02	SEMA3A,PAK1,FES
HMGB1 Signaling	3,49E-01	4,59E-02	PIK3C2A,MRAS,NFKB1,MAP2K5,ATM
Retinoate Biosynthesis I	3,47E-01	5,41E-02	ADH7,ADH1C
UVB-Induced MAPK Signaling	3,38E-01	5,17E-02	PIK3C2A,ATM,EGFR
TWEAK Signaling	3,32E-01	5,13E-02	NFKB1,CASP7
Cholesterol Biosynthesis I	3,31E-01	2,5E-02	FDFT1
Cholesterol Biosynthesis II (via 24,25-dihydrolanosterol)	3,31E-01	2,5E-02	FDFT1
Cholesterol Biosynthesis III (via Desmosterol)	3,31E-01	2,5E-02	FDFT1
Type II Diabetes Mellitus Signaling	3,3E-01	3,51E-02	PPARG,PIK3C2A,PRKAA1,NFKB1,ATM,KCNJ11
Lymphotoxin β Receptor Signaling	3,26E-01	4,84E-02	PIK3C2A,NFKB1,ATM
Role of IL-17A in Arthritis	3,26E-01	4,69E-02	PIK3C2A,NFKB1,ATM
Circadian Rhythm Signaling	3,18E-01	5,26E-02	GRIN2B,GRIN2A
Role of JAK2 in Hormone-like Cytokine Signaling	3,18E-01	5,41E-02	PRL,JAK2
IGF-1 Signaling	3,14E-01	4,67E-02	RAF1,PIK3C2A,MRAS,JAK2,ATM
DNA Double-Strand Break Repair by Homologous Recombination	3,08E-01	5,56E-02	ATM
Chondroitin Sulfate Degradation (Metazoa)	3,08E-01	4,35E-02	ARSB
Androgen Biosynthesis	3,08E-01	3,85E-02	CYP17A1
Pyrimidine Deoxyribonucleotides De Novo Biosynthesis I	3,08E-01	2,94E-02	NME7
Phenylalanine Degradation IV (Mammalian, via Side Chain)	3,08E-01	2,56E-02	ALDH2
Stearate Biosynthesis I (Animals)	3,04E-01	4,08E-02	HNF4A,ELOVL6
HGF Signaling	2,91E-01	4,5E-02	RAF1,PAK1,PIK3C2A,MRAS,ATM
Methionine Degradation I (to Homocysteine)	2,88E-01	4,35E-02	AHCYL2
Myc Mediated Apoptosis Signaling	2,84E-01	4,76E-02	PIK3C2A,MRAS,ATM
NF-κB Signaling	2,79E-01	4,6E-02	PIK3C2A,NTRK3,MRAS,FGFR2,BMPR1B,NFKB1,ATM,EGFR
Allograft Rejection Signaling	2,56E-01	4,12E-02	HLA-B,HLA-DQB1,HLA-DPB1,GZMB
Estrogen Receptor Signaling	2,54E-01	4,41E-02	G6PC2,RAF1,CTBP2,MRAS,ESR1,SMARCA4
Cysteine Biosynthesis III (mammalia)	2,52E-01	3,33E-02	AHCYL2
Mechanisms of Viral Exit from Host Cells	2,45E-01	4,44E-02	ACTA2,SH3GL2
Neuroprotective Role of THOP1 in Alzheimer's Disease	2,45E-01	3,64E-02	MAPT,HLA-B
DNA damage-induced 14-3-3σ Signaling	2,21E-01	4,55E-02	ATM
DNA Methylation and Transcriptional Repression Signaling	2,08E-01	4,35E-02	SIN3A
GADD45 Signaling	2,08E-01	4,17E-02	ATM

## Sheet: Table S6
Table S6. Gene symbols of all genes harboring at least one disease associated SNP in the corresponding linkage disequilibrium (LD) block.
© 2000-2013 Ingenuity Systems, Inc. All rights reserved.
ID	Symbol	Entrez Gene Name	Location	Type(s)
A2M	A2M	alpha-2-macroglobulin	Extracellular Space	transporter
A2ML1	A2ML1	alpha-2-macroglobulin-like 1	Cytoplasm	other
A4GALT	A4GALT	alpha 1,4-galactosyltransferase	Cytoplasm	enzyme
AAAS	AAAS	achalasia, adrenocortical insufficiency, alacrimia	Nucleus	other
AADAC	AADAC	arylacetamide deacetylase	Cytoplasm	enzyme
AADACL2	AADACL2	arylacetamide deacetylase-like 2	Other	other
AAGAB	AAGAB	alpha- and gamma-adaptin binding protein	Cytoplasm	other
AAMP	AAMP	angio-associated, migratory cell protein	Plasma Membrane	other
AAR2	AAR2	AAR2 splicing factor homolog (S. cerevisiae)	Other	other
AARS2	AARS2	alanyl-tRNA synthetase 2, mitochondrial	Cytoplasm	enzyme
ABCA1	ABCA1	ATP-binding cassette, sub-family A (ABC1), member 1	Plasma Membrane	transporter
ABCA12	ABCA12	ATP-binding cassette, sub-family A (ABC1), member 12	Plasma Membrane	transporter
ABCA7	ABCA7	ATP-binding cassette, sub-family A (ABC1), member 7	Plasma Membrane	transporter
ABCB1	ABCB1	ATP-binding cassette, sub-family B (MDR/TAP), member 1	Plasma Membrane	transporter
ABCB4	ABCB4	ATP-binding cassette, sub-family B (MDR/TAP), member 4	Plasma Membrane	transporter
ABCB9	ABCB9	ATP-binding cassette, sub-family B (MDR/TAP), member 9	Cytoplasm	transporter
ABCC9	ABCC9	ATP-binding cassette, sub-family C (CFTR/MRP), member 9	Plasma Membrane	ion channel
ABCD1	ABCD1	ATP-binding cassette, sub-family D (ALD), member 1	Plasma Membrane	transporter
ABCE1	ABCE1	ATP-binding cassette, sub-family E (OABP), member 1	Cytoplasm	transporter
ABCF1	ABCF1	ATP-binding cassette, sub-family F (GCN20), member 1	Cytoplasm	transporter
ABCG2	ABCG2	ATP-binding cassette, sub-family G (WHITE), member 2	Plasma Membrane	transporter
ABCG5	ABCG5	ATP-binding cassette, sub-family G (WHITE), member 5	Plasma Membrane	transporter
ABHD1	ABHD1	abhydrolase domain containing 1	Other	other
ABHD10	ABHD10	abhydrolase domain containing 10	Cytoplasm	enzyme
ABHD12	ABHD12	abhydrolase domain containing 12	Other	enzyme
ABHD14B	ABHD14B	abhydrolase domain containing 14B	Cytoplasm	enzyme
ABHD16A	ABHD16A	abhydrolase domain containing 16A	Other	other
ABHD16B	ABHD16B	abhydrolase domain containing 16B	Other	other
ABHD17A	ABHD17A	abhydrolase domain containing 17A	Other	enzyme
ABHD6	ABHD6	abhydrolase domain containing 6	Cytoplasm	enzyme
ABHD8	ABHD8	abhydrolase domain containing 8	Other	enzyme
ABI2	ABI2	abl-interactor 2	Cytoplasm	other
ABI3	ABI3	ABI family, member 3	Plasma Membrane	other
ABL2	ABL2	v-abl Abelson murine leukemia viral oncogene homolog 2	Cytoplasm	kinase
ABT1	ABT1	activator of basal transcription 1	Nucleus	transcription regulator
ACACA	ACACA	acetyl-CoA carboxylase alpha	Cytoplasm	enzyme
ACAD10	ACAD10	acyl-CoA dehydrogenase family, member 10	Cytoplasm	enzyme
ACADM	ACADM	acyl-CoA dehydrogenase, C-4 to C-12 straight chain	Cytoplasm	enzyme
ACADS	ACADS	acyl-CoA dehydrogenase, C-2 to C-3 short chain	Cytoplasm	enzyme
ACAP2	ACAP2	ArfGAP with coiled-coil, ankyrin repeat and PH domains 2	Nucleus	other
ACAT1	ACAT1	acetyl-CoA acetyltransferase 1	Cytoplasm	enzyme
ACD	ACD	adrenocortical dysplasia homolog (mouse)	Nucleus	other
ACHE	ACHE	acetylcholinesterase	Plasma Membrane	enzyme
ACMSD	ACMSD	aminocarboxymuconate semialdehyde decarboxylase	Cytoplasm	enzyme
ACO2	ACO2	aconitase 2, mitochondrial	Cytoplasm	enzyme
ACOT1	ACOT1	acyl-CoA thioesterase 1	Cytoplasm	enzyme
ACOT12	ACOT12	acyl-CoA thioesterase 12	Cytoplasm	enzyme
ACOT2	ACOT2	acyl-CoA thioesterase 2	Cytoplasm	enzyme
ACOT6	ACOT6	acyl-CoA thioesterase 6	Cytoplasm	other
ACOT8	ACOT8	acyl-CoA thioesterase 8	Cytoplasm	enzyme
ACOX2	ACOX2	acyl-CoA oxidase 2, branched chain	Cytoplasm	enzyme
ACOXL	ACOXL	acyl-CoA oxidase-like	Other	enzyme
ACP1	ACP1	acid phosphatase 1, soluble	Cytoplasm	phosphatase
ACP2	ACP2	acid phosphatase 2, lysosomal	Cytoplasm	phosphatase
ACP5	ACP5	acid phosphatase 5, tartrate resistant	Cytoplasm	phosphatase
ACRV1	ACRV1	acrosomal vesicle protein 1	Cytoplasm	other
ACSBG2	ACSBG2	acyl-CoA synthetase bubblegum family member 2	Cytoplasm	enzyme
ACSL6	ACSL6	acyl-CoA synthetase long-chain family member 6	Cytoplasm	enzyme
ACSM1	ACSM1	acyl-CoA synthetase medium-chain family member 1	Cytoplasm	enzyme
ACSM2A	ACSM2A	acyl-CoA synthetase medium-chain family member 2A	Cytoplasm	enzyme
ACSM2B	ACSM2B	acyl-CoA synthetase medium-chain family member 2B	Cytoplasm	enzyme
ACSM3	ACSM3	acyl-CoA synthetase medium-chain family member 3	Cytoplasm	enzyme
ACSM5	ACSM5	acyl-CoA synthetase medium-chain family member 5	Other	enzyme
ACSS1	ACSS1	acyl-CoA synthetase short-chain family member 1	Cytoplasm	enzyme
ACSS2	ACSS2	acyl-CoA synthetase short-chain family member 2	Cytoplasm	enzyme
ACTL6A	ACTL6A	actin-like 6A	Nucleus	other
ACTL6B	ACTL6B	actin-like 6B	Nucleus	other
ACTL8	ACTL8	actin-like 8	Cytoplasm	other
ACTL9	ACTL9	actin-like 9	Other	other
ACTR1A	ACTR1A	ARP1 actin-related protein 1 homolog A, centractin alpha (yeast)	Cytoplasm	other
ACTR1B	ACTR1B	ARP1 actin-related protein 1 homolog B, centractin beta (yeast)	Cytoplasm	other
ACTR2	ACTR2	ARP2 actin-related protein 2 homolog (yeast)	Plasma Membrane	other
ACTR5	ACTR5	ARP5 actin-related protein 5 homolog (yeast)	Other	other
ACTRT3	ACTRT3	actin-related protein T3	Nucleus	other
ACVR1	ACVR1	activin A receptor, type I	Plasma Membrane	kinase
ACVR2A	ACVR2A	activin A receptor, type IIA	Plasma Membrane	kinase
ACY1	ACY1	aminoacylase 1	Cytoplasm	peptidase
ACY3	ACY3	aspartoacylase (aminocyclase) 3	Other	enzyme
ACYP2	ACYP2	acylphosphatase 2, muscle type	Cytoplasm	enzyme
ADAD1	ADAD1	adenosine deaminase domain containing 1 (testis-specific)	Nucleus	peptidase
ADAL	ADAL	adenosine deaminase-like	Cytoplasm	enzyme
ADAM10	ADAM10	ADAM metallopeptidase domain 10	Plasma Membrane	peptidase
ADAM15	ADAM15	ADAM metallopeptidase domain 15	Plasma Membrane	peptidase
ADAM18	ADAM18	ADAM metallopeptidase domain 18	Plasma Membrane	peptidase
ADAM19	ADAM19	ADAM metallopeptidase domain 19	Plasma Membrane	peptidase
ADAM2	ADAM2	ADAM metallopeptidase domain 2	Plasma Membrane	peptidase
ADAM23	ADAM23	ADAM metallopeptidase domain 23	Plasma Membrane	peptidase
ADAM30	ADAM30	ADAM metallopeptidase domain 30	Plasma Membrane	peptidase
ADAM32	ADAM32	ADAM metallopeptidase domain 32	Other	peptidase
ADAM33	ADAM33	ADAM metallopeptidase domain 33	Plasma Membrane	peptidase
ADAM3A	ADAM3A	ADAM metallopeptidase domain 3A (pseudogene)	Other	other
ADAM5	ADAM5	ADAM metallopeptidase domain 5, pseudogene	Other	other
ADAM9	ADAM9	ADAM metallopeptidase domain 9	Plasma Membrane	peptidase
ADAMTS12	ADAMTS12	ADAM metallopeptidase with thrombospondin type 1 motif, 12	Extracellular Space	peptidase
ADAMTS13	ADAMTS13	ADAM metallopeptidase with thrombospondin type 1 motif, 13	Extracellular Space	peptidase
ADAMTS14	ADAMTS14	ADAM metallopeptidase with thrombospondin type 1 motif, 14	Extracellular Space	peptidase
ADAMTS19	ADAMTS19	ADAM metallopeptidase with thrombospondin type 1 motif, 19	Extracellular Space	peptidase
ADAMTS20	ADAMTS20	ADAM metallopeptidase with thrombospondin type 1 motif, 20	Extracellular Space	peptidase
ADAMTS4	ADAMTS4	ADAM metallopeptidase with thrombospondin type 1 motif, 4	Extracellular Space	peptidase
ADAMTS7	ADAMTS7	ADAM metallopeptidase with thrombospondin type 1 motif, 7	Extracellular Space	peptidase
ADAMTS9	ADAMTS9	ADAM metallopeptidase with thrombospondin type 1 motif, 9	Extracellular Space	peptidase
ADAMTSL3	ADAMTSL3	ADAMTS-like 3	Other	other
ADAMTSL4	ADAMTSL4	ADAMTS-like 4	Extracellular Space	other
ADAR	ADAR	adenosine deaminase, RNA-specific	Nucleus	enzyme
ADAT3	ADAT3	adenosine deaminase, tRNA-specific 3	Other	enzyme
ADCK3	ADCK3	aarF domain containing kinase 3	Cytoplasm	kinase
ADCK4	ADCK4	aarF domain containing kinase 4	Cytoplasm	kinase
ADCY10	ADCY10	adenylate cyclase 10 (soluble)	Cytoplasm	enzyme
ADCY10P1	ADCY10P1	adenylate cyclase 10 (soluble) pseudogene 1	Other	other
ADCY3	ADCY3	adenylate cyclase 3	Plasma Membrane	enzyme
ADCY4	ADCY4	adenylate cyclase 4	Plasma Membrane	enzyme
ADCY6	ADCY6	adenylate cyclase 6	Plasma Membrane	enzyme
ADCY9	ADCY9	adenylate cyclase 9	Plasma Membrane	enzyme
ADCYAP1R1	ADCYAP1R1	adenylate cyclase activating polypeptide 1 (pituitary) receptor type I	Plasma Membrane	G-protein coupled receptor
ADD3	ADD3	adducin 3 (gamma)	Cytoplasm	other
ADH1A	ADH1A	alcohol dehydrogenase 1A (class I), alpha polypeptide	Cytoplasm	enzyme
ADH4	ADH4	alcohol dehydrogenase 4 (class II), pi polypeptide	Cytoplasm	enzyme
ADH5	ADH5	alcohol dehydrogenase 5 (class III), chi polypeptide	Cytoplasm	enzyme
ADH6	ADH6	alcohol dehydrogenase 6 (class V)	Cytoplasm	enzyme
ADH7	ADH7	alcohol dehydrogenase 7 (class IV), mu or sigma polypeptide	Cytoplasm	enzyme
ADHFE1	ADHFE1	alcohol dehydrogenase, iron containing, 1	Cytoplasm	enzyme
ADIG	ADIG	adipogenin	Cytoplasm	other
ADIPOQ	ADIPOQ	adiponectin, C1Q and collagen domain containing	Extracellular Space	other
ADM2	ADM2	adrenomedullin 2	Extracellular Space	other
ADNP2	ADNP2	ADNP homeobox 2	Other	other
ADO	ADO	2-aminoethanethiol (cysteamine) dioxygenase	Cytoplasm	other
ADPGK	ADPGK	ADP-dependent glucokinase	Other	kinase
ADPRH	ADPRH	ADP-ribosylarginine hydrolase	Other	enzyme
ADPRHL2	ADPRHL2	ADP-ribosylhydrolase like 2	Cytoplasm	enzyme
ADRA1A	ADRA1A	adrenoceptor alpha 1A	Plasma Membrane	G-protein coupled receptor
ADRA1D	ADRA1D	adrenoceptor alpha 1D	Plasma Membrane	G-protein coupled receptor
ADRA2B	ADRA2B	adrenoceptor alpha 2B	Plasma Membrane	G-protein coupled receptor
ADRB1	ADRB1	adrenoceptor beta 1	Plasma Membrane	G-protein coupled receptor
ADRB3	ADRB3	adrenoceptor beta 3	Plasma Membrane	G-protein coupled receptor
ADRBK1	ADRBK1	adrenergic, beta, receptor kinase 1	Cytoplasm	kinase
ADRM1	ADRM1	adhesion regulating molecule 1	Plasma Membrane	other
ADSL	ADSL	adenylosuccinate lyase	Cytoplasm	enzyme
AEBP1	AEBP1	AE binding protein 1	Nucleus	peptidase
AEN	AEN	apoptosis enhancing nuclease	Nucleus	enzyme
AFAP1L2	AFAP1L2	actin filament associated protein 1-like 2	Cytoplasm	other
AFF1	AFF1	AF4/FMR2 family, member 1	Nucleus	transcription regulator
AFF3	AFF3	AF4/FMR2 family, member 3	Nucleus	transcription regulator
AFF4	AFF4	AF4/FMR2 family, member 4	Nucleus	transcription regulator
AFM	AFM	afamin	Extracellular Space	transporter
AFP	AFP	alpha-fetoprotein	Extracellular Space	transporter
AGAP2	AGAP2	ArfGAP with GTPase domain, ankyrin repeat and PH domain 2	Nucleus	enzyme
AGBL2	AGBL2	ATP/GTP binding protein-like 2	Cytoplasm	enzyme
AGBL4	AGBL4	ATP/GTP binding protein-like 4	Cytoplasm	peptidase
AGBL5	AGBL5	ATP/GTP binding protein-like 5	Cytoplasm	peptidase
AGER	AGER	advanced glycosylation end product-specific receptor	Plasma Membrane	transmembrane receptor
AGFG2	AGFG2	ArfGAP with FG repeats 2	Other	other
AGL	AGL	amylo-alpha-1, 6-glucosidase, 4-alpha-glucanotransferase	Cytoplasm	enzyme
AGO1	AGO1	argonaute RISC catalytic component 1	Cytoplasm	translation regulator
AGO3	AGO3	argonaute RISC catalytic component 3	Cytoplasm	translation regulator
AGO4	AGO4	argonaute RISC catalytic component 4	Cytoplasm	translation regulator
AGPAT1	AGPAT1	1-acylglycerol-3-phosphate O-acyltransferase 1	Cytoplasm	enzyme
AGPAT6	AGPAT6	1-acylglycerol-3-phosphate O-acyltransferase 6	Cytoplasm	enzyme
AGPAT9	AGPAT9	1-acylglycerol-3-phosphate O-acyltransferase 9	Cytoplasm	enzyme
AGRP	AGRP	agouti related protein homolog (mouse)	Extracellular Space	other
AGT	AGT	angiotensinogen (serpin peptidase inhibitor, clade A, member 8)	Extracellular Space	growth factor
AGTR2	AGTR2	angiotensin II receptor, type 2	Plasma Membrane	G-protein coupled receptor
AGXT	AGXT	alanine-glyoxylate aminotransferase	Cytoplasm	enzyme
AHCTF1	AHCTF1	AT hook containing transcription factor 1	Nucleus	transcription regulator
AHCYL1	AHCYL1	adenosylhomocysteinase-like 1	Cytoplasm	enzyme
AHCYL2	AHCYL2	adenosylhomocysteinase-like 2	Other	enzyme
AHI1	AHI1	Abelson helper integration site 1	Cytoplasm	other
AHNAK2	AHNAK2	AHNAK nucleoprotein 2	Other	other
AHRR	AHRR	aryl-hydrocarbon receptor repressor	Nucleus	other
AHSA2	AHSA2	AHA1, activator of heat shock 90kDa protein ATPase homolog 2 (yeast)	Other	other
AICDA	AICDA	activation-induced cytidine deaminase	Cytoplasm	enzyme
AIDA	AIDA	axin interactor, dorsalization associated	Cytoplasm	other
AIF1	AIF1	allograft inflammatory factor 1	Nucleus	other
AIM1	AIM1	absent in melanoma 1	Extracellular Space	other
AIM2	AIM2	absent in melanoma 2	Cytoplasm	other
AIP	AIP	aryl hydrocarbon receptor interacting protein	Nucleus	transcription regulator
AIRE	AIRE	autoimmune regulator	Nucleus	transcription regulator
AK1	AK1	adenylate kinase 1	Cytoplasm	kinase
AK5	AK5	adenylate kinase 5	Cytoplasm	kinase
AK8	AK8	adenylate kinase 8	Other	kinase
AK9	AK9	adenylate kinase 9	Other	other
AKAP11	AKAP11	A kinase (PRKA) anchor protein 11	Cytoplasm	other
AKAP12	AKAP12	A kinase (PRKA) anchor protein 12	Cytoplasm	transporter
AKAP13	AKAP13	A kinase (PRKA) anchor protein 13	Cytoplasm	other
AKAP6	AKAP6	A kinase (PRKA) anchor protein 6	Nucleus	other
AKAP9	AKAP9	A kinase (PRKA) anchor protein (yotiao) 9	Cytoplasm	other
AKIRIN1	AKIRIN1	akirin 1	Cytoplasm	enzyme
AKIRIN2	AKIRIN2	akirin 2	Nucleus	other
AKNA	AKNA	AT-hook transcription factor	Nucleus	other
AKT3	AKT3	v-akt murine thymoma viral oncogene homolog 3 (protein kinase B, gamma)	Cytoplasm	kinase
ALAS1	ALAS1	aminolevulinate, delta-, synthase 1	Cytoplasm	enzyme
ALB	ALB	albumin	Extracellular Space	transporter
ALDH16A1	ALDH16A1	aldehyde dehydrogenase 16 family, member A1	Other	enzyme
ALDH1A1	ALDH1A1	aldehyde dehydrogenase 1 family, member A1	Cytoplasm	enzyme
ALDH1A2	ALDH1A2	aldehyde dehydrogenase 1 family, member A2	Cytoplasm	enzyme
ALDH1B1	ALDH1B1	aldehyde dehydrogenase 1 family, member B1	Cytoplasm	enzyme
ALDH2	ALDH2	aldehyde dehydrogenase 2 family (mitochondrial)	Cytoplasm	enzyme
ALDH3B1	ALDH3B1	aldehyde dehydrogenase 3 family, member B1	Cytoplasm	enzyme
ALDH3B2	ALDH3B2	aldehyde dehydrogenase 3 family, member B2	Other	enzyme
ALDH7A1	ALDH7A1	aldehyde dehydrogenase 7 family, member A1	Cytoplasm	enzyme
ALDH8A1	ALDH8A1	aldehyde dehydrogenase 8 family, member A1	Other	enzyme
ALDH9A1	ALDH9A1	aldehyde dehydrogenase 9 family, member A1	Cytoplasm	enzyme
ALG14	ALG14	ALG14, UDP-N-acetylglucosaminyltransferase subunit	Cytoplasm	enzyme
ALOX5	ALOX5	arachidonate 5-lipoxygenase	Cytoplasm	enzyme
ALPK1	ALPK1	alpha-kinase 1	Other	kinase
ALPK3	ALPK3	alpha-kinase 3	Nucleus	kinase
ALS2CL	ALS2CL	ALS2 C-terminal like	Cytoplasm	other
ALS2CR11	ALS2CR11	amyotrophic lateral sclerosis 2 (juvenile) chromosome region, candidate 11	Other	other
ALS2CR12	ALS2CR12	amyotrophic lateral sclerosis 2 (juvenile) chromosome region, candidate 12	Cytoplasm	other
AMACR	AMACR	alpha-methylacyl-CoA racemase	Cytoplasm	enzyme
AMBN	AMBN	ameloblastin (enamel matrix protein)	Extracellular Space	growth factor
AMBRA1	AMBRA1	autophagy/beclin-1 regulator 1	Cytoplasm	other
AMD1	AMD1	adenosylmethionine decarboxylase 1	Cytoplasm	enzyme
AMELX	AMELX	amelogenin, X-linked	Extracellular Space	growth factor
AMHR2	AMHR2	anti-Mullerian hormone receptor, type II	Plasma Membrane	kinase
AMICA1	AMICA1	adhesion molecule, interacts with CXADR antigen 1	Plasma Membrane	other
AMIGO1	AMIGO1	adhesion molecule with Ig-like domain 1	Other	other
AMIGO2	AMIGO2	adhesion molecule with Ig-like domain 2	Plasma Membrane	other
AMIGO3	AMIGO3	adhesion molecule with Ig-like domain 3	Other	other
AMN	AMN	amnion associated transmembrane protein	Plasma Membrane	other
AMOTL1	AMOTL1	angiomotin like 1	Plasma Membrane	other
AMPD1	AMPD1	adenosine monophosphate deaminase 1	Cytoplasm	enzyme
AMPD2	AMPD2	adenosine monophosphate deaminase 2	Cytoplasm	enzyme
AMT	AMT	aminomethyltransferase	Cytoplasm	enzyme
AMTN	AMTN	amelotin	Extracellular Space	other
AMZ1	AMZ1	archaelysin family metallopeptidase 1	Other	peptidase
ANAPC4	ANAPC4	anaphase promoting complex subunit 4	Nucleus	enzyme
ANAPC5	ANAPC5	anaphase promoting complex subunit 5	Nucleus	enzyme
ANAPC7	ANAPC7	anaphase promoting complex subunit 7	Nucleus	other
ANGPTL2	ANGPTL2	angiopoietin-like 2	Extracellular Space	other
ANGPTL5	ANGPTL5	angiopoietin-like 5	Extracellular Space	other
ANK3	ANK3	ankyrin 3, node of Ranvier (ankyrin G)	Plasma Membrane	other
ANKDD1A	ANKDD1A	ankyrin repeat and death domain containing 1A	Other	other
ANKFN1	ANKFN1	ankyrin-repeat and fibronectin type III domain containing 1	Other	other
ANKIB1	ANKIB1	ankyrin repeat and IBR domain containing 1	Nucleus	transcription regulator
ANKLE1	ANKLE1	ankyrin repeat and LEM domain containing 1	Other	other
ANKRD13A	ANKRD13A	ankyrin repeat domain 13A	Plasma Membrane	other
ANKRD13C	ANKRD13C	ankyrin repeat domain 13C	Cytoplasm	other
ANKRD13D	ANKRD13D	ankyrin repeat domain 13 family, member D	Plasma Membrane	other
ANKRD16	ANKRD16	ankyrin repeat domain 16	Other	other
ANKRD17	ANKRD17	ankyrin repeat domain 17	Nucleus	other
ANKRD23	ANKRD23	ankyrin repeat domain 23	Nucleus	other
ANKRD28	ANKRD28	ankyrin repeat domain 28	Cytoplasm	other
ANKRD29	ANKRD29	ankyrin repeat domain 29	Other	other
ANKRD30A	ANKRD30A	ankyrin repeat domain 30A	Nucleus	other
ANKRD32	ANKRD32	ankyrin repeat domain 32	Nucleus	transcription regulator
ANKRD34A	ANKRD34A	ankyrin repeat domain 34A	Cytoplasm	other
ANKRD34B	ANKRD34B	ankyrin repeat domain 34B	Nucleus	transcription regulator
ANKRD36	ANKRD36	ankyrin repeat domain 36	Other	other
ANKRD39	ANKRD39	ankyrin repeat domain 39	Other	other
ANKRD44	ANKRD44	ankyrin repeat domain 44	Other	other
ANKRD49	ANKRD49	ankyrin repeat domain 49	Nucleus	transcription regulator
ANKRD52	ANKRD52	ankyrin repeat domain 52	Nucleus	transcription regulator
ANKRD54	ANKRD54	ankyrin repeat domain 54	Nucleus	transcription regulator
ANKRD55	ANKRD55	ankyrin repeat domain 55	Nucleus	transcription regulator
ANKRD63	ANKRD63	ankyrin repeat domain 63	Other	other
ANKRD9	ANKRD9	ankyrin repeat domain 9	Other	other
ANKS1A	ANKS1A	ankyrin repeat and sterile alpha motif domain containing 1A	Cytoplasm	other
ANO10	ANO10	anoctamin 10	Plasma Membrane	other
ANO2	ANO2	anoctamin 2	Plasma Membrane	ion channel
ANO3	ANO3	anoctamin 3	Other	other
ANO6	ANO6	anoctamin 6	Plasma Membrane	ion channel
ANO7	ANO7	anoctamin 7	Plasma Membrane	ion channel
ANO8	ANO8	anoctamin 8	Extracellular Space	other
ANO9	ANO9	anoctamin 9	Other	other
ANP32A	ANP32A	acidic (leucine-rich) nuclear phosphoprotein 32 family, member A	Nucleus	other
ANP32B	ANP32B	acidic (leucine-rich) nuclear phosphoprotein 32 family, member B	Nucleus	other
ANP32D	ANP32D	acidic (leucine-rich) nuclear phosphoprotein 32 family, member D	Other	other
ANP32E	ANP32E	acidic (leucine-rich) nuclear phosphoprotein 32 family, member E	Nucleus	other
ANPEP	ANPEP	alanyl (membrane) aminopeptidase	Plasma Membrane	peptidase
ANTXR1	ANTXR1	anthrax toxin receptor 1	Plasma Membrane	transmembrane receptor
ANTXR2	ANTXR2	anthrax toxin receptor 2	Plasma Membrane	transmembrane receptor
ANXA1	ANXA1	annexin A1	Plasma Membrane	other
ANXA13	ANXA13	annexin A13	Plasma Membrane	other
ANXA3	ANXA3	annexin A3	Cytoplasm	enzyme
ANXA4	ANXA4	annexin A4	Plasma Membrane	other
ANXA5	ANXA5	annexin A5	Plasma Membrane	other
ANXA9	ANXA9	annexin A9	Plasma Membrane	transmembrane receptor
AOC2	AOC2	amine oxidase, copper containing 2 (retina-specific)	Other	enzyme
AOC3	AOC3	amine oxidase, copper containing 3	Plasma Membrane	enzyme
AOX1	AOX1	aldehyde oxidase 1	Cytoplasm	enzyme
AP1AR	AP1AR	adaptor-related protein complex 1 associated regulatory protein	Cytoplasm	other
AP1B1	AP1B1	adaptor-related protein complex 1, beta 1 subunit	Cytoplasm	transporter
AP1G1	AP1G1	adaptor-related protein complex 1, gamma 1 subunit	Cytoplasm	transporter
AP1G2	AP1G2	adaptor-related protein complex 1, gamma 2 subunit	Cytoplasm	transporter
AP1M2	AP1M2	adaptor-related protein complex 1, mu 2 subunit	Cytoplasm	transporter
AP1S1	AP1S1	adaptor-related protein complex 1, sigma 1 subunit	Cytoplasm	transporter
AP1S3	AP1S3	adaptor-related protein complex 1, sigma 3 subunit	Cytoplasm	transporter
AP2A2	AP2A2	adaptor-related protein complex 2, alpha 2 subunit	Cytoplasm	transporter
AP2B1	AP2B1	adaptor-related protein complex 2, beta 1 subunit	Cytoplasm	transporter
AP3B2	AP3B2	adaptor-related protein complex 3, beta 2 subunit	Cytoplasm	transporter
AP3M2	AP3M2	adaptor-related protein complex 3, mu 2 subunit	Cytoplasm	transporter
AP4B1	AP4B1	adaptor-related protein complex 4, beta 1 subunit	Cytoplasm	transporter
AP4E1	AP4E1	adaptor-related protein complex 4, epsilon 1 subunit	Cytoplasm	other
AP4M1	AP4M1	adaptor-related protein complex 4, mu 1 subunit	Cytoplasm	transporter
AP5S1	AP5S1	adaptor-related protein complex 5, sigma 1 subunit	Cytoplasm	other
APC	APC	adenomatous polyposis coli	Nucleus	enzyme
APCS	APCS	amyloid P component, serum	Extracellular Space	other
APEH	APEH	acylaminoacyl-peptide hydrolase	Cytoplasm	peptidase
APH1A	APH1A	APH1A gamma secretase subunit	Cytoplasm	peptidase
APH1B	APH1B	APH1B gamma secretase subunit	Plasma Membrane	peptidase
APIP	APIP	APAF1 interacting protein	Cytoplasm	enzyme
APITD1-CORT	APITD1-CORT	APITD1-CORT readthrough	Other	other
APLF	APLF	aprataxin and PNKP like factor	Cytoplasm	enzyme
APLNR	APLNR	apelin receptor	Plasma Membrane	G-protein coupled receptor
APMAP	APMAP	adipocyte plasma membrane associated protein	Plasma Membrane	enzyme
APOA1	APOA1	apolipoprotein A-I	Extracellular Space	transporter
APOA2	APOA2	apolipoprotein A-II	Extracellular Space	transporter
APOA4	APOA4	apolipoprotein A-IV	Extracellular Space	transporter
APOA5	APOA5	apolipoprotein A-V	Extracellular Space	transporter
APOB	APOB	apolipoprotein B	Extracellular Space	transporter
APOBEC4	APOBEC4	apolipoprotein B mRNA editing enzyme, catalytic polypeptide-like 4 (putative)	Other	other
APOBR	APOBR	apolipoprotein B receptor	Plasma Membrane	transmembrane receptor
APOC1	APOC1	apolipoprotein C-I	Extracellular Space	transporter
APOC2	APOC2	apolipoprotein C-II	Extracellular Space	transporter
APOC3	APOC3	apolipoprotein C-III	Extracellular Space	transporter
APOE	APOE	apolipoprotein E	Extracellular Space	transporter
APOF	APOF	apolipoprotein F	Extracellular Space	transporter
APOH	APOH	apolipoprotein H (beta-2-glycoprotein I)	Extracellular Space	transporter
APOL1	APOL1	apolipoprotein L, 1	Extracellular Space	transporter
APOM	APOM	apolipoprotein M	Plasma Membrane	transporter
APP	APP	amyloid beta (A4) precursor protein	Plasma Membrane	other
APPBP2	APPBP2	amyloid beta precursor protein (cytoplasmic tail) binding protein 2	Cytoplasm	other
APPL1	APPL1	adaptor protein, phosphotyrosine interaction, PH domain and leucine zipper containing 1	Cytoplasm	other
AQP1	AQP1	aquaporin 1 (Colton blood group)	Plasma Membrane	transporter
AQP10	AQP10	aquaporin 10	Plasma Membrane	transporter
AQP12A	AQP12A/AQP12B	aquaporin 12A	Cytoplasm	transporter
AQP2	AQP2	aquaporin 2 (collecting duct)	Plasma Membrane	transporter
AQP9	AQP9	aquaporin 9	Plasma Membrane	transporter
AQPEP	AQPEP	laeverin	Other	peptidase
AR	AR	androgen receptor	Nucleus	ligand-dependent nuclear receptor
ARAP1	ARAP1	ArfGAP with RhoGAP domain, ankyrin repeat and PH domain 1	Cytoplasm	other
ARCN1	ARCN1	archain 1	Cytoplasm	other
ARF1	ARF1	ADP-ribosylation factor 1	Cytoplasm	enzyme
ARF3	ARF3	ADP-ribosylation factor 3	Cytoplasm	enzyme
ARF4	ARF4	ADP-ribosylation factor 4	Cytoplasm	enzyme
ARF5	ARF5	ADP-ribosylation factor 5	Cytoplasm	enzyme
ARFGAP1	ARFGAP1	ADP-ribosylation factor GTPase activating protein 1	Cytoplasm	transporter
ARFGAP2	ARFGAP2	ADP-ribosylation factor GTPase activating protein 2	Nucleus	other
ARFGAP3	ARFGAP3	ADP-ribosylation factor GTPase activating protein 3	Cytoplasm	transporter
ARFGEF1	ARFGEF1	ADP-ribosylation factor guanine nucleotide-exchange factor 1 (brefeldin A-inhibited)	Cytoplasm	other
ARFRP1	ARFRP1	ADP-ribosylation factor related protein 1	Cytoplasm	enzyme
ARG1	ARG1	arginase, liver	Cytoplasm	enzyme
ARG2	ARG2	arginase 2	Cytoplasm	enzyme
ARHGAP1	ARHGAP1	Rho GTPase activating protein 1	Cytoplasm	other
ARHGAP11A	ARHGAP11A	Rho GTPase activating protein 11A	Cytoplasm	other
ARHGAP22	ARHGAP22	Rho GTPase activating protein 22	Cytoplasm	other
ARHGAP27	ARHGAP27	Rho GTPase activating protein 27	Cytoplasm	other
ARHGAP30	ARHGAP30	Rho GTPase activating protein 30	Cytoplasm	other
ARHGAP31	ARHGAP31	Rho GTPase activating protein 31	Cytoplasm	other
ARHGAP4	ARHGAP4	Rho GTPase activating protein 4	Cytoplasm	other
ARHGAP40	ARHGAP40	Rho GTPase activating protein 40	Cytoplasm	other
ARHGAP6	ARHGAP6	Rho GTPase activating protein 6	Cytoplasm	other
ARHGAP9	ARHGAP9	Rho GTPase activating protein 9	Cytoplasm	other
ARHGEF1	ARHGEF1	Rho guanine nucleotide exchange factor (GEF) 1	Cytoplasm	other
ARHGEF10L	ARHGEF10L	Rho guanine nucleotide exchange factor (GEF) 10-like	Cytoplasm	enzyme
ARHGEF11	ARHGEF11	Rho guanine nucleotide exchange factor (GEF) 11	Cytoplasm	other
ARHGEF18	ARHGEF18	Rho/Rac guanine nucleotide exchange factor (GEF) 18	Cytoplasm	other
ARHGEF19	ARHGEF19	Rho guanine nucleotide exchange factor (GEF) 19	Other	other
ARHGEF2	ARHGEF2	Rho/Rac guanine nucleotide exchange factor (GEF) 2	Cytoplasm	other
ARHGEF25	ARHGEF25	Rho guanine nucleotide exchange factor (GEF) 25	Cytoplasm	other
ARHGEF3	ARHGEF3	Rho guanine nucleotide exchange factor (GEF) 3	Cytoplasm	other
ARHGEF33	ARHGEF33	Rho guanine nucleotide exchange factor (GEF) 33	Other	other
ARHGEF37	ARHGEF37	Rho guanine nucleotide exchange factor (GEF) 37	Other	other
ARHGEF39	ARHGEF39	Rho guanine nucleotide exchange factor (GEF) 39	Plasma Membrane	other
ARHGEF6	ARHGEF6	Rac/Cdc42 guanine nucleotide exchange factor (GEF) 6	Cytoplasm	other
ARID2	ARID2	AT rich interactive domain 2 (ARID, RFX-like)	Nucleus	transcription regulator
ARID3B	ARID3B	AT rich interactive domain 3B (BRIGHT-like)	Other	other
ARID3C	ARID3C	AT rich interactive domain 3C (BRIGHT-like)	Plasma Membrane	other
ARID4B	ARID4B	AT rich interactive domain 4B (RBP1-like)	Nucleus	other
ARID5A	ARID5A	AT rich interactive domain 5A (MRF1-like)	Nucleus	transcription regulator
ARID5B	ARID5B	AT rich interactive domain 5B (MRF1-like)	Nucleus	transcription regulator
ARIH1	ARIH1	ariadne homolog, ubiquitin-conjugating enzyme E2 binding protein, 1 (Drosophila)	Cytoplasm	enzyme
ARIH2	ARIH2	ariadne homolog 2 (Drosophila)	Nucleus	enzyme
ARIH2OS	ARIH2OS	ariadne homolog 2 opposite strand	Other	other
ARL11	ARL11	ADP-ribosylation factor-like 11	Other	other
ARL14	ARL14	ADP-ribosylation factor-like 14	Other	other
ARL2	ARL2	ADP-ribosylation factor-like 2	Cytoplasm	enzyme
ARL3	ARL3	ADP-ribosylation factor-like 3	Cytoplasm	enzyme
ARL5B	ARL5B	ADP-ribosylation factor-like 5B	Other	enzyme
ARL6IP4	ARL6IP4	ADP-ribosylation-like factor 6 interacting protein 4	Nucleus	other
ARL6IP5	ARL6IP5	ADP-ribosylation-like factor 6 interacting protein 5	Cytoplasm	other
ARMC1	ARMC1	armadillo repeat containing 1	Cytoplasm	other
ARMC12	ARMC12	armadillo repeat containing 12	Other	other
ARMC2	ARMC2	armadillo repeat containing 2	Extracellular Space	other
ARMC3	ARMC3	armadillo repeat containing 3	Other	other
ARMC4	ARMC4	armadillo repeat containing 4	Extracellular Space	other
ARMC6	ARMC6	armadillo repeat containing 6	Other	other
ARMC8	ARMC8	armadillo repeat containing 8	Other	other
ARNT	ARNT	aryl hydrocarbon receptor nuclear translocator	Nucleus	transcription regulator
ARPC1A	ARPC1A	actin related protein 2/3 complex, subunit 1A, 41kDa	Extracellular Space	other
ARPC1B	ARPC1B	actin related protein 2/3 complex, subunit 1B, 41kDa	Cytoplasm	other
ARPC2	ARPC2	actin related protein 2/3 complex, subunit 2, 34kDa	Cytoplasm	other
ARPC3	ARPC3	actin related protein 2/3 complex, subunit 3, 21kDa	Cytoplasm	other
ARPC5	ARPC5	actin related protein 2/3 complex, subunit 5, 16kDa	Cytoplasm	other
ARSB	ARSB	arylsulfatase B	Cytoplasm	enzyme
ART3	ART3	ADP-ribosyltransferase 3	Plasma Membrane	enzyme
ARTN	ARTN	artemin	Extracellular Space	growth factor
AS3MT	AS3MT	arsenic (+3 oxidation state) methyltransferase	Cytoplasm	enzyme
ASAH1	ASAH1	N-acylsphingosine amidohydrolase (acid ceramidase) 1	Cytoplasm	enzyme
ASAP1	ASAP1	ArfGAP with SH3 domain, ankyrin repeat and PH domain 1	Plasma Membrane	other
ASB13	ASB13	ankyrin repeat and SOCS box containing 13	Other	other
ASB14	ASB14	ankyrin repeat and SOCS box containing 14	Other	other
ASB17	ASB17	ankyrin repeat and SOCS box containing 17	Other	other
ASB3	ASB3/GPR75-ASB3	ankyrin repeat and SOCS box containing 3	Cytoplasm	transcription regulator
ASB8	ASB8	ankyrin repeat and SOCS box containing 8	Nucleus	transcription regulator
ASCC2	ASCC2	activating signal cointegrator 1 complex subunit 2	Other	other
ASCL2	ASCL2	achaete-scute complex homolog 2 (Drosophila)	Nucleus	transcription regulator
ASF1A	ASF1A	anti-silencing function 1A histone chaperone	Nucleus	other
ASH1L	ASH1L	ash1 (absent, small, or homeotic)-like (Drosophila)	Nucleus	transcription regulator
ASH2L	ASH2L	ash2 (absent, small, or homeotic)-like (Drosophila)	Nucleus	transcription regulator
ASIC1	ASIC1	acid-sensing (proton-gated) ion channel 1	Plasma Membrane	ion channel
ASIC2	ASIC2	acid-sensing (proton-gated) ion channel 2	Plasma Membrane	ion channel
ASNA1	ASNA1	arsA arsenite transporter, ATP-binding, homolog 1 (bacterial)	Nucleus	transporter
ASPDH	ASPDH	aspartate dehydrogenase domain containing	Other	other
ASPH	ASPH	aspartate beta-hydroxylase	Cytoplasm	enzyme
ASPM	ASPM	asp (abnormal spindle) homolog, microcephaly associated (Drosophila)	Nucleus	other
ASPRV1	ASPRV1	aspartic peptidase, retroviral-like 1	Other	peptidase
ASTL	ASTL	astacin-like metallo-endopeptidase (M12 family)	Other	peptidase
ASZ1	ASZ1	ankyrin repeat, SAM and basic leucine zipper domain containing 1	Nucleus	transcription regulator
ATAD2B	ATAD2B	ATPase family, AAA domain containing 2B	Other	other
ATAT1	ATAT1	alpha tubulin acetyltransferase 1	Other	enzyme
ATE1	ATE1	arginyltransferase 1	Nucleus	enzyme
ATF1	ATF1	activating transcription factor 1	Nucleus	transcription regulator
ATF2	ATF2	activating transcription factor 2	Nucleus	transcription regulator
ATF6	ATF6	activating transcription factor 6	Cytoplasm	transcription regulator
ATF6B	ATF6B	activating transcription factor 6 beta	Nucleus	transcription regulator
ATF7	ATF7	activating transcription factor 7	Nucleus	transcription regulator
ATF7IP	ATF7IP	activating transcription factor 7 interacting protein	Nucleus	transcription regulator
ATG10	ATG10	autophagy related 10	Plasma Membrane	enzyme
ATG12	ATG12	autophagy related 12	Cytoplasm	other
ATG13	ATG13	autophagy related 13	Cytoplasm	other
ATG14	ATG14	autophagy related 14	Cytoplasm	other
ATG16L1	ATG16L1	autophagy related 16-like 1 (S. cerevisiae)	Cytoplasm	other
ATG16L2	ATG16L2	autophagy related 16-like 2 (S. cerevisiae)	Extracellular Space	other
ATG2A	ATG2A	autophagy related 2A	Plasma Membrane	other
ATG3	ATG3	autophagy related 3	Cytoplasm	enzyme
ATG4D	ATG4D	autophagy related 4D, cysteine peptidase	Cytoplasm	peptidase
ATG7	ATG7	autophagy related 7	Cytoplasm	enzyme
ATM	ATM	ataxia telangiectasia mutated	Nucleus	kinase
ATMIN	ATMIN	ATM interactor	Nucleus	other
ATOH7	ATOH7	atonal homolog 7 (Drosophila)	Other	other
ATP11B	ATP11B	ATPase, class VI, type 11B	Plasma Membrane	transporter
ATP11C	ATP11C	ATPase, class VI, type 11C	Plasma Membrane	transporter
ATP13A1	ATP13A1	ATPase type 13A1	Extracellular Space	transporter
ATP13A2	ATP13A2	ATPase type 13A2	Cytoplasm	transporter
ATP1A3	ATP1A3	ATPase, Na+/K+ transporting, alpha 3 polypeptide	Plasma Membrane	transporter
ATP1B1	ATP1B1	ATPase, Na+/K+ transporting, beta 1 polypeptide	Plasma Membrane	transporter
ATP1B2	ATP1B2	ATPase, Na+/K+ transporting, beta 2 polypeptide	Plasma Membrane	transporter
ATP2A1	ATP2A1	ATPase, Ca++ transporting, cardiac muscle, fast twitch 1	Cytoplasm	transporter
ATP2A2	ATP2A2	ATPase, Ca++ transporting, cardiac muscle, slow twitch 2	Cytoplasm	transporter
ATP2B3	ATP2B3	ATPase, Ca++ transporting, plasma membrane 3	Plasma Membrane	transporter
ATP5B	ATP5B	ATP synthase, H+ transporting, mitochondrial F1 complex, beta polypeptide	Cytoplasm	transporter
ATP5D	ATP5D	ATP synthase, H+ transporting, mitochondrial F1 complex, delta subunit	Cytoplasm	transporter
ATP5G1	ATP5G1	ATP synthase, H+ transporting, mitochondrial Fo complex, subunit C1 (subunit 9)	Cytoplasm	transporter
ATP5G2	ATP5G2	ATP synthase, H+ transporting, mitochondrial Fo complex, subunit C2 (subunit 9)	Cytoplasm	transporter
ATP5J	ATP5J	ATP synthase, H+ transporting, mitochondrial Fo complex, subunit F6	Cytoplasm	transporter
ATP5J2	ATP5J2	ATP synthase, H+ transporting, mitochondrial Fo complex, subunit F2	Cytoplasm	transporter
ATP5L	ATP5L	ATP synthase, H+ transporting, mitochondrial Fo complex, subunit G	Cytoplasm	transporter
ATP5SL	ATP5SL	ATP5S-like	Cytoplasm	other
ATP6AP1	ATP6AP1	ATPase, H+ transporting, lysosomal accessory protein 1	Cytoplasm	transporter
ATP6AP1L	ATP6AP1L	ATPase, H+ transporting, lysosomal accessory protein 1-like	Other	other
ATP6V0A1	ATP6V0A1	ATPase, H+ transporting, lysosomal V0 subunit a1	Cytoplasm	transporter
ATP6V0B	ATP6V0B	ATPase, H+ transporting, lysosomal 21kDa, V0 subunit b	Cytoplasm	transporter
ATP6V0D1	ATP6V0D1	ATPase, H+ transporting, lysosomal 38kDa, V0 subunit d1	Cytoplasm	transporter
ATP6V1G2	ATP6V1G2	ATPase, H+ transporting, lysosomal 13kDa, V1 subunit G2	Cytoplasm	transporter
ATP6V1H	ATP6V1H	ATPase, H+ transporting, lysosomal 50/57kDa, V1 subunit H	Cytoplasm	transporter
ATP7A	ATP7A	ATPase, Cu++ transporting, alpha polypeptide	Plasma Membrane	transporter
ATP8B1	ATP8B1	ATPase, aminophospholipid transporter, class I, type 8B, member 1	Plasma Membrane	transporter
ATP8B2	ATP8B2	ATPase, aminophospholipid transporter, class I, type 8B, member 2	Plasma Membrane	transporter
ATP8B3	ATP8B3	ATPase, aminophospholipid transporter, class I, type 8B, member 3	Cytoplasm	transporter
ATPAF2	ATPAF2	ATP synthase mitochondrial F1 complex assembly factor 2	Cytoplasm	other
ATR	ATR	ataxia telangiectasia and Rad3 related	Nucleus	kinase
ATRAID	ATRAID	all-trans retinoic acid-induced differentiation factor	Nucleus	other
ATRIP	ATRIP	ATR interacting protein	Nucleus	kinase
ATRN	ATRN	attractin	Extracellular Space	other
ATXN1	ATXN1	ataxin 1	Nucleus	transcription regulator
ATXN1L	ATXN1L	ataxin 1-like	Other	other
ATXN2	ATXN2	ataxin 2	Nucleus	other
ATXN2L	ATXN2L	ataxin 2-like	Nucleus	other
ATXN3	ATXN3	ataxin 3	Nucleus	peptidase
ATXN7	ATXN7	ataxin 7	Nucleus	other
ATXN7L2	ATXN7L2	ataxin 7-like 2	Other	other
AUH	AUH	AU RNA binding protein/enoyl-CoA hydratase	Cytoplasm	enzyme
AUP1	AUP1	ancient ubiquitous protein 1	Cytoplasm	other
AURKC	AURKC	aurora kinase C	Nucleus	kinase
AVIL	AVIL	advillin	Plasma Membrane	other
AVPI1	AVPI1	arginine vasopressin-induced 1	Other	other
AVPR2	AVPR2	arginine vasopressin receptor 2	Plasma Membrane	G-protein coupled receptor
AXDND1	AXDND1	axonemal dynein light chain domain containing 1	Extracellular Space	other
AZGP1	AZGP1	alpha-2-glycoprotein 1, zinc-binding	Extracellular Space	transporter
AZGP1P1	AZGP1P1	alpha-2-glycoprotein 1, zinc-binding pseudogene 1	Other	other
B3GALNT1	B3GALNT1	beta-1,3-N-acetylgalactosaminyltransferase 1 (globoside blood group)	Cytoplasm	enzyme
B3GALNT2	B3GALNT2	beta-1,3-N-acetylgalactosaminyltransferase 2	Other	enzyme
B3GALT2	B3GALT2	UDP-Gal:betaGlcNAc beta 1,3-galactosyltransferase, polypeptide 2	Cytoplasm	enzyme
B3GALT4	B3GALT4	UDP-Gal:betaGlcNAc beta 1,3-galactosyltransferase, polypeptide 4	Cytoplasm	enzyme
B3GNT1	B3GNT1	UDP-GlcNAc:betaGal beta-1,3-N-acetylglucosaminyltransferase 1	Cytoplasm	enzyme
B3GNT2	B3GNT2	UDP-GlcNAc:betaGal beta-1,3-N-acetylglucosaminyltransferase 2	Cytoplasm	enzyme
B3GNT5	B3GNT5	UDP-GlcNAc:betaGal beta-1,3-N-acetylglucosaminyltransferase 5	Cytoplasm	enzyme
B3GNT8	B3GNT8	UDP-GlcNAc:betaGal beta-1,3-N-acetylglucosaminyltransferase 8	Cytoplasm	enzyme
B3GNT9	B3GNT9	UDP-GlcNAc:betaGal beta-1,3-N-acetylglucosaminyltransferase 9	Other	enzyme
B4GALNT1	B4GALNT1	beta-1,4-N-acetyl-galactosaminyl transferase 1	Cytoplasm	enzyme
B4GALNT2	B4GALNT2	beta-1,4-N-acetyl-galactosaminyl transferase 2	Cytoplasm	enzyme
B4GALNT3	B4GALNT3	beta-1,4-N-acetyl-galactosaminyl transferase 3	Other	enzyme
B4GALNT4	B4GALNT4	beta-1,4-N-acetyl-galactosaminyl transferase 4	Extracellular Space	enzyme
B4GALT2	B4GALT2	UDP-Gal:betaGlcNAc beta 1,4- galactosyltransferase, polypeptide 2	Cytoplasm	enzyme
B4GALT3	B4GALT3	UDP-Gal:betaGlcNAc beta 1,4- galactosyltransferase, polypeptide 3	Cytoplasm	enzyme
B4GALT4	B4GALT4	UDP-Gal:betaGlcNAc beta 1,4- galactosyltransferase, polypeptide 4	Cytoplasm	enzyme
B4GALT6	B4GALT6	UDP-Gal:betaGlcNAc beta 1,4- galactosyltransferase, polypeptide 6	Cytoplasm	enzyme
B4GALT7	B4GALT7	xylosylprotein beta 1,4-galactosyltransferase, polypeptide 7	Cytoplasm	enzyme
B9D2	B9D2	B9 protein domain 2	Cytoplasm	other
BABAM1	BABAM1	BRISC and BRCA1 A complex member 1	Nucleus	other
BACE1	BACE1	beta-site APP-cleaving enzyme 1	Cytoplasm	peptidase
BACH1	BACH1	BTB and CNC homology 1, basic leucine zipper transcription factor 1	Nucleus	transcription regulator
BACH2	BACH2	BTB and CNC homology 1, basic leucine zipper transcription factor 2	Nucleus	transcription regulator
BAD	BAD	BCL2-associated agonist of cell death	Cytoplasm	other
BAG3	BAG3	BCL2-associated athanogene 3	Cytoplasm	other
BAG4	BAG4	BCL2-associated athanogene 4	Cytoplasm	other
BAG5	BAG5	BCL2-associated athanogene 5	Cytoplasm	other
BAG6	BAG6	BCL2-associated athanogene 6	Nucleus	enzyme
BAHD1	BAHD1	bromo adjacent homology domain containing 1	Nucleus	other
BAIAP2-AS1	BAIAP2-AS1	BAIAP2 antisense RNA 1 (head to head)	Other	other
BAIAP2L1	BAIAP2L1	BAI1-associated protein 2-like 1	Cytoplasm	other
BAIAP2L2	BAIAP2L2	BAI1-associated protein 2-like 2	Cytoplasm	other
BAK1	BAK1	BCL2-antagonist/killer 1	Cytoplasm	other
BANF1	BANF1	barrier to autointegration factor 1	Nucleus	other
BAP1	BAP1	BRCA1 associated protein-1 (ubiquitin carboxy-terminal hydrolase)	Nucleus	peptidase
BARD1	BARD1	BRCA1 associated RING domain 1	Nucleus	transcription regulator
BARHL1	BARHL1	BarH-like homeobox 1	Nucleus	transcription regulator
BASP1	BASP1	brain abundant, membrane attached signal protein 1	Nucleus	transcription regulator
BATF	BATF	basic leucine zipper transcription factor, ATF-like	Nucleus	transcription regulator
BATF2	BATF2	basic leucine zipper transcription factor, ATF-like 2	Other	other
BAZ1A	BAZ1A	bromodomain adjacent to zinc finger domain, 1A	Nucleus	other
BAZ1B	BAZ1B	bromodomain adjacent to zinc finger domain, 1B	Nucleus	transcription regulator
BAZ2A	BAZ2A	bromodomain adjacent to zinc finger domain, 2A	Nucleus	transcription regulator
BAZ2B	BAZ2B	bromodomain adjacent to zinc finger domain, 2B	Extracellular Space	other
BBC3	BBC3	BCL2 binding component 3	Cytoplasm	other
BBOX1	BBOX1	butyrobetaine (gamma), 2-oxoglutarate dioxygenase (gamma-butyrobetaine hydroxylase) 1	Cytoplasm	enzyme
BBS1	BBS1	Bardet-Biedl syndrome 1	Extracellular Space	other
BBS10	BBS10	Bardet-Biedl syndrome 10	Other	other
BBS4	BBS4	Bardet-Biedl syndrome 4	Cytoplasm	other
BBS7	BBS7	Bardet-Biedl syndrome 7	Cytoplasm	other
BCAM	BCAM	basal cell adhesion molecule (Lutheran blood group)	Plasma Membrane	transmembrane receptor
BCAP29	BCAP29	B-cell receptor-associated protein 29	Cytoplasm	transporter
BCAP31	BCAP31	B-cell receptor-associated protein 31	Cytoplasm	transporter
BCAR1	BCAR1	breast cancer anti-estrogen resistance 1	Plasma Membrane	enzyme
BCAS2	BCAS2	breast carcinoma amplified sequence 2	Nucleus	other
BCCIP	BCCIP	BRCA2 and CDKN1A interacting protein	Nucleus	other
BCHE	BCHE	butyrylcholinesterase	Plasma Membrane	enzyme
BCKDHA	BCKDHA	branched chain keto acid dehydrogenase E1, alpha polypeptide	Cytoplasm	enzyme
BCKDK	BCKDK	branched chain ketoacid dehydrogenase kinase	Cytoplasm	kinase
BCL10	BCL10	B-cell CLL/lymphoma 10	Cytoplasm	transcription regulator
BCL2A1	BCL2A1	BCL2-related protein A1	Cytoplasm	other
BCL2L10	BCL2L10	BCL2-like 10 (apoptosis facilitator)	Cytoplasm	other
BCL2L11	BCL2L11	BCL2-like 11 (apoptosis facilitator)	Cytoplasm	other
BCL2L2	BCL2L2	BCL2-like 2	Cytoplasm	other
BCL3	BCL3	B-cell CLL/lymphoma 3	Nucleus	transcription regulator
BCL7B	BCL7B	B-cell CLL/lymphoma 7B	Other	other
BCO2	BCO2	beta-carotene oxygenase 2	Cytoplasm	enzyme
BDNF	BDNF	brain-derived neurotrophic factor	Extracellular Space	growth factor
BEAN1	BEAN1	brain expressed, associated with NEDD4, 1	Other	other
BECN1	BECN1	beclin 1, autophagy related	Cytoplasm	other
BEGAIN	BEGAIN	brain-enriched guanylate kinase-associated	Nucleus	other
BEND3	BEND3	BEN domain containing 3	Other	other
BEST2	BEST2	bestrophin 2	Plasma Membrane	ion channel
BEST3	BEST3	bestrophin 3	Nucleus	ion channel
BET1L	BET1L	Bet1 golgi vesicular membrane trafficking protein-like	Cytoplasm	transporter
BGN	BGN	biglycan	Extracellular Space	other
BHLHA15	BHLHA15	basic helix-loop-helix family, member a15	Nucleus	transcription regulator
BHLHE22	BHLHE22	basic helix-loop-helix family, member e22	Nucleus	transcription regulator
BHLHE41	BHLHE41	basic helix-loop-helix family, member e41	Nucleus	transcription regulator
BHMT	BHMT	betaine--homocysteine S-methyltransferase	Cytoplasm	enzyme
BICD1	BICD1	bicaudal D homolog 1 (Drosophila)	Cytoplasm	other
BIK	BIK	BCL2-interacting killer (apoptosis-inducing)	Cytoplasm	other
BIN1	BIN1	bridging integrator 1	Nucleus	other
BIRC2	BIRC2	baculoviral IAP repeat containing 2	Cytoplasm	enzyme
BIRC3	BIRC3	baculoviral IAP repeat containing 3	Cytoplasm	enzyme
BIRC7	BIRC7	baculoviral IAP repeat containing 7	Cytoplasm	enzyme
BLK	BLK	B lymphoid tyrosine kinase	Cytoplasm	kinase
BLM	BLM	Bloom syndrome, RecQ helicase-like	Nucleus	enzyme
BLNK	BLNK	B-cell linker	Cytoplasm	other
BLOC1S6	BLOC1S6	biogenesis of lysosomal organelles complex-1, subunit 6, pallidin	Cytoplasm	other
BLZF1	BLZF1	basic leucine zipper nuclear factor 1	Cytoplasm	transcription regulator
BMI1	BMI1	BMI1 polycomb ring finger oncogene	Nucleus	transcription regulator
BMP1	BMP1	bone morphogenetic protein 1	Extracellular Space	peptidase
BMP15	BMP15	bone morphogenetic protein 15	Extracellular Space	growth factor
BMP2K	BMP2K	BMP2 inducible kinase	Nucleus	kinase
BMP3	BMP3	bone morphogenetic protein 3	Extracellular Space	growth factor
BMP4	BMP4	bone morphogenetic protein 4	Extracellular Space	growth factor
BMPR2	BMPR2	bone morphogenetic protein receptor, type II (serine/threonine kinase)	Plasma Membrane	kinase
BMS1	BMS1	BMS1 ribosome biogenesis factor	Nucleus	other
BNC1	BNC1	basonuclin 1	Nucleus	transcription regulator
BNC2	BNC2	basonuclin 2	Nucleus	other
BNIP1	BNIP1	BCL2/adenovirus E1B 19kDa interacting protein 1	Cytoplasm	other
BNIPL	BNIPL	BCL2/adenovirus E1B 19kD interacting protein like	Cytoplasm	other
BOLA1	BOLA1	bolA homolog 1 (E. coli)	Cytoplasm	other
BOLA3	BOLA3	bolA homolog 3 (E. coli)	Other	other
BOLL	BOLL	bol, boule-like (Drosophila)	Cytoplasm	translation regulator
BPI	BPI	bactericidal/permeability-increasing protein	Plasma Membrane	transporter
BPIFC	BPIFC	BPI fold containing family C	Extracellular Space	transporter
BRAP	BRAP	BRCA1 associated protein	Cytoplasm	enzyme
BRCC3	BRCC3	BRCA1/BRCA2-containing complex, subunit 3	Nucleus	enzyme
BRD2	BRD2	bromodomain containing 2	Nucleus	kinase
BRD9	BRD9	bromodomain containing 9	Other	other
BRDT	BRDT	bromodomain, testis-specific	Nucleus	kinase
BRE	BRE	brain and reproductive organ-expressed (TNFRSF1A modulator)	Cytoplasm	other
BRF1	BRF1	BRF1, RNA polymerase III transcription initiation factor 90 kDa subunit	Nucleus	transcription regulator
BRI3	BRI3	brain protein I3	Other	other
BRMS1	BRMS1	breast cancer metastasis suppressor 1	Nucleus	other
BRMS1L	BRMS1L	breast cancer metastasis-suppressor 1-like	Other	other
BROX	BROX	BRO1 domain and CAAX motif containing	Cytoplasm	other
BRPF3	BRPF3	bromodomain and PHD finger containing, 3	Cytoplasm	other
BRS3	BRS3	bombesin-like receptor 3	Plasma Membrane	G-protein coupled receptor
BRWD3	BRWD3	bromodomain and WD repeat domain containing 3	Other	other
BSN	BSN	bassoon presynaptic cytomatrix protein	Plasma Membrane	other
BST1	BST1	bone marrow stromal cell antigen 1	Plasma Membrane	enzyme
BST2	BST2	bone marrow stromal cell antigen 2	Plasma Membrane	other
BTBD1	BTBD1	BTB (POZ) domain containing 1	Cytoplasm	other
BTBD16	BTBD16	BTB (POZ) domain containing 16	Other	other
BTBD18	BTBD18	BTB (POZ) domain containing 18	Other	other
BTBD8	BTBD8	BTB (POZ) domain containing 8	Nucleus	other
BTBD9	BTBD9	BTB (POZ) domain containing 9	Other	other
BTD	BTD	biotinidase	Extracellular Space	enzyme
BTF3L4	BTF3L4	basic transcription factor 3-like 4	Other	other
BTG4	BTG4	B-cell translocation gene 4	Other	other
BTLA	BTLA	B and T lymphocyte associated	Plasma Membrane	other
BTN1A1	BTN1A1	butyrophilin, subfamily 1, member A1	Plasma Membrane	other
BTN2A1	BTN2A1	butyrophilin, subfamily 2, member A1	Plasma Membrane	other
BTN2A2	BTN2A2	butyrophilin, subfamily 2, member A2	Other	other
BTN2A3P	BTN2A3P	butyrophilin, subfamily 2, member A3, pseudogene	Other	other
BTN3A1	BTN3A1	butyrophilin, subfamily 3, member A1	Extracellular Space	other
BTN3A2	BTN3A2	butyrophilin, subfamily 3, member A2	Plasma Membrane	other
BTN3A3	BTN3A3	butyrophilin, subfamily 3, member A3	Plasma Membrane	other
BTNL2	BTNL2	butyrophilin-like 2 (MHC class II associated)	Plasma Membrane	transmembrane receptor
BTRC	BTRC	beta-transducin repeat containing E3 ubiquitin protein ligase	Cytoplasm	enzyme
BUB1	BUB1	BUB1 mitotic checkpoint serine/threonine kinase	Nucleus	kinase
BUD13	BUD13	BUD13 homolog (S. cerevisiae)	Nucleus	other
BUD31	BUD31	BUD31 homolog (S. cerevisiae)	Nucleus	transcription regulator
BVES	BVES	blood vessel epicardial substance	Plasma Membrane	other
BVES-AS1	BVES-AS1	BVES antisense RNA 1	Other	other
BYSL	BYSL	bystin-like	Nucleus	other
BZRAP1	BZRAP1	benzodiazapine receptor (peripheral) associated protein 1	Cytoplasm	other
BZW1	BZW1	basic leucine zipper and W2 domains 1	Cytoplasm	translation regulator
C10orf10	C10orf10	chromosome 10 open reading frame 10	Cytoplasm	other
C10orf11	C10orf11	chromosome 10 open reading frame 11	Other	other
C10orf113	C10orf113	chromosome 10 open reading frame 113	Other	other
C10orf115	C10orf115	chromosome 10 open reading frame 115	Other	other
C10orf118	C10orf118	chromosome 10 open reading frame 118	Other	other
C10orf120	C10orf120	chromosome 10 open reading frame 120	Other	other
C10orf126	C10orf126	chromosome 10 open reading frame 126	Other	other
C10orf129	C10orf129	chromosome 10 open reading frame 129	Other	other
C10orf137	C10orf137	chromosome 10 open reading frame 137	Other	other
C10orf25	C10orf25	chromosome 10 open reading frame 25	Other	other
C10orf32	C10orf32	chromosome 10 open reading frame 32	Other	other
C10orf40	C10orf40	chromosome 10 open reading frame 40	Other	other
C10orf67	C10orf67	chromosome 10 open reading frame 67	Other	other
C10orf68	C10orf68	chromosome 10 open reading frame 68	Other	other
C10orf71	C10orf71	chromosome 10 open reading frame 71	Other	other
C10orf76	C10orf76	chromosome 10 open reading frame 76	Other	other
C10orf95	C10orf95	chromosome 10 open reading frame 95	Extracellular Space	other
C11orf1	C11orf1	chromosome 11 open reading frame 1	Nucleus	other
C11orf30	C11orf30	chromosome 11 open reading frame 30	Nucleus	other
C11orf35	C11orf35	chromosome 11 open reading frame 35	Other	other
C11orf40	C11orf40	chromosome 11 open reading frame 40	Other	other
C11orf49	C11orf49	chromosome 11 open reading frame 49	Nucleus	other
C11orf52	C11orf52	chromosome 11 open reading frame 52	Other	other
C11orf53	C11orf53	chromosome 11 open reading frame 53	Other	other
C11orf57	C11orf57	chromosome 11 open reading frame 57	Other	other
C11orf65	C11orf65	chromosome 11 open reading frame 65	Other	other
C11orf68	C11orf68	chromosome 11 open reading frame 68	Other	other
C11orf70	C11orf70	chromosome 11 open reading frame 70	Other	other
C11orf71	C11orf71	chromosome 11 open reading frame 71	Other	other
C11orf80	C11orf80	chromosome 11 open reading frame 80	Other	other
C11orf85	C11orf85	chromosome 11 open reading frame 85	Other	other
C11orf86	C11orf86	chromosome 11 open reading frame 86	Other	other
C11orf88	C11orf88	chromosome 11 open reading frame 88	Other	other
C12orf10	C12orf10	chromosome 12 open reading frame 10	Other	other
C12orf23	C12orf23	chromosome 12 open reading frame 23	Other	other
C12orf29	C12orf29	chromosome 12 open reading frame 29	Other	other
C12orf40	C12orf40	chromosome 12 open reading frame 40	Other	other
C12orf42	C12orf42	chromosome 12 open reading frame 42	Other	other
C12orf43	C12orf43	chromosome 12 open reading frame 43	Other	other
C12orf50	C12orf50	chromosome 12 open reading frame 50	Other	other
C12orf54	C12orf54	chromosome 12 open reading frame 54	Other	other
C12orf65	C12orf65	chromosome 12 open reading frame 65	Other	other
C12orf68	C12orf68	chromosome 12 open reading frame 68	Cytoplasm	other
C12orf73	C12orf73	chromosome 12 open reading frame 73	Other	other
C12orf74	C12orf74	chromosome 12 open reading frame 74	Other	other
C12orf76	C12orf76	chromosome 12 open reading frame 76	Other	other
C13orf45	C13orf45	chromosome 13 open reading frame 45	Other	other
C14orf2	C14orf2	chromosome 14 open reading frame 2	Cytoplasm	other
C14orf23	C14orf23	chromosome 14 open reading frame 23	Other	other
C14orf39	C14orf39	chromosome 14 open reading frame 39	Extracellular Space	other
C14orf80	C14orf80	chromosome 14 open reading frame 80	Other	other
C15orf26	C15orf26	chromosome 15 open reading frame 26	Other	other
C15orf27	C15orf27	chromosome 15 open reading frame 27	Other	other
C15orf32	C15orf32	chromosome 15 open reading frame 32	Other	other
C15orf39	C15orf39	chromosome 15 open reading frame 39	Other	other
C15orf40	C15orf40	chromosome 15 open reading frame 40	Other	other
C15orf43	C15orf43	chromosome 15 open reading frame 43	Other	other
C15orf48	C15orf48	chromosome 15 open reading frame 48	Nucleus	other
C15orf52	C15orf52	chromosome 15 open reading frame 52	Other	other
C15orf53	C15orf53	chromosome 15 open reading frame 53	Other	other
C15orf57	C15orf57	chromosome 15 open reading frame 57	Other	other
C15orf59	C15orf59	chromosome 15 open reading frame 59	Other	other
C15orf60	C15orf60	chromosome 15 open reading frame 60	Other	other
C15orf61	C15orf61	chromosome 15 open reading frame 61	Other	other
C15orf62	C15orf62	chromosome 15 open reading frame 62	Other	other
C16orf3	C16orf3	chromosome 16 open reading frame 3	Other	other
C16orf46	C16orf46	chromosome 16 open reading frame 46	Other	other
C16orf70	C16orf70	chromosome 16 open reading frame 70	Cytoplasm	other
C16orf78	C16orf78	chromosome 16 open reading frame 78	Other	other
C16orf86	C16orf86	chromosome 16 open reading frame 86	Other	other
C16orf93	C16orf93	chromosome 16 open reading frame 93	Other	other
C17orf112	C17orf112	chromosome 17 open reading frame 112	Other	other
C17orf47	C17orf47	chromosome 17 open reading frame 47	Other	other
C17orf50	C17orf50	chromosome 17 open reading frame 50	Other	other
C17orf64	C17orf64	chromosome 17 open reading frame 64	Other	other
C17orf66	C17orf66	chromosome 17 open reading frame 66	Other	other
C17orf72	C17orf72	chromosome 17 open reading frame 72	Other	other
C17orf74	C17orf74	chromosome 17 open reading frame 74	Other	other
C17orf78	C17orf78	chromosome 17 open reading frame 78	Other	other
C18orf8	C18orf8	chromosome 18 open reading frame 8	Other	other
C19orf26	C19orf26	chromosome 19 open reading frame 26	Other	other
C19orf33	C19orf33	chromosome 19 open reading frame 33	Nucleus	other
C19orf38	C19orf38	chromosome 19 open reading frame 38	Other	other
C19orf43	C19orf43	chromosome 19 open reading frame 43	Nucleus	other
C19orf44	C19orf44	chromosome 19 open reading frame 44	Other	other
C19orf52	C19orf52	chromosome 19 open reading frame 52	Other	other
C19orf54	C19orf54	chromosome 19 open reading frame 54	Other	other
C19orf60	C19orf60	chromosome 19 open reading frame 60	Other	other
C19orf69	C19orf69	chromosome 19 open reading frame 69	Other	other
C19orf80	C19orf80	chromosome 19 open reading frame 80	Extracellular Space	other
C1orf106	C1orf106	chromosome 1 open reading frame 106	Other	other
C1orf109	C1orf109	chromosome 1 open reading frame 109	Other	other
C1orf115	C1orf115	chromosome 1 open reading frame 115	Other	other
C1orf116	C1orf116	chromosome 1 open reading frame 116	Other	other
C1orf122	C1orf122	chromosome 1 open reading frame 122	Other	other
C1orf131	C1orf131	chromosome 1 open reading frame 131	Other	other
C1orf137	C1orf137	chromosome 1 open reading frame 137	Other	other
C1orf141	C1orf141	chromosome 1 open reading frame 141	Other	other
C1orf145	C1orf145	chromosome 1 open reading frame 145	Other	other
C1orf146	C1orf146	chromosome 1 open reading frame 146	Other	other
C1orf180	C1orf180	chromosome 1 open reading frame 180	Other	other
C1orf185	C1orf185	chromosome 1 open reading frame 185	Other	other
C1orf192	C1orf192	chromosome 1 open reading frame 192	Other	other
C1orf200	C1orf200	chromosome 1 open reading frame 200	Other	other
C1orf216	C1orf216	chromosome 1 open reading frame 216	Other	other
C1orf229	C1orf229	chromosome 1 open reading frame 229	Other	other
C1orf27	C1orf27	chromosome 1 open reading frame 27	Other	other
C1orf35	C1orf35	chromosome 1 open reading frame 35	Other	other
C1orf43	C1orf43	chromosome 1 open reading frame 43	Other	other
C1orf51	C1orf51	chromosome 1 open reading frame 51	Other	other
C1orf53	C1orf53	chromosome 1 open reading frame 53	Other	other
C1orf54	C1orf54	chromosome 1 open reading frame 54	Other	other
C1orf56	C1orf56	chromosome 1 open reading frame 56	Other	other
C1orf68	C1orf68	chromosome 1 open reading frame 68	Other	other
C1orf74	C1orf74	chromosome 1 open reading frame 74	Other	other
C1orf95	C1orf95	chromosome 1 open reading frame 95	Other	other
C1QL4	C1QL4	complement component 1, q subcomponent-like 4	Other	other
C1QTNF2	C1QTNF2	C1q and tumor necrosis factor related protein 2	Extracellular Space	other
C1QTNF4	C1QTNF4	C1q and tumor necrosis factor related protein 4	Extracellular Space	other
C1QTNF6	C1QTNF6	C1q and tumor necrosis factor related protein 6	Extracellular Space	other
C1QTNF7	C1QTNF7	C1q and tumor necrosis factor related protein 7	Extracellular Space	other
C1QTNF9	C1QTNF9	C1q and tumor necrosis factor related protein 9	Other	other
C1QTNF9B	C1QTNF9B	C1q and tumor necrosis factor related protein 9B	Other	other
C2	C2	complement component 2	Extracellular Space	peptidase
C20orf173	C20orf173	chromosome 20 open reading frame 173	Other	other
C20orf194	C20orf194	chromosome 20 open reading frame 194	Nucleus	other
C20orf201	C20orf201	chromosome 20 open reading frame 201	Other	other
C20orf27	C20orf27	chromosome 20 open reading frame 27	Other	other
C21orf33	C21orf33	chromosome 21 open reading frame 33	Cytoplasm	other
C22orf23	C22orf23	chromosome 22 open reading frame 23	Other	other
C22orf24	C22orf24	chromosome 22 open reading frame 24	Other	other
C22orf31	C22orf31	chromosome 22 open reading frame 31	Other	other
C22orf42	C22orf42	chromosome 22 open reading frame 42	Other	other
C22orf46	C22orf46	chromosome 22 open reading frame 46	Other	other
C2CD4A	C2CD4A	C2 calcium-dependent domain containing 4A	Other	other
C2CD4B	C2CD4B	C2 calcium-dependent domain containing 4B	Other	other
C2CD4D	C2CD4D	C2 calcium-dependent domain containing 4D	Other	other
C2CD5	C2CD5	C2 calcium-dependent domain containing 5	Cytoplasm	other
C2orf15	C2orf15	chromosome 2 open reading frame 15	Other	other
C2orf16	C2orf16	chromosome 2 open reading frame 16	Other	other
C2orf42	C2orf42	chromosome 2 open reading frame 42	Other	other
C2orf43	C2orf43	chromosome 2 open reading frame 43	Other	enzyme
C2orf44	C2orf44	chromosome 2 open reading frame 44	Other	other
C2orf47	C2orf47	chromosome 2 open reading frame 47	Other	other
C2orf50	C2orf50	chromosome 2 open reading frame 50	Other	other
C2orf53	C2orf53	chromosome 2 open reading frame 53	Other	other
C2orf54	C2orf54	chromosome 2 open reading frame 54	Other	other
C2orf61	C2orf61	chromosome 2 open reading frame 61	Other	other
C2orf62	C2orf62	chromosome 2 open reading frame 62	Other	other
C2orf69	C2orf69	chromosome 2 open reading frame 69	Other	other
C2orf73	C2orf73	chromosome 2 open reading frame 73	Other	other
C2orf74	C2orf74	chromosome 2 open reading frame 74	Other	other
C2orf76	C2orf76	chromosome 2 open reading frame 76	Other	other
C2orf80	C2orf80	chromosome 2 open reading frame 80	Other	other
C2orf81	C2orf81	chromosome 2 open reading frame 81	Other	other
C2orf91	C2orf91	chromosome 2 open reading frame 91	Other	other
C3	C3	complement component 3	Extracellular Space	peptidase
C3orf14	C3orf14	chromosome 3 open reading frame 14	Other	other
C3orf17	C3orf17	chromosome 3 open reading frame 17	Other	other
C3orf18	C3orf18	chromosome 3 open reading frame 18	Other	other
C3orf30	C3orf30	chromosome 3 open reading frame 30	Other	other
C3orf35	C3orf35	chromosome 3 open reading frame 35	Other	other
C3orf36	C3orf36	chromosome 3 open reading frame 36	Other	other
C3orf38	C3orf38	chromosome 3 open reading frame 38	Other	peptidase
C3orf43	C3orf43	chromosome 3 open reading frame 43	Other	other
C3orf49	C3orf49	chromosome 3 open reading frame 49	Other	other
C3orf52	C3orf52	chromosome 3 open reading frame 52	Other	other
C3orf56	C3orf56	chromosome 3 open reading frame 56	Other	other
C3orf65	C3orf65	chromosome 3 open reading frame 65	Other	other
C3orf70	C3orf70	chromosome 3 open reading frame 70	Other	other
C3orf72	C3orf72	chromosome 3 open reading frame 72	Other	other
C3orf80	C3orf80	chromosome 3 open reading frame 80	Other	other
C4A	C4A/C4B	complement component 4B (Chido blood group)	Extracellular Space	other
C4orf17	C4orf17	chromosome 4 open reading frame 17	Other	other
C4orf21	C4orf21	chromosome 4 open reading frame 21	Other	other
C4orf22	C4orf22	chromosome 4 open reading frame 22	Other	other
C4orf26	C4orf26	chromosome 4 open reading frame 26	Other	other
C4orf32	C4orf32	chromosome 4 open reading frame 32	Other	other
C4orf36	C4orf36	chromosome 4 open reading frame 36	Other	other
C4orf40	C4orf40	chromosome 4 open reading frame 40	Other	other
C4orf48	C4orf48	chromosome 4 open reading frame 48	Other	other
C4orf6	C4orf6	chromosome 4 open reading frame 6	Other	other
C5	C5	complement component 5	Extracellular Space	cytokine
C5orf15	C5orf15	chromosome 5 open reading frame 15	Other	other
C5orf28	C5orf28	chromosome 5 open reading frame 28	Other	other
C5orf30	C5orf30	chromosome 5 open reading frame 30	Cytoplasm	other
C5orf34	C5orf34	chromosome 5 open reading frame 34	Other	other
C5orf47	C5orf47	chromosome 5 open reading frame 47	Other	other
C5orf48	C5orf48	chromosome 5 open reading frame 48	Other	other
C5orf51	C5orf51	chromosome 5 open reading frame 51	Other	other
C5orf52	C5orf52	chromosome 5 open reading frame 52	Other	other
C5orf54	C5orf54	chromosome 5 open reading frame 54	Other	other
C5orf55	C5orf55	chromosome 5 open reading frame 55	Other	other
C5orf56	C5orf56	chromosome 5 open reading frame 56	Other	other
C6orf1	C6orf1	chromosome 6 open reading frame 1	Other	other
C6orf10	C6orf10	chromosome 6 open reading frame 10	Other	other
C6orf106	C6orf106	chromosome 6 open reading frame 106	Other	other
C6orf120	C6orf120	chromosome 6 open reading frame 120	Other	other
C6orf136	C6orf136	chromosome 6 open reading frame 136	Cytoplasm	other
C6orf15	C6orf15	chromosome 6 open reading frame 15	Extracellular Space	other
C6orf163	C6orf163	chromosome 6 open reading frame 163	Other	other
C6orf164	C6orf164	chromosome 6 open reading frame 164	Other	other
C6orf203	C6orf203	chromosome 6 open reading frame 203	Cytoplasm	other
C6orf211	C6orf211	chromosome 6 open reading frame 211	Other	other
C6orf222	C6orf222	chromosome 6 open reading frame 222	Other	other
C6orf25	C6orf25	chromosome 6 open reading frame 25	Plasma Membrane	other
C6orf47	C6orf47	chromosome 6 open reading frame 47	Other	other
C6orf48	C6orf48	chromosome 6 open reading frame 48	Other	other
C6orf58	C6orf58	chromosome 6 open reading frame 58	Other	other
C6orf99	C6orf99	chromosome 6 open reading frame 99	Other	other
C7orf43	C7orf43	chromosome 7 open reading frame 43	Other	other
C7orf60	C7orf60	chromosome 7 open reading frame 60	Other	other
C7orf61	C7orf61	chromosome 7 open reading frame 61	Other	other
C7orf62	C7orf62	chromosome 7 open reading frame 62	Other	other
C7orf71	C7orf71	chromosome 7 open reading frame 71	Other	other
C8orf12	C8orf12	chromosome 8 open reading frame 12	Other	other
C8orf22	C8orf22	chromosome 8 open reading frame 22	Other	other
C8orf34	C8orf34	chromosome 8 open reading frame 34	Other	other
C8orf44	C8orf44	chromosome 8 open reading frame 44	Other	other
SGK3	C8orf44-SGK3/SGK3	serum/glucocorticoid regulated kinase family, member 3	Cytoplasm	kinase
C8orf46	C8orf46	chromosome 8 open reading frame 46	Other	other
C8orf74	C8orf74	chromosome 8 open reading frame 74	Other	other
C9	C9	complement component 9	Extracellular Space	other
C9orf114	C9orf114	chromosome 9 open reading frame 114	Nucleus	other
C9orf117	C9orf117	chromosome 9 open reading frame 117	Other	other
C9orf131	C9orf131	chromosome 9 open reading frame 131	Other	other
C9orf156	C9orf156	chromosome 9 open reading frame 156	Other	other
C9orf16	C9orf16	chromosome 9 open reading frame 16	Other	other
C9orf163	C9orf163	chromosome 9 open reading frame 163	Other	other
C9orf171	C9orf171	chromosome 9 open reading frame 171	Other	other
C9orf24	C9orf24	chromosome 9 open reading frame 24	Cytoplasm	other
C9orf47	C9orf47	chromosome 9 open reading frame 47	Other	other
C9orf53	C9orf53	chromosome 9 open reading frame 53	Other	other
C9orf57	C9orf57	chromosome 9 open reading frame 57	Other	other
C9orf62	C9orf62	chromosome 9 open reading frame 62	Other	other
C9orf72	C9orf72	chromosome 9 open reading frame 72	Other	other
C9orf9	C9orf9	chromosome 9 open reading frame 9	Cytoplasm	other
C9orf91	C9orf91	chromosome 9 open reading frame 91	Cytoplasm	other
C9orf96	C9orf96	chromosome 9 open reading frame 96	Other	kinase
CA11	CA11	carbonic anhydrase XI	Extracellular Space	enzyme
CA14	CA14	carbonic anhydrase XIV	Plasma Membrane	enzyme
CA4	CA4	carbonic anhydrase IV	Plasma Membrane	enzyme
CA7	CA7	carbonic anhydrase VII	Cytoplasm	enzyme
CA9	CA9	carbonic anhydrase IX	Nucleus	enzyme
CAAP1	CAAP1	caspase activity and apoptosis inhibitor 1	Other	other
CAB39L	CAB39L	calcium binding protein 39-like	Cytoplasm	kinase
CABLES1	CABLES1	Cdk5 and Abl enzyme substrate 1	Nucleus	other
CABLES2	CABLES2	Cdk5 and Abl enzyme substrate 2	Other	other
CABP1	CABP1	calcium binding protein 1	Plasma Membrane	other
CABP2	CABP2	calcium binding protein 2	Other	other
CABP4	CABP4	calcium binding protein 4	Plasma Membrane	other
CABP7	CABP7	calcium binding protein 7	Cytoplasm	other
CABS1	CABS1	calcium-binding protein, spermatid-specific 1	Other	other
CACFD1	CACFD1	calcium channel flower domain containing 1	Other	other
CACNA2D2	CACNA2D2	calcium channel, voltage-dependent, alpha 2/delta subunit 2	Plasma Membrane	ion channel
CACNB1	CACNB1	calcium channel, voltage-dependent, beta 1 subunit	Plasma Membrane	ion channel
CACNB2	CACNB2	calcium channel, voltage-dependent, beta 2 subunit	Plasma Membrane	ion channel
CACNB3	CACNB3	calcium channel, voltage-dependent, beta 3 subunit	Plasma Membrane	ion channel
CACNG5	CACNG5	calcium channel, voltage-dependent, gamma subunit 5	Plasma Membrane	ion channel
CACUL1	CACUL1	CDK2-associated, cullin domain 1	Other	other
CACYBP	CACYBP	calcyclin binding protein	Nucleus	other
CAD	CAD	carbamoyl-phosphate synthetase 2, aspartate transcarbamylase, and dihydroorotase	Cytoplasm	enzyme
CADM3	CADM3	cell adhesion molecule 3	Plasma Membrane	other
CALB1	CALB1	calbindin 1, 28kDa	Cytoplasm	other
CALB2	CALB2	calbindin 2	Cytoplasm	other
CALCOCO1	CALCOCO1	calcium binding and coiled-coil domain 1	Nucleus	transcription regulator
CALCOCO2	CALCOCO2	calcium binding and coiled-coil domain 2	Nucleus	other
CALCRL	CALCRL	calcitonin receptor-like	Plasma Membrane	G-protein coupled receptor
CALHM1	CALHM1	calcium homeostasis modulator 1	Plasma Membrane	ion channel
CALHM2	CALHM2	calcium homeostasis modulator 2	Other	other
CALHM3	CALHM3	calcium homeostasis modulator 3	Extracellular Space	other
CALM2	CALM1 (includes others)	calmodulin 1 (phosphorylase kinase, delta)	Cytoplasm	other
CALN1	CALN1	calneuron 1	Cytoplasm	other
CALR	CALR	calreticulin	Cytoplasm	transcription regulator
CAMK1G	CAMK1G	calcium/calmodulin-dependent protein kinase IG	Cytoplasm	kinase
CAMKK2	CAMKK2	calcium/calmodulin-dependent protein kinase kinase 2, beta	Cytoplasm	kinase
CAMKV	CAMKV	CaM kinase-like vesicle-associated	Other	kinase
CAMP	CAMP	cathelicidin antimicrobial peptide	Cytoplasm	other
CAMSAP2	CAMSAP2	calmodulin regulated spectrin-associated protein family, member 2	Other	other
CAMTA1	CAMTA1	calmodulin binding transcription activator 1	Other	other
CANT1	CANT1	calcium activated nucleotidase 1	Extracellular Space	enzyme
CAPN1	CAPN1	calpain 1, (mu/I) large subunit	Cytoplasm	peptidase
CAPN10	CAPN10	calpain 10	Cytoplasm	peptidase
CAPN12	CAPN12	calpain 12	Other	peptidase
CAPN3	CAPN3	calpain 3, (p94)	Cytoplasm	peptidase
CAPN7	CAPN7	calpain 7	Cytoplasm	peptidase
CAPSL	CAPSL	calcyphosine-like	Other	other
CAPZB	CAPZB	capping protein (actin filament) muscle Z-line, beta	Cytoplasm	other
CARD10	CARD10	caspase recruitment domain family, member 10	Cytoplasm	other
CARD6	CARD6	caspase recruitment domain family, member 6	Cytoplasm	other
CARD9	CARD9	caspase recruitment domain family, member 9	Cytoplasm	other
CARF	CARF	calcium responsive transcription factor	Nucleus	transcription regulator
CARM1	CARM1	coactivator-associated arginine methyltransferase 1	Nucleus	transcription regulator
CARNS1	CARNS1	carnosine synthase 1	Other	enzyme
CASC4	CASC4	cancer susceptibility candidate 4	Other	other
CASC5	CASC5	cancer susceptibility candidate 5	Nucleus	other
CASP10	CASP10	caspase 10, apoptosis-related cysteine peptidase	Cytoplasm	peptidase
CASP6	CASP6	caspase 6, apoptosis-related cysteine peptidase	Cytoplasm	peptidase
CASP8	CASP8	caspase 8, apoptosis-related cysteine peptidase	Nucleus	peptidase
CAST	CAST	calpastatin	Cytoplasm	peptidase
CATSPER1	CATSPER1	cation channel, sperm associated 1	Plasma Membrane	ion channel
CATSPER2	CATSPER2	cation channel, sperm associated 2	Plasma Membrane	ion channel
CATSPERB	CATSPERB	catsper channel auxiliary subunit beta	Plasma Membrane	other
CATSPERG	CATSPERG	catsper channel auxiliary subunit gamma	Extracellular Space	other
CAV1	CAV1	caveolin 1, caveolae protein, 22kDa	Plasma Membrane	transmembrane receptor
CAV2	CAV2	caveolin 2	Plasma Membrane	other
CAV3	CAV3	caveolin 3	Plasma Membrane	enzyme
CBFB	CBFB	core-binding factor, beta subunit	Nucleus	transcription regulator
CBLB	CBLB	Cbl proto-oncogene, E3 ubiquitin protein ligase B	Nucleus	other
CBLC	CBLC	Cbl proto-oncogene, E3 ubiquitin protein ligase C	Nucleus	enzyme
CBLN1	CBLN1	cerebellin 1 precursor	Cytoplasm	other
CBX1	CBX1	chromobox homolog 1	Nucleus	transcription regulator
CBX3	CBX3	chromobox homolog 3	Nucleus	transcription regulator
CC2D1B	CC2D1B	coiled-coil and C2 domain containing 1B	Nucleus	other
CC2D2A	CC2D2A	coiled-coil and C2 domain containing 2A	Other	other
CCAR1	CCAR1	cell division cycle and apoptosis regulator 1	Nucleus	transcription regulator
CCBL1	CCBL1	cysteine conjugate-beta lyase, cytoplasmic	Cytoplasm	enzyme
CCDC101	CCDC101	coiled-coil domain containing 101	Nucleus	other
CCDC102B	CCDC102B	coiled-coil domain containing 102B	Extracellular Space	other
CCDC104	CCDC104	coiled-coil domain containing 104	Other	other
CCDC107	CCDC107	coiled-coil domain containing 107	Other	other
CCDC112	CCDC112	coiled-coil domain containing 112	Extracellular Space	other
CCDC116	CCDC116	coiled-coil domain containing 116	Extracellular Space	other
CCDC117	CCDC117	coiled-coil domain containing 117	Other	other
CCDC12	CCDC12	coiled-coil domain containing 12	Other	other
CCDC121	CCDC121	coiled-coil domain containing 121	Extracellular Space	other
CCDC122	CCDC122	coiled-coil domain containing 122	Other	other
CCDC13	CCDC13	coiled-coil domain containing 13	Other	other
CCDC134	CCDC134	coiled-coil domain containing 134	Other	other
CCDC138	CCDC138	coiled-coil domain containing 138	Other	other
CCDC148	CCDC148	coiled-coil domain containing 148	Other	other
CCDC150	CCDC150	coiled-coil domain containing 150	Other	other
CCDC151	CCDC151	coiled-coil domain containing 151	Other	other
CCDC152	CCDC152	coiled-coil domain containing 152	Other	other
CCDC155	CCDC155	coiled-coil domain containing 155	Nucleus	other
CCDC157	CCDC157	coiled-coil domain containing 157	Other	other
CCDC158	CCDC158	coiled-coil domain containing 158	Other	other
CCDC159	CCDC159	coiled-coil domain containing 159	Other	other
CCDC160	CCDC160	coiled-coil domain containing 160	Other	other
CCDC162P	CCDC162P	coiled-coil domain containing 162, pseudogene	Other	other
CCDC169	CCDC169	coiled-coil domain containing 169	Other	other
CCDC170	CCDC170	coiled-coil domain containing 170	Extracellular Space	other
CCDC181	CCDC181	coiled-coil domain containing 181	Nucleus	other
CCDC24	CCDC24	coiled-coil domain containing 24	Other	other
CCDC25	CCDC25	coiled-coil domain containing 25	Other	other
CCDC3	CCDC3	coiled-coil domain containing 3	Cytoplasm	other
CCDC34	CCDC34	coiled-coil domain containing 34	Other	other
CCDC36	CCDC36	coiled-coil domain containing 36	Other	other
CCDC39	CCDC39	coiled-coil domain containing 39	Cytoplasm	other
CCDC51	CCDC51	coiled-coil domain containing 51	Cytoplasm	other
CCDC53	CCDC53	coiled-coil domain containing 53	Cytoplasm	other
CCDC59	CCDC59	coiled-coil domain containing 59	Other	other
CCDC6	CCDC6	coiled-coil domain containing 6	Cytoplasm	other
CCDC62	CCDC62	coiled-coil domain containing 62	Other	other
CCDC63	CCDC63	coiled-coil domain containing 63	Other	other
CCDC65	CCDC65	coiled-coil domain containing 65	Other	other
CCDC7	CCDC7	coiled-coil domain containing 7	Other	other
CCDC71	CCDC71	coiled-coil domain containing 71	Nucleus	other
CCDC73	CCDC73	coiled-coil domain containing 73	Other	other
CCDC80	CCDC80	coiled-coil domain containing 80	Nucleus	other
CCDC82	CCDC82	coiled-coil domain containing 82	Other	other
CCDC83	CCDC83	coiled-coil domain containing 83	Other	other
CCDC84	CCDC84	coiled-coil domain containing 84	Other	other
CCDC85B	CCDC85B	coiled-coil domain containing 85B	Cytoplasm	other
CCDC86	CCDC86	coiled-coil domain containing 86	Nucleus	other
CCDC87	CCDC87	coiled-coil domain containing 87	Extracellular Space	other
CCDC88A	CCDC88A	coiled-coil domain containing 88A	Cytoplasm	other
CCDC88B	CCDC88B	coiled-coil domain containing 88B	Nucleus	enzyme
CCDC89	CCDC89	coiled-coil domain containing 89	Nucleus	other
CCDC91	CCDC91	coiled-coil domain containing 91	Other	other
CCER1	CCER1	coiled-coil glutamate-rich protein 1	Other	other
CCHCR1	CCHCR1	coiled-coil alpha-helical rod protein 1	Cytoplasm	other
CCL1	CCL1	chemokine (C-C motif) ligand 1	Extracellular Space	cytokine
CCL11	CCL11	chemokine (C-C motif) ligand 11	Extracellular Space	cytokine
CCL13	CCL13	chemokine (C-C motif) ligand 13	Extracellular Space	cytokine
CCL16	CCL16	chemokine (C-C motif) ligand 16	Extracellular Space	cytokine
CCL19	CCL19	chemokine (C-C motif) ligand 19	Extracellular Space	cytokine
CCL2	CCL2	chemokine (C-C motif) ligand 2	Extracellular Space	cytokine
CCL21	CCL21	chemokine (C-C motif) ligand 21	Extracellular Space	cytokine
CCL27	CCL27	chemokine (C-C motif) ligand 27	Extracellular Space	cytokine
CCL5	CCL5	chemokine (C-C motif) ligand 5	Extracellular Space	cytokine
CCL7	CCL7	chemokine (C-C motif) ligand 7	Extracellular Space	cytokine
CCL8	CCL8	chemokine (C-C motif) ligand 8	Extracellular Space	cytokine
CCNA1	CCNA1	cyclin A1	Nucleus	other
CCNA2	CCNA2	cyclin A2	Nucleus	other
CCNB2	CCNB2	cyclin B2	Cytoplasm	other
CCNB3	CCNB3	cyclin B3	Nucleus	other
CCND1	CCND1	cyclin D1	Nucleus	other
CCNE1	CCNE1	cyclin E1	Nucleus	transcription regulator
CCNE2	CCNE2	cyclin E2	Nucleus	other
CCNI2	CCNI2	cyclin I family, member 2	Other	other
CCNJL	CCNJL	cyclin J-like	Other	other
CCNT1	CCNT1	cyclin T1	Nucleus	transcription regulator
CCNT2	CCNT2	cyclin T2	Nucleus	transcription regulator
CCNY	CCNY	cyclin Y	Nucleus	other
CCNYL2	CCNYL2	cyclin Y-like 2	Other	other
CCR1	CCR1	chemokine (C-C motif) receptor 1	Plasma Membrane	G-protein coupled receptor
CCR2	CCR2	chemokine (C-C motif) receptor 2	Plasma Membrane	G-protein coupled receptor
CCR3	CCR3	chemokine (C-C motif) receptor 3	Plasma Membrane	G-protein coupled receptor
CCR5	CCR5	chemokine (C-C motif) receptor 5 (gene/pseudogene)	Plasma Membrane	G-protein coupled receptor
CCR6	CCR6	chemokine (C-C motif) receptor 6	Plasma Membrane	G-protein coupled receptor
CCR8	CCR8	chemokine (C-C motif) receptor 8	Plasma Membrane	G-protein coupled receptor
CCR9	CCR9	chemokine (C-C motif) receptor 9	Plasma Membrane	G-protein coupled receptor
CCRL2	CCRL2	chemokine (C-C motif) receptor-like 2	Plasma Membrane	G-protein coupled receptor
CCS	CCS	copper chaperone for superoxide dismutase	Cytoplasm	enzyme
CCT2	CCT2	chaperonin containing TCP1, subunit 2 (beta)	Cytoplasm	kinase
CCT8	CCT8	chaperonin containing TCP1, subunit 8 (theta)	Cytoplasm	enzyme
CCT8L2	CCT8L2	chaperonin containing TCP1, subunit 8 (theta)-like 2	Other	ion channel
CD101	CD101	CD101 molecule	Plasma Membrane	other
CD109	CD109	CD109 molecule	Plasma Membrane	other
CD151	CD151	CD151 molecule (Raph blood group)	Plasma Membrane	other
CD164	CD164	CD164 molecule, sialomucin	Plasma Membrane	other
CD180	CD180	CD180 molecule	Plasma Membrane	other
CD19	CD19	CD19 molecule	Plasma Membrane	transmembrane receptor
CD2	CD2	CD2 molecule	Plasma Membrane	transmembrane receptor
CD200	CD200	CD200 molecule	Plasma Membrane	other
CD200R1	CD200R1	CD200 receptor 1	Plasma Membrane	other
CD200R1L	CD200R1L	CD200 receptor 1-like	Plasma Membrane	other
CD226	CD226	CD226 molecule	Plasma Membrane	other
CD244	CD244	CD244 molecule, natural killer cell receptor 2B4	Plasma Membrane	transmembrane receptor
CD248	CD248	CD248 molecule, endosialin	Plasma Membrane	other
CD276	CD276	CD276 molecule	Plasma Membrane	other
CD28	CD28	CD28 molecule	Plasma Membrane	transmembrane receptor
CD2AP	CD2AP	CD2-associated protein	Cytoplasm	other
CD2BP2	CD2BP2	CD2 (cytoplasmic tail) binding protein 2	Cytoplasm	other
CD302	CD302	CD302 molecule	Plasma Membrane	transmembrane receptor
CD33	CD33	CD33 molecule	Plasma Membrane	other
CD37	CD37	CD37 molecule	Plasma Membrane	other
CD3D	CD3D	CD3d molecule, delta (CD3-TCR complex)	Plasma Membrane	transmembrane receptor
CD3E	CD3E	CD3e molecule, epsilon (CD3-TCR complex)	Plasma Membrane	transmembrane receptor
CD3EAP	CD3EAP	CD3e molecule, epsilon associated protein	Nucleus	other
CD40	CD40	CD40 molecule, TNF receptor superfamily member 5	Plasma Membrane	transmembrane receptor
CD40LG	CD40LG	CD40 ligand	Extracellular Space	cytokine
CD5	CD5	CD5 molecule	Plasma Membrane	transmembrane receptor
CD53	CD53	CD53 molecule	Plasma Membrane	other
CD58	CD58	CD58 molecule	Plasma Membrane	transmembrane receptor
CD5L	CD5L	CD5 molecule-like	Plasma Membrane	transmembrane receptor
CD6	CD6	CD6 molecule	Plasma Membrane	transmembrane receptor
CD68	CD68	CD68 molecule	Plasma Membrane	other
CD69	CD69	CD69 molecule	Plasma Membrane	transmembrane receptor
CD70	CD70	CD70 molecule	Extracellular Space	cytokine
CD72	CD72	CD72 molecule	Plasma Membrane	transmembrane receptor
CD79A	CD79A	CD79a molecule, immunoglobulin-associated alpha	Plasma Membrane	transmembrane receptor
CD80	CD80	CD80 molecule	Plasma Membrane	transmembrane receptor
CD83	CD83	CD83 molecule	Plasma Membrane	transmembrane receptor
CD86	CD86	CD86 molecule	Plasma Membrane	transmembrane receptor
CD8A	CD8A	CD8a molecule	Plasma Membrane	other
CD8B	CD8B	CD8b molecule	Plasma Membrane	other
CD96	CD96	CD96 molecule	Plasma Membrane	other
CDAN1	CDAN1	codanin 1	Nucleus	other
CDC123	CDC123	cell division cycle 123	Cytoplasm	other
CDC14A	CDC14A	cell division cycle 14A	Nucleus	phosphatase
CDC20	CDC20	cell division cycle 20	Nucleus	other
CDC25A	CDC25A	cell division cycle 25A	Nucleus	phosphatase
CDC25B	CDC25B	cell division cycle 25B	Nucleus	phosphatase
CDC27	CDC27	cell division cycle 27	Nucleus	other
CDC37	CDC37	cell division cycle 37	Cytoplasm	other
CDC42	CDC42	cell division cycle 42	Cytoplasm	enzyme
CDC42BPA	CDC42BPA	CDC42 binding protein kinase alpha (DMPK-like)	Cytoplasm	kinase
CDC42BPB	CDC42BPB	CDC42 binding protein kinase beta (DMPK-like)	Cytoplasm	kinase
CDC42BPG	CDC42BPG	CDC42 binding protein kinase gamma (DMPK-like)	Cytoplasm	kinase
CDC42EP1	CDC42EP1	CDC42 effector protein (Rho GTPase binding) 1	Extracellular Space	other
CDC42EP2	CDC42EP2	CDC42 effector protein (Rho GTPase binding) 2	Plasma Membrane	other
CDC42EP3	CDC42EP3	CDC42 effector protein (Rho GTPase binding) 3	Cytoplasm	other
CDC42SE1	CDC42SE1	CDC42 small effector 1	Plasma Membrane	other
CDC42SE2	CDC42SE2	CDC42 small effector 2	Plasma Membrane	other
CDC5L	CDC5L	cell division cycle 5-like	Nucleus	other
CDC7	CDC7	cell division cycle 7	Nucleus	kinase
CDC73	CDC73	cell division cycle 73	Nucleus	other
CDCA4	CDCA4	cell division cycle associated 4	Nucleus	other
CDCA5	CDCA5	cell division cycle associated 5	Cytoplasm	other
CDCA7L	CDCA7L	cell division cycle associated 7-like	Nucleus	other
CDCA8	CDCA8	cell division cycle associated 8	Nucleus	other
CDH1	CDH1	cadherin 1, type 1, E-cadherin (epithelial)	Plasma Membrane	other
CDH16	CDH16	cadherin 16, KSP-cadherin	Plasma Membrane	enzyme
CDH17	CDH17	cadherin 17, LI cadherin (liver-intestine)	Plasma Membrane	transporter
CDH2	CDH2	cadherin 2, type 1, N-cadherin (neuronal)	Plasma Membrane	other
CDH22	CDH22	cadherin 22, type 2	Plasma Membrane	other
CDH3	CDH3	cadherin 3, type 1, P-cadherin (placental)	Plasma Membrane	other
CDH5	CDH5	cadherin 5, type 2 (vascular endothelium)	Plasma Membrane	other
CDH9	CDH9	cadherin 9, type 2 (T1-cadherin)	Plasma Membrane	other
CDHR4	CDHR4	cadherin-related family member 4	Other	other
CDHR5	CDHR5	cadherin-related family member 5	Plasma Membrane	other
CDK1	CDK1	cyclin-dependent kinase 1	Nucleus	kinase
CDK10	CDK10	cyclin-dependent kinase 10	Nucleus	kinase
CDK12	CDK12	cyclin-dependent kinase 12	Nucleus	kinase
CDK19	CDK19	cyclin-dependent kinase 19	Nucleus	kinase
CDK2	CDK2	cyclin-dependent kinase 2	Nucleus	kinase
CDK2AP1	CDK2AP1	cyclin-dependent kinase 2 associated protein 1	Nucleus	other
CDK2AP2	CDK2AP2	cyclin-dependent kinase 2 associated protein 2	Nucleus	other
CDK4	CDK4	cyclin-dependent kinase 4	Nucleus	kinase
CDK5RAP3	CDK5RAP3	CDK5 regulatory subunit associated protein 3	Cytoplasm	other
CDK6	CDK6	cyclin-dependent kinase 6	Nucleus	kinase
CDK9	CDK9	cyclin-dependent kinase 9	Nucleus	kinase
CDKL3	CDKL3	cyclin-dependent kinase-like 3	Cytoplasm	kinase
CDKL4	CDKL4	cyclin-dependent kinase-like 4	Nucleus	kinase
CDKN2A	CDKN2A	cyclin-dependent kinase inhibitor 2A	Nucleus	transcription regulator
CDKN2AIPNL	CDKN2AIPNL	CDKN2A interacting protein N-terminal like	Other	other
CDKN2B	CDKN2B	cyclin-dependent kinase inhibitor 2B (p15, inhibits CDK4)	Nucleus	transcription regulator
CDKN2B-AS1	CDKN2B-AS1	CDKN2B antisense RNA 1	Other	other
CDKN2C	CDKN2C	cyclin-dependent kinase inhibitor 2C (p18, inhibits CDK4)	Nucleus	transcription regulator
CDKN2D	CDKN2D	cyclin-dependent kinase inhibitor 2D (p19, inhibits CDK4)	Cytoplasm	transcription regulator
CDO1	CDO1	cysteine dioxygenase type 1	Cytoplasm	enzyme
CDSN	CDSN	corneodesmosin	Plasma Membrane	other
CDV3	CDV3	CDV3 homolog (mouse)	Cytoplasm	other
CDYL	CDYL	chromodomain protein, Y-like	Nucleus	transcription regulator
CDYL2	CDYL2	chromodomain protein, Y-like 2	Nucleus	other
CEACAM1	CEACAM1	carcinoembryonic antigen-related cell adhesion molecule 1 (biliary glycoprotein)	Plasma Membrane	other
CEACAM16	CEACAM16	carcinoembryonic antigen-related cell adhesion molecule 16	Cytoplasm	transcription regulator
CEACAM19	CEACAM19	carcinoembryonic antigen-related cell adhesion molecule 19	Other	other
CEACAM21	CEACAM21	carcinoembryonic antigen-related cell adhesion molecule 21	Other	other
CEACAM3	CEACAM3	carcinoembryonic antigen-related cell adhesion molecule 3	Other	other
CEACAM4	CEACAM4	carcinoembryonic antigen-related cell adhesion molecule 4	Plasma Membrane	other
CEACAM5	CEACAM5	carcinoembryonic antigen-related cell adhesion molecule 5	Plasma Membrane	other
CEACAM6	CEACAM6	carcinoembryonic antigen-related cell adhesion molecule 6 (non-specific cross reacting antigen)	Plasma Membrane	other
CEACAM7	CEACAM7	carcinoembryonic antigen-related cell adhesion molecule 7	Plasma Membrane	other
CEACAM8	CEACAM8	carcinoembryonic antigen-related cell adhesion molecule 8	Plasma Membrane	other
CEBPG	CEBPG	CCAAT/enhancer binding protein (C/EBP), gamma	Nucleus	transcription regulator
CELA3A	CELA3A	chymotrypsin-like elastase family, member 3A	Other	peptidase
CELA3B	CELA3B	chymotrypsin-like elastase family, member 3B	Other	peptidase
CELF1	CELF1	CUGBP, Elav-like family member 1	Nucleus	translation regulator
CELF5	CELF5	CUGBP, Elav-like family member 5	Other	other
CELF6	CELF6	CUGBP, Elav-like family member 6	Other	other
CELSR2	CELSR2	cadherin, EGF LAG seven-pass G-type receptor 2	Plasma Membrane	G-protein coupled receptor
CELSR3	CELSR3	cadherin, EGF LAG seven-pass G-type receptor 3	Plasma Membrane	G-protein coupled receptor
CEND1	CEND1	cell cycle exit and neuronal differentiation 1	Other	other
CENPA	CENPA	centromere protein A	Nucleus	other
CENPB	CENPB	centromere protein B, 80kDa	Nucleus	other
CENPBD1	CENPBD1	CENPB DNA-binding domains containing 1	Other	other
CENPE	CENPE	centromere protein E, 312kDa	Nucleus	other
CENPL	CENPL	centromere protein L	Cytoplasm	other
CENPM	CENPM	centromere protein M	Cytoplasm	other
CENPN	CENPN	centromere protein N	Other	other
CENPO	CENPO	centromere protein O	Other	other
CENPT	CENPT	centromere protein T	Cytoplasm	other
CENPW	CENPW	centromere protein W	Nucleus	other
CEP112	CEP112	centrosomal protein 112kDa	Cytoplasm	other
CEP120	CEP120	centrosomal protein 120kDa	Cytoplasm	other
CEP128	CEP128	centrosomal protein 128kDa	Cytoplasm	other
CEP135	CEP135	centrosomal protein 135kDa	Cytoplasm	other
CEP152	CEP152	centrosomal protein 152kDa	Cytoplasm	other
CEP164	CEP164	centrosomal protein 164kDa	Cytoplasm	other
CEP170	CEP170	centrosomal protein 170kDa	Nucleus	other
CEP170B	CEP170B	centrosomal protein 170B	Other	other
CEP19	CEP19	centrosomal protein 19kDa	Cytoplasm	other
CEP192	CEP192	centrosomal protein 192kDa	Cytoplasm	other
CEP250	CEP250	centrosomal protein 250kDa	Nucleus	other
CEP290	CEP290	centrosomal protein 290kDa	Cytoplasm	transcription regulator
CEP57L1	CEP57L1	centrosomal protein 57kDa-like 1	Other	other
CEP68	CEP68	centrosomal protein 68kDa	Cytoplasm	other
CEP70	CEP70	centrosomal protein 70kDa	Cytoplasm	other
CEP72	CEP72	centrosomal protein 72kDa	Cytoplasm	other
CEP85L	CEP85L	centrosomal protein 85kDa-like	Cytoplasm	other
CERCAM	CERCAM	cerebral endothelial cell adhesion molecule	Other	other
CERS2	CERS2	ceramide synthase 2	Nucleus	transcription regulator
CERS5	CERS5	ceramide synthase 5	Cytoplasm	transcription regulator
CERS6	CERS6	ceramide synthase 6	Nucleus	transcription regulator
CES2	CES2	carboxylesterase 2	Cytoplasm	enzyme
CES3	CES3	carboxylesterase 3	Cytoplasm	enzyme
CES4A	CES4A	carboxylesterase 4A	Extracellular Space	enzyme
CETN3	CETN3	centrin, EF-hand protein, 3	Nucleus	other
CFB	CFB	complement factor B	Extracellular Space	peptidase
CFH	CFH	complement factor H	Extracellular Space	other
CFHR1	CFHR1	complement factor H-related 1	Extracellular Space	other
CFHR2	CFHR2	complement factor H-related 2	Extracellular Space	other
CFHR3	CFHR3	complement factor H-related 3	Extracellular Space	other
CFHR4	CFHR4	complement factor H-related 4	Extracellular Space	transporter
CFHR5	CFHR5	complement factor H-related 5	Extracellular Space	other
CFI	CFI	complement factor I	Extracellular Space	peptidase
CFL1	CFL1	cofilin 1 (non-muscle)	Nucleus	other
CFL2	CFL2	cofilin 2 (muscle)	Other	other
CFLAR	CFLAR	CASP8 and FADD-like apoptosis regulator	Cytoplasm	other
CFTR	CFTR	cystic fibrosis transmembrane conductance regulator (ATP-binding cassette sub-family C, member 7)	Plasma Membrane	ion channel
CGA	CGA	glycoprotein hormones, alpha polypeptide	Extracellular Space	other
CGGBP1	CGGBP1	CGG triplet repeat binding protein 1	Nucleus	other
CGN	CGN	cingulin	Plasma Membrane	other
CGNL1	CGNL1	cingulin-like 1	Plasma Membrane	other
CGREF1	CGREF1	cell growth regulator with EF-hand domain 1	Extracellular Space	other
CH25H	CH25H	cholesterol 25-hydroxylase	Cytoplasm	enzyme
CHAC1	CHAC1	ChaC, cation transport regulator homolog 1 (E. coli)	Cytoplasm	other
CHAC2	CHAC2	ChaC, cation transport regulator homolog 2 (E. coli)	Other	other
CHADL	CHADL	chondroadherin-like	Other	other
CHAF1B	CHAF1B	chromatin assembly factor 1, subunit B (p60)	Nucleus	other
CHCHD4	CHCHD4	coiled-coil-helix-coiled-coil-helix domain containing 4	Cytoplasm	enzyme
CHD1	CHD1	chromodomain helicase DNA binding protein 1	Nucleus	enzyme
CHD1L	CHD1L	chromodomain helicase DNA binding protein 1-like	Nucleus	enzyme
CHD3	CHD3	chromodomain helicase DNA binding protein 3	Nucleus	enzyme
CHD8	CHD8	chromodomain helicase DNA binding protein 8	Nucleus	enzyme
CHEK1	CHEK1	checkpoint kinase 1	Nucleus	kinase
CHEK2	CHEK2	checkpoint kinase 2	Nucleus	kinase
CHERP	CHERP	calcium homeostasis endoplasmic reticulum protein	Cytoplasm	other
CHGB	CHGB	chromogranin B (secretogranin 1)	Extracellular Space	other
CHID1	CHID1	chitinase domain containing 1	Extracellular Space	other
CHKA	CHKA	choline kinase alpha	Cytoplasm	kinase
CHKB	CHKB	choline kinase beta	Cytoplasm	kinase
CHL1	CHL1	cell adhesion molecule with homology to L1CAM (close homolog of L1)	Plasma Membrane	other
CHMP1A	CHMP1A	charged multivesicular body protein 1A	Extracellular Space	peptidase
CHMP2B	CHMP2B	charged multivesicular body protein 2B	Cytoplasm	other
CHMP3	CHMP3	charged multivesicular body protein 3	Cytoplasm	other
CHMP7	CHMP7	charged multivesicular body protein 7	Cytoplasm	transporter
CHP1	CHP1	calcineurin-like EF-hand protein 1	Cytoplasm	transporter
CHP2	CHP2	calcineurin-like EF-hand protein 2	Cytoplasm	other
CHRM4	CHRM4	cholinergic receptor, muscarinic 4	Plasma Membrane	G-protein coupled receptor
CHRNA2	CHRNA2	cholinergic receptor, nicotinic, alpha 2 (neuronal)	Plasma Membrane	transmembrane receptor
CHRNA3	CHRNA3	cholinergic receptor, nicotinic, alpha 3 (neuronal)	Plasma Membrane	transmembrane receptor
CHRNA5	CHRNA5	cholinergic receptor, nicotinic, alpha 5 (neuronal)	Plasma Membrane	transmembrane receptor
CHRNA6	CHRNA6	cholinergic receptor, nicotinic, alpha 6 (neuronal)	Plasma Membrane	transmembrane receptor
CHRNA9	CHRNA9	cholinergic receptor, nicotinic, alpha 9 (neuronal)	Plasma Membrane	transmembrane receptor
CHRNB1	CHRNB1	cholinergic receptor, nicotinic, beta 1 (muscle)	Plasma Membrane	transmembrane receptor
CHRNB2	CHRNB2	cholinergic receptor, nicotinic, beta 2 (neuronal)	Plasma Membrane	transmembrane receptor
CHRNB3	CHRNB3	cholinergic receptor, nicotinic, beta 3 (neuronal)	Plasma Membrane	transmembrane receptor
CHRNB4	CHRNB4	cholinergic receptor, nicotinic, beta 4 (neuronal)	Plasma Membrane	transmembrane receptor
CHRNG	CHRNG	cholinergic receptor, nicotinic, gamma (muscle)	Plasma Membrane	transmembrane receptor
CHST10	CHST10	carbohydrate sulfotransferase 10	Cytoplasm	enzyme
CHST14	CHST14	carbohydrate (N-acetylgalactosamine 4-0) sulfotransferase 14	Cytoplasm	enzyme
CHST4	CHST4	carbohydrate (N-acetylglucosamine 6-O) sulfotransferase 4	Cytoplasm	enzyme
CHST5	CHST5	carbohydrate (N-acetylglucosamine 6-O) sulfotransferase 5	Cytoplasm	enzyme
CHSY3	CHSY3	chondroitin sulfate synthase 3	Cytoplasm	enzyme
CHTF8	CHTF8	CTF8, chromosome transmission fidelity factor 8 homolog (S. cerevisiae)	Other	other
CIB2	CIB2	calcium and integrin binding family member 2	Other	kinase
CIC	CIC	capicua transcriptional repressor	Other	other
CIDEB	CIDEB	cell death-inducing DFFA-like effector b	Cytoplasm	other
CIITA	CIITA	class II, major histocompatibility complex, transactivator	Nucleus	transcription regulator
CILP	CILP	cartilage intermediate layer protein, nucleotide pyrophosphohydrolase	Extracellular Space	phosphatase
CILP2	CILP2	cartilage intermediate layer protein 2	Extracellular Space	other
CINP	CINP	cyclin-dependent kinase 2 interacting protein	Nucleus	other
CIRH1A	CIRH1A	cirrhosis, autosomal recessive 1A (cirhin)	Nucleus	other
CISD1	CISD1	CDGSH iron sulfur domain 1	Cytoplasm	other
CISH	CISH	cytokine inducible SH2-containing protein	Cytoplasm	other
CIZ1	CIZ1	CDKN1A interacting zinc finger protein 1	Nucleus	transporter
CKAP5	CKAP5	cytoskeleton associated protein 5	Nucleus	transcription regulator
CKB	CKB	creatine kinase, brain	Cytoplasm	kinase
CKLF	CKLF	chemokine-like factor	Extracellular Space	cytokine
CKM	CKM	creatine kinase, muscle	Cytoplasm	kinase
CKMT1A	CKMT1A/CKMT1B	creatine kinase, mitochondrial 1B	Cytoplasm	kinase
CKS1B	CKS1B	CDC28 protein kinase regulatory subunit 1B	Other	kinase
CKS2	CKS2	CDC28 protein kinase regulatory subunit 2	Other	kinase
CLCF1	CLCF1	cardiotrophin-like cytokine factor 1	Extracellular Space	cytokine
CLCN4	CLCN4	chloride channel, voltage-sensitive 4	Plasma Membrane	ion channel
CLCNKA	CLCNKA	chloride channel, voltage-sensitive Ka	Plasma Membrane	ion channel
CLCNKB	CLCNKB	chloride channel, voltage-sensitive Kb	Plasma Membrane	ion channel
CLDN10	CLDN10	claudin 10	Plasma Membrane	other
CLDN15	CLDN15	claudin 15	Plasma Membrane	other
CLEC16A	CLEC16A	C-type lectin domain family 16, member A	Cytoplasm	other
CLEC18B	CLEC18A (includes others)	C-type lectin domain family 18, member A	Other	other
CLEC4D	CLEC4D	C-type lectin domain family 4, member D	Plasma Membrane	other
CLEC4E	CLEC4E	C-type lectin domain family 4, member E	Plasma Membrane	other
CLEC6A	CLEC6A	C-type lectin domain family 6, member A	Plasma Membrane	transmembrane receptor
CLECL1	CLECL1	C-type lectin-like 1	Plasma Membrane	other
CLHC1	CLHC1	clathrin heavy chain linker domain containing 1	Other	other
CLIC1	CLIC1	chloride intracellular channel 1	Nucleus	ion channel
CLIC2	CLIC2	chloride intracellular channel 2	Cytoplasm	ion channel
CLK1	CLK1	CDC-like kinase 1	Nucleus	kinase
CLK2	CLK2	CDC-like kinase 2	Nucleus	kinase
CLK3	CLK3	CDC-like kinase 3	Nucleus	kinase
CLN3	CLN3	ceroid-lipofuscinosis, neuronal 3	Cytoplasm	other
CLN6	CLN6	ceroid-lipofuscinosis, neuronal 6, late infantile, variant	Cytoplasm	other
CLN8	CLN8	ceroid-lipofuscinosis, neuronal 8 (epilepsy, progressive with mental retardation)	Cytoplasm	other
CLOCK	CLOCK	clock circadian regulator	Nucleus	transcription regulator
CLP1	CLP1	cleavage and polyadenylation factor I subunit 1	Nucleus	other
CLPS	CLPS	colipase, pancreatic	Extracellular Space	other
CLPSL1	CLPSL1	colipase-like 1	Other	other
CLPSL2	CLPSL2	colipase-like 2	Extracellular Space	other
CLPTM1	CLPTM1	cleft lip and palate associated transmembrane protein 1	Plasma Membrane	other
CLPTM1L	CLPTM1L	CLPTM1-like	Other	other
CLSPN	CLSPN	claspin	Nucleus	other
CLSTN1	CLSTN1	calsyntenin 1	Plasma Membrane	other
CLTC	CLTC	clathrin, heavy chain (Hc)	Plasma Membrane	other
CLU	CLU	clusterin	Cytoplasm	other
CLUH	CLUH	clustered mitochondria (cluA/CLU1) homolog	Cytoplasm	translation regulator
CLVS1	CLVS1	clavesin 1	Cytoplasm	other
CLYBL	CLYBL	citrate lyase beta like	Cytoplasm	enzyme
CMA1	CMA1	chymase 1, mast cell	Extracellular Space	peptidase
CMAS	CMAS	cytidine monophosphate N-acetylneuraminic acid synthetase	Nucleus	enzyme
CMC4	CMC4	C-x(9)-C motif containing 4 homolog (S. cerevisiae)	Cytoplasm	other
CMKLR1	CMKLR1	chemokine-like receptor 1	Plasma Membrane	G-protein coupled receptor
CMSS1	CMSS1	cms1 ribosomal small subunit homolog (yeast)	Other	other
CMTM1	CMTM1	CKLF-like MARVEL transmembrane domain containing 1	Other	other
CMTM2	CMTM2	CKLF-like MARVEL transmembrane domain containing 2	Extracellular Space	cytokine
CMTM3	CMTM3	CKLF-like MARVEL transmembrane domain containing 3	Extracellular Space	cytokine
CMTM4	CMTM4	CKLF-like MARVEL transmembrane domain containing 4	Extracellular Space	cytokine
CMTM5	CMTM5	CKLF-like MARVEL transmembrane domain containing 5	Other	cytokine
CMTM6	CMTM6	CKLF-like MARVEL transmembrane domain containing 6	Extracellular Space	cytokine
CMTM7	CMTM7	CKLF-like MARVEL transmembrane domain containing 7	Extracellular Space	cytokine
CNBD2	CNBD2	cyclic nucleotide binding domain containing 2	Other	other
CNFN	CNFN	cornifelin	Other	other
CNGA3	CNGA3	cyclic nucleotide gated channel alpha 3	Plasma Membrane	ion channel
CNIH2	CNIH2	cornichon homolog 2 (Drosophila)	Extracellular Space	other
CNIH4	CNIH4	cornichon homolog 4 (Drosophila)	Plasma Membrane	other
CNN1	CNN1	calponin 1, basic, smooth muscle	Cytoplasm	other
CNN3	CNN3	calponin 3, acidic	Cytoplasm	other
CNNM2	CNNM2	cyclin M2	Plasma Membrane	other
CNNM4	CNNM4	cyclin M4	Plasma Membrane	other
CNOT10	CNOT10	CCR4-NOT transcription complex, subunit 10	Cytoplasm	other
CNOT11	CNOT11	CCR4-NOT transcription complex, subunit 11	Cytoplasm	other
CNOT2	CNOT2	CCR4-NOT transcription complex, subunit 2	Nucleus	transcription regulator
CNOT4	CNOT4	CCR4-NOT transcription complex, subunit 4	Cytoplasm	enzyme
CNOT7	CNOT7	CCR4-NOT transcription complex, subunit 7	Nucleus	transcription regulator
CNPY4	CNPY4	canopy 4 homolog (zebrafish)	Other	other
CNR1	CNR1	cannabinoid receptor 1 (brain)	Plasma Membrane	G-protein coupled receptor
CNRIP1	CNRIP1	cannabinoid receptor interacting protein 1	Other	other
CNTF	CNTF	ciliary neurotrophic factor	Extracellular Space	cytokine
CNTFR	CNTFR	ciliary neurotrophic factor receptor	Plasma Membrane	transmembrane receptor
CNTLN	CNTLN	centlein, centrosomal protein	Other	other
CNTN6	CNTN6	contactin 6	Plasma Membrane	enzyme
CNTNAP1	CNTNAP1	contactin associated protein 1	Plasma Membrane	other
CNTNAP2	CNTNAP2	contactin associated protein-like 2	Plasma Membrane	other
CNTRL	CNTRL	centriolin	Nucleus	transcription regulator
CNTROB	CNTROB	centrobin, centrosomal BRCA2 interacting protein	Cytoplasm	other
COA3	COA3	cytochrome c oxidase assembly factor 3	Cytoplasm	other
COA5	COA5	cytochrome c oxidase assembly factor 5	Cytoplasm	other
COASY	COASY	CoA synthase	Cytoplasm	kinase
COBL	COBL	cordon-bleu WH2 repeat protein	Plasma Membrane	other
COBLL1	COBLL1	cordon-bleu WH2 repeat protein-like 1	Extracellular Space	other
COG2	COG2	component of oligomeric golgi complex 2	Cytoplasm	transporter
COG5	COG5	component of oligomeric golgi complex 5	Cytoplasm	transporter
COG6	COG6	component of oligomeric golgi complex 6	Cytoplasm	transporter
COG7	COG7	component of oligomeric golgi complex 7	Cytoplasm	transporter
COL10A1	COL10A1	collagen, type X, alpha 1	Extracellular Space	other
COL11A2	COL11A2	collagen, type XI, alpha 2	Extracellular Space	other
COL12A1	COL12A1	collagen, type XII, alpha 1	Extracellular Space	other
COL17A1	COL17A1	collagen, type XVII, alpha 1	Plasma Membrane	other
COL20A1	COL20A1	collagen, type XX, alpha 1	Extracellular Space	other
COL25A1	COL25A1	collagen, type XXV, alpha 1	Cytoplasm	other
COL2A1	COL2A1	collagen, type II, alpha 1	Extracellular Space	other
COL4A1	COL4A1	collagen, type IV, alpha 1	Extracellular Space	other
COL6A3	COL6A3	collagen, type VI, alpha 3	Extracellular Space	other
COL6A4P1	COL6A4P1	collagen, type VI, alpha 4 pseudogene 1	Other	other
COL7A1	COL7A1	collagen, type VII, alpha 1	Extracellular Space	other
COL8A1	COL8A1	collagen, type VIII, alpha 1	Extracellular Space	other
COL8A2	COL8A2	collagen, type VIII, alpha 2	Extracellular Space	other
COLGALT1	COLGALT1	collagen beta(1-O)galactosyltransferase 1	Cytoplasm	other
COLQ	COLQ	collagen-like tail subunit (single strand of homotrimer) of asymmetric acetylcholinesterase	Extracellular Space	other
COMMD10	COMMD10	COMM domain containing 10	Other	other
COMMD3	COMMD3	COMM domain containing 3	Other	other
COMMD4	COMMD4	COMM domain containing 4	Cytoplasm	other
COMMD6	COMMD6	COMM domain containing 6	Other	other
COMP	COMP	cartilage oligomeric matrix protein	Extracellular Space	other
COPB2	COPB2	coatomer protein complex, subunit beta 2 (beta prime)	Cytoplasm	transporter
COPS2	COPS2	COP9 signalosome subunit 2	Cytoplasm	transcription regulator
COPS3	COPS3	COP9 signalosome subunit 3	Cytoplasm	other
COPS5	COPS5	COP9 signalosome subunit 5	Nucleus	transcription regulator
COPS6	COPS6	COP9 signalosome subunit 6	Nucleus	other
COPZ2	COPZ2	coatomer protein complex, subunit zeta 2	Cytoplasm	transporter
COQ10A	COQ10A	coenzyme Q10 homolog A (S. cerevisiae)	Cytoplasm	other
COQ10B	COQ10B	coenzyme Q10 homolog B (S. cerevisiae)	Cytoplasm	other
COQ4	COQ4	coenzyme Q4 homolog (S. cerevisiae)	Cytoplasm	other
COQ7	COQ7	coenzyme Q7 homolog, ubiquinone (yeast)	Cytoplasm	enzyme
CORO1B	CORO1B	coronin, actin binding protein, 1B	Cytoplasm	other
CORO1C	CORO1C	coronin, actin binding protein, 1C	Cytoplasm	other
CORT	CORT	cortistatin	Extracellular Space	other
COX14	COX14	cytochrome c oxidase assembly homolog 14 (S. cerevisiae)	Cytoplasm	other
COX18	COX18	COX18 cytochrome C oxidase assembly factor	Cytoplasm	transporter
COX7A2	COX7A2	cytochrome c oxidase subunit VIIa polypeptide 2 (liver)	Cytoplasm	enzyme
COX7A2L	COX7A2L	cytochrome c oxidase subunit VIIa polypeptide 2 like	Cytoplasm	enzyme
COX7B2	COX7B2	cytochrome c oxidase subunit VIIb2	Other	enzyme
CPA2	CPA2	carboxypeptidase A2 (pancreatic)	Extracellular Space	peptidase
CPEB1	CPEB1	cytoplasmic polyadenylation element binding protein 1	Cytoplasm	other
CPEB4	CPEB4	cytoplasmic polyadenylation element binding protein 4	Plasma Membrane	other
CPED1	CPED1	cadherin-like and PC-esterase domain containing 1	Cytoplasm	other
CPLX1	CPLX1	complexin 1	Plasma Membrane	transporter
CPLX3	CPLX3	complexin 3	Nucleus	transporter
CPM	CPM	carboxypeptidase M	Plasma Membrane	peptidase
CPNE1	CPNE1	copine I	Nucleus	transporter
CPNE6	CPNE6	copine VI (neuronal)	Plasma Membrane	transporter
CPNE8	CPNE8	copine VIII	Other	other
CPQ	CPQ	carboxypeptidase Q	Extracellular Space	peptidase
CPSF2	CPSF2	cleavage and polyadenylation specific factor 2, 100kDa	Nucleus	other
CPSF4	CPSF4	cleavage and polyadenylation specific factor 4, 30kDa	Nucleus	other
CPSF6	CPSF6	cleavage and polyadenylation specific factor 6, 68kDa	Nucleus	other
CPSF7	CPSF7	cleavage and polyadenylation specific factor 7, 59kDa	Nucleus	other
CPT1B	CPT1B	carnitine palmitoyltransferase 1B (muscle)	Cytoplasm	enzyme
CPT1C	CPT1C	carnitine palmitoyltransferase 1C	Cytoplasm	enzyme
CR2	CR2	complement component (3d/Epstein Barr virus) receptor 2	Plasma Membrane	transmembrane receptor
CRAT	CRAT	carnitine O-acetyltransferase	Cytoplasm	enzyme
CRB1	CRB1	crumbs homolog 1 (Drosophila)	Plasma Membrane	other
CRB2	CRB2	crumbs homolog 2 (Drosophila)	Extracellular Space	other
CRCT1	CRCT1	cysteine-rich C-terminal 1	Other	other
CREB3	CREB3	cAMP responsive element binding protein 3	Nucleus	transcription regulator
CREB3L1	CREB3L1	cAMP responsive element binding protein 3-like 1	Nucleus	transcription regulator
CREB3L4	CREB3L4	cAMP responsive element binding protein 3-like 4	Nucleus	transcription regulator
CREB5	CREB5	cAMP responsive element binding protein 5	Nucleus	transcription regulator
CREBRF	CREBRF	CREB3 regulatory factor	Other	other
CREBZF	CREBZF	CREB/ATF bZIP transcription factor	Nucleus	transcription regulator
CREG2	CREG2	cellular repressor of E1A-stimulated genes 2	Extracellular Space	enzyme
CREM	CREM	cAMP responsive element modulator	Nucleus	transcription regulator
CRH	CRH	corticotropin releasing hormone	Extracellular Space	cytokine
CRHR1	CRHR1	corticotropin releasing hormone receptor 1	Plasma Membrane	G-protein coupled receptor
CRIP1	CRIP1	cysteine-rich protein 1 (intestinal)	Cytoplasm	other
CRIP2	CRIP2	cysteine-rich protein 2	Plasma Membrane	other
CRIPAK	CRIPAK	cysteine-rich PAK1 inhibitor	Other	other
CRIPT	CRIPT	cysteine-rich PDZ-binding protein	Cytoplasm	other
CRLF1	CRLF1	cytokine receptor-like factor 1	Extracellular Space	other
CRLS1	CRLS1	cardiolipin synthase 1	Cytoplasm	enzyme
CRNN	CRNN	cornulin	Cytoplasm	other
CROCC	CROCC	ciliary rootlet coiled-coil, rootletin	Plasma Membrane	other
CROT	CROT	carnitine O-octanoyltransferase	Cytoplasm	enzyme
CRP	CRP	C-reactive protein, pentraxin-related	Extracellular Space	other
CRTAP	CRTAP	cartilage associated protein	Extracellular Space	other
CRTC1	CRTC1	CREB regulated transcription coactivator 1	Nucleus	transcription regulator
CRTC2	CRTC2	CREB regulated transcription coactivator 2	Nucleus	other
CRTC3	CRTC3	CREB regulated transcription coactivator 3	Other	other
CRY1	CRY1	cryptochrome 1 (photolyase-like)	Nucleus	enzyme
CRYAB	CRYAB	crystallin, alpha B	Nucleus	other
CRYGA	CRYGA	crystallin, gamma A	Extracellular Space	other
CRYGB	CRYGB	crystallin, gamma B	Nucleus	other
CRYGC	CRYGC	crystallin, gamma C	Cytoplasm	other
CRYGD	CRYGD	crystallin, gamma D	Cytoplasm	other
CRYL1	CRYL1	crystallin, lambda 1	Cytoplasm	enzyme
CS	CS	citrate synthase	Cytoplasm	enzyme
CSAD	CSAD	cysteine sulfinic acid decarboxylase	Cytoplasm	enzyme
CSDC2	CSDC2	cold shock domain containing C2, RNA binding	Cytoplasm	other
CSDE1	CSDE1	cold shock domain containing E1, RNA-binding	Cytoplasm	enzyme
CSF1	CSF1	colony stimulating factor 1 (macrophage)	Extracellular Space	cytokine
CSF2	CSF2	colony stimulating factor 2 (granulocyte-macrophage)	Extracellular Space	cytokine
CSF3	CSF3	colony stimulating factor 3 (granulocyte)	Extracellular Space	cytokine
CSF3R	CSF3R	colony stimulating factor 3 receptor (granulocyte)	Plasma Membrane	transmembrane receptor
CSGALNACT1	CSGALNACT1	chondroitin sulfate N-acetylgalactosaminyltransferase 1	Cytoplasm	enzyme
CSGALNACT2	CSGALNACT2	chondroitin sulfate N-acetylgalactosaminyltransferase 2	Cytoplasm	enzyme
CSK	CSK	c-src tyrosine kinase	Cytoplasm	kinase
CSN1S1	CSN1S1	casein alpha s1	Extracellular Space	other
CSN1S2AP	CSN1S2AP	casein alpha s2-like A, pseudogene	Extracellular Space	other
CSN2	CSN2	casein beta	Extracellular Space	kinase
CSN3	CSN3	casein kappa	Extracellular Space	other
CSNK1A1	CSNK1A1	casein kinase 1, alpha 1	Cytoplasm	kinase
CSNK1G1	CSNK1G1	casein kinase 1, gamma 1	Cytoplasm	kinase
CSNK1G3	CSNK1G3	casein kinase 1, gamma 3	Cytoplasm	kinase
CSNK2B	CSNK2B	casein kinase 2, beta polypeptide	Cytoplasm	kinase
CSPG4	CSPG4	chondroitin sulfate proteoglycan 4	Plasma Membrane	other
CSPP1	CSPP1	centrosome and spindle pole associated protein 1	Cytoplasm	other
CSRNP1	CSRNP1	cysteine-serine-rich nuclear protein 1	Nucleus	transcription regulator
CSRNP2	CSRNP2	cysteine-serine-rich nuclear protein 2	Nucleus	transcription regulator
CSRP2BP	CSRP2BP	CSRP2 binding protein	Nucleus	enzyme
CST6	CST6	cystatin E/M	Extracellular Space	other
CST7	CST7	cystatin F (leukocystatin)	Extracellular Space	other
CSTF2T	CSTF2T	cleavage stimulation factor, 3' pre-RNA, subunit 2, 64kDa, tau variant	Nucleus	other
CTAG1A	CTAG1A/CTAG1B	cancer/testis antigen 1B	Plasma Membrane	other
CTAG2	CTAG2	cancer/testis antigen 2	Cytoplasm	other
CTBP1	CTBP1	C-terminal binding protein 1	Nucleus	enzyme
CTBP2	CTBP2	C-terminal binding protein 2	Nucleus	transcription regulator
CTBS	CTBS	chitobiase, di-N-acetyl-	Cytoplasm	enzyme
CTCF	CTCF	CCCTC-binding factor (zinc finger protein)	Nucleus	transcription regulator
CTDSP2	CTDSP2	CTD (carboxy-terminal domain, RNA polymerase II, polypeptide A) small phosphatase 2	Nucleus	phosphatase
CTDSPL2	CTDSPL2	CTD (carboxy-terminal domain, RNA polymerase II, polypeptide A) small phosphatase like 2	Other	other
CTF1	CTF1	cardiotrophin 1	Extracellular Space	cytokine
CTH	CTH	cystathionase (cystathionine gamma-lyase)	Cytoplasm	enzyme
CTLA4	CTLA4	cytotoxic T-lymphocyte-associated protein 4	Plasma Membrane	transmembrane receptor
CTNNB1	CTNNB1	catenin (cadherin-associated protein), beta 1, 88kDa	Nucleus	transcription regulator
CTNNBIP1	CTNNBIP1	catenin, beta interacting protein 1	Cytoplasm	other
CTNND1	CTNND1	catenin (cadherin-associated protein), delta 1	Nucleus	other
CTNND2	CTNND2	catenin (cadherin-associated protein), delta 2	Plasma Membrane	other
CTPS1	CTPS1	CTP synthase 1	Nucleus	enzyme
CTRB1	CTRB1	chymotrypsinogen B1	Extracellular Space	peptidase
CTRB2	CTRB2	chymotrypsinogen B2	Cytoplasm	peptidase
CTSA	CTSA	cathepsin A	Cytoplasm	peptidase
CTSB	CTSB	cathepsin B	Cytoplasm	peptidase
CTSC	CTSC	cathepsin C	Cytoplasm	peptidase
CTSF	CTSF	cathepsin F	Cytoplasm	peptidase
CTSG	CTSG	cathepsin G	Cytoplasm	peptidase
CTSK	CTSK	cathepsin K	Cytoplasm	peptidase
CTSS	CTSS	cathepsin S	Cytoplasm	peptidase
CTSW	CTSW	cathepsin W	Cytoplasm	peptidase
CTXN2	CTXN2	cortexin 2	Other	other
CTXN3	CTXN3	cortexin 3	Other	other
CUEDC1	CUEDC1	CUE domain containing 1	Other	other
CUEDC2	CUEDC2	CUE domain containing 2	Extracellular Space	other
CUL2	CUL2	cullin 2	Nucleus	enzyme
CUL5	CUL5	cullin 5	Nucleus	ion channel
CUTA	CUTA	cutA divalent cation tolerance homolog (E. coli)	Other	other
CUX2	CUX2	cut-like homeobox 2	Nucleus	transcription regulator
CWC15	CWC15	CWC15 spliceosome-associated protein homolog (S. cerevisiae)	Nucleus	other
CX3CR1	CX3CR1	chemokine (C-X3-C motif) receptor 1	Plasma Membrane	G-protein coupled receptor
CXCL1	CXCL1	chemokine (C-X-C motif) ligand 1 (melanoma growth stimulating activity, alpha)	Extracellular Space	cytokine
CXCL10	CXCL10	chemokine (C-X-C motif) ligand 10	Extracellular Space	cytokine
CXCL11	CXCL11	chemokine (C-X-C motif) ligand 11	Other	cytokine
CXCL12	CXCL12	chemokine (C-X-C motif) ligand 12	Extracellular Space	cytokine
CXCL2	CXCL2	chemokine (C-X-C motif) ligand 2	Extracellular Space	cytokine
CXCL3	CXCL3	chemokine (C-X-C motif) ligand 3	Extracellular Space	cytokine
CXCL5	CXCL5	chemokine (C-X-C motif) ligand 5	Extracellular Space	cytokine
CXCL6	CXCL6	chemokine (C-X-C motif) ligand 6	Extracellular Space	cytokine
CXCL9	CXCL9	chemokine (C-X-C motif) ligand 9	Extracellular Space	cytokine
CXCR1	CXCR1	chemokine (C-X-C motif) receptor 1	Plasma Membrane	G-protein coupled receptor
CXCR2	CXCR2	chemokine (C-X-C motif) receptor 2	Plasma Membrane	G-protein coupled receptor
CXCR4	CXCR4	chemokine (C-X-C motif) receptor 4	Plasma Membrane	G-protein coupled receptor
CXCR6	CXCR6	chemokine (C-X-C motif) receptor 6	Plasma Membrane	G-protein coupled receptor
CXorf56	CXorf56	chromosome X open reading frame 56	Extracellular Space	other
CXorf66	CXorf66	chromosome X open reading frame 66	Other	other
CXorf67	CXorf67	chromosome X open reading frame 67	Other	other
CXXC4	CXXC4	CXXC finger protein 4	Cytoplasm	other
CYB561A3	CYB561A3	cytochrome b561 family, member A3	Cytoplasm	other
CYB561D1	CYB561D1	cytochrome b561 family, member D1	Other	other
CYB561D2	CYB561D2	cytochrome b561 family, member D2	Other	enzyme
CYB5B	CYB5B	cytochrome b5 type B (outer mitochondrial membrane)	Cytoplasm	enzyme
CYB5D1	CYB5D1	cytochrome b5 domain containing 1	Other	other
CYB5R3	CYB5R3	cytochrome b5 reductase 3	Cytoplasm	enzyme
CYFIP2	CYFIP2	cytoplasmic FMR1 interacting protein 2	Cytoplasm	other
CYLC1	CYLC1	cylicin, basic protein of sperm head cytoskeleton 1	Cytoplasm	other
CYLD	CYLD	cylindromatosis (turban tumor syndrome)	Nucleus	transcription regulator
CYP17A1	CYP17A1	cytochrome P450, family 17, subfamily A, polypeptide 1	Cytoplasm	enzyme
CYP19A1	CYP19A1	cytochrome P450, family 19, subfamily A, polypeptide 1	Cytoplasm	enzyme
CYP1A1	CYP1A1	cytochrome P450, family 1, subfamily A, polypeptide 1	Cytoplasm	enzyme
CYP1A2	CYP1A2	cytochrome P450, family 1, subfamily A, polypeptide 2	Cytoplasm	enzyme
CYP20A1	CYP20A1	cytochrome P450, family 20, subfamily A, polypeptide 1	Other	enzyme
CYP21A2	CYP21A2	cytochrome P450, family 21, subfamily A, polypeptide 2	Cytoplasm	enzyme
CYP24A1	CYP24A1	cytochrome P450, family 24, subfamily A, polypeptide 1	Cytoplasm	enzyme
CYP27B1	CYP27B1	cytochrome P450, family 27, subfamily B, polypeptide 1	Cytoplasm	enzyme
CYP2A13	CYP2A13	cytochrome P450, family 2, subfamily A, polypeptide 13	Cytoplasm	enzyme
CYP2A7	CYP2A7	cytochrome P450, family 2, subfamily A, polypeptide 7	Cytoplasm	enzyme
CYP2B6	CYP2B6	cytochrome P450, family 2, subfamily B, polypeptide 6	Cytoplasm	enzyme
CYP2C18	CYP2C18	cytochrome P450, family 2, subfamily C, polypeptide 18	Cytoplasm	enzyme
CYP2C8	CYP2C8	cytochrome P450, family 2, subfamily C, polypeptide 8	Cytoplasm	enzyme
CYP2C9	CYP2C9	cytochrome P450, family 2, subfamily C, polypeptide 9	Cytoplasm	enzyme
CYP2D6	CYP2D6	cytochrome P450, family 2, subfamily D, polypeptide 6	Cytoplasm	enzyme
CYP2D7P1	CYP2D7P1	cytochrome P450, family 2, subfamily D, polypeptide 7 pseudogene 1	Other	other
CYP2F1	CYP2F1	cytochrome P450, family 2, subfamily F, polypeptide 1	Cytoplasm	enzyme
CYP2G1P	CYP2G1P	cytochrome P450, family 2, subfamily G, polypeptide 1 pseudogene	Other	other
CYP2U1	CYP2U1	cytochrome P450, family 2, subfamily U, polypeptide 1	Cytoplasm	enzyme
CYP3A43	CYP3A43	cytochrome P450, family 3, subfamily A, polypeptide 43	Cytoplasm	enzyme
CYP3A5	CYP3A5	cytochrome P450, family 3, subfamily A, polypeptide 5	Cytoplasm	enzyme
CYP3A7	CYP3A7	cytochrome P450, family 3, subfamily A, polypeptide 7	Cytoplasm	enzyme
CYP51A1	CYP51A1	cytochrome P450, family 51, subfamily A, polypeptide 1	Cytoplasm	enzyme
CYP7B1	CYP7B1	cytochrome P450, family 7, subfamily B, polypeptide 1	Cytoplasm	enzyme
CYP8B1	CYP8B1	cytochrome P450, family 8, subfamily B, polypeptide 1	Cytoplasm	enzyme
CYSLTR2	CYSLTR2	cysteinyl leukotriene receptor 2	Plasma Membrane	G-protein coupled receptor
CYTH1	CYTH1	cytohesin 1	Cytoplasm	other
CYTH2	CYTH2	cytohesin 2	Cytoplasm	other
DAB1	DAB1	Dab, reelin signal transducer, homolog 1 (Drosophila)	Cytoplasm	other
DAB2	DAB2	Dab, mitogen-responsive phosphoprotein, homolog 2 (Drosophila)	Plasma Membrane	other
DAB2IP	DAB2IP	DAB2 interacting protein	Plasma Membrane	other
DACT2	DACT2	dishevelled-binding antagonist of beta-catenin 2	Cytoplasm	other
DACT3	DACT3	dishevelled-binding antagonist of beta-catenin 3	Other	other
DAG1	DAG1	dystroglycan 1 (dystrophin-associated glycoprotein 1)	Plasma Membrane	transmembrane receptor
DAGLA	DAGLA	diacylglycerol lipase, alpha	Plasma Membrane	enzyme
DAK	DAK	dihydroxyacetone kinase 2 homolog (S. cerevisiae)	Cytoplasm	other
DALRD3	DALRD3	DALR anticodon binding domain containing 3	Other	other
DAND5	DAND5	DAN domain family member 5, BMP antagonist	Extracellular Space	other
DAP	DAP	death-associated protein	Cytoplasm	transcription regulator
DAP3	DAP3	death associated protein 3	Cytoplasm	other
DAPL1	DAPL1	death associated protein-like 1	Other	other
DAPP1	DAPP1	dual adaptor of phosphotyrosine and 3-phosphoinositides	Cytoplasm	other
DARC	DARC	Duffy blood group, chemokine receptor	Plasma Membrane	G-protein coupled receptor
DARS	DARS	aspartyl-tRNA synthetase	Cytoplasm	enzyme
DARS2	DARS2	aspartyl-tRNA synthetase 2, mitochondrial	Cytoplasm	enzyme
DAXX	DAXX	death-domain associated protein	Nucleus	transcription regulator
DAZL	DAZL	deleted in azoospermia-like	Cytoplasm	translation regulator
DBF4	DBF4	DBF4 homolog (S. cerevisiae)	Nucleus	kinase
DBI	DBI	diazepam binding inhibitor (GABA receptor modulator, acyl-CoA binding protein)	Cytoplasm	other
DBN1	DBN1	drebrin 1	Cytoplasm	other
DBNDD1	DBNDD1	dysbindin (dystrobrevin binding protein 1) domain containing 1	Other	other
DBNDD2	DBNDD2	dysbindin (dystrobrevin binding protein 1) domain containing 2	Cytoplasm	other
DBT	DBT	dihydrolipoamide branched chain transacylase E2	Cytoplasm	enzyme
DBX2	DBX2	developing brain homeobox 2	Nucleus	transcription regulator
DCAF11	DCAF11	DDB1 and CUL4 associated factor 11	Other	other
DCAF12	DCAF12	DDB1 and CUL4 associated factor 12	Cytoplasm	other
DCAF4	DCAF4	DDB1 and CUL4 associated factor 4	Other	other
DCAF6	DCAF6	DDB1 and CUL4 associated factor 6	Nucleus	transcription regulator
DCBLD1	DCBLD1	discoidin, CUB and LCCL domain containing 1	Extracellular Space	other
DCD	DCD	dermcidin	Extracellular Space	other
DCHS2	DCHS2	dachsous 2 (Drosophila)	Extracellular Space	other
DCLRE1B	DCLRE1B	DNA cross-link repair 1B	Nucleus	enzyme
DCN	DCN	decorin	Extracellular Space	other
DCP2	DCP2	decapping mRNA 2	Nucleus	enzyme
DCPS	DCPS	decapping enzyme, scavenger	Nucleus	enzyme
DCST1	DCST1	DC-STAMP domain containing 1	Extracellular Space	other
DCST2	DCST2	DC-STAMP domain containing 2	Other	other
DCSTAMP	DCSTAMP	dendrocyte expressed seven transmembrane protein	Plasma Membrane	other
DCTN1	DCTN1	dynactin 1	Cytoplasm	other
DCTN2	DCTN2	dynactin 2 (p50)	Cytoplasm	other
DCTN3	DCTN3	dynactin 3 (p22)	Nucleus	other
DCTN4	DCTN4	dynactin 4 (p62)	Nucleus	other
DCTPP1	DCTPP1	dCTP pyrophosphatase 1	Cytoplasm	enzyme
DCUN1D3	DCUN1D3	DCN1, defective in cullin neddylation 1, domain containing 3	Cytoplasm	other
DCUN1D5	DCUN1D5	DCN1, defective in cullin neddylation 1, domain containing 5	Other	other
DDA1	DDA1	DET1 and DDB1 associated 1	Other	other
DDAH2	DDAH2	dimethylarginine dimethylaminohydrolase 2	Other	enzyme
DDB1	DDB1	damage-specific DNA binding protein 1, 127kDa	Nucleus	other
DDB2	DDB2	damage-specific DNA binding protein 2, 48kDa	Nucleus	other
DDC	DDC	dopa decarboxylase (aromatic L-amino acid decarboxylase)	Cytoplasm	enzyme
DDHD2	DDHD2	DDHD domain containing 2	Cytoplasm	other
DDI1	DDI1	DNA-damage inducible 1 homolog 1 (S. cerevisiae)	Other	other
DDIT3	DDIT3	DNA-damage-inducible transcript 3	Nucleus	transcription regulator
DDIT4L	DDIT4L	DNA-damage-inducible transcript 4-like	Other	other
DDN	DDN	dendrin	Plasma Membrane	other
DDO	DDO	D-aspartate oxidase	Cytoplasm	enzyme
DDR1	DDR1	discoidin domain receptor tyrosine kinase 1	Plasma Membrane	kinase
DDRGK1	DDRGK1	DDRGK domain containing 1	Extracellular Space	other
DDX12P	DDX12P	DEAD/H (Asp-Glu-Ala-Asp/His) box polypeptide 12, pseudogene	Other	other
DDX20	DDX20	DEAD (Asp-Glu-Ala-Asp) box polypeptide 20	Nucleus	transcription regulator
DDX21	DDX21	DEAD (Asp-Glu-Ala-Asp) box helicase 21	Nucleus	enzyme
DDX23	DDX23	DEAD (Asp-Glu-Ala-Asp) box polypeptide 23	Nucleus	enzyme
DDX25	DDX25	DEAD (Asp-Glu-Ala-Asp) box helicase 25	Nucleus	enzyme
DDX28	DDX28	DEAD (Asp-Glu-Ala-Asp) box polypeptide 28	Nucleus	enzyme
DDX31	DDX31	DEAD (Asp-Glu-Ala-Asp) box polypeptide 31	Nucleus	enzyme
DDX39B	DDX39B	DEAD (Asp-Glu-Ala-Asp) box polypeptide 39B	Nucleus	enzyme
DDX41	DDX41	DEAD (Asp-Glu-Ala-Asp) box polypeptide 41	Nucleus	enzyme
DDX43	DDX43	DEAD (Asp-Glu-Ala-Asp) box polypeptide 43	Other	enzyme
DDX5	DDX5	DEAD (Asp-Glu-Ala-Asp) box helicase 5	Nucleus	enzyme
DDX50	DDX50	DEAD (Asp-Glu-Ala-Asp) box polypeptide 50	Nucleus	enzyme
DDX52	DDX52	DEAD (Asp-Glu-Ala-Asp) box polypeptide 52	Nucleus	enzyme
DDX59	DDX59	DEAD (Asp-Glu-Ala-Asp) box polypeptide 59	Other	enzyme
DDX60L	DDX60L	DEAD (Asp-Glu-Ala-Asp) box polypeptide 60-like	Other	other
DEAF1	DEAF1	DEAF1 transcription factor	Nucleus	transcription regulator
DECR1	DECR1	2,4-dienoyl CoA reductase 1, mitochondrial	Cytoplasm	enzyme
DEDD	DEDD	death effector domain containing	Nucleus	other
DEDD2	DEDD2	death effector domain containing 2	Nucleus	other
DEF6	DEF6	differentially expressed in FDCP 6 homolog (mouse)	Extracellular Space	other
DEF8	DEF8	differentially expressed in FDCP 8 homolog (mouse)	Other	other
DEFA1	DEFA1 (includes others)	defensin, alpha 1	Cytoplasm	other
DEFA5	DEFA5	defensin, alpha 5, Paneth cell-specific	Extracellular Space	other
DEFB110	DEFB110	defensin, beta 110 locus	Extracellular Space	other
DEFB112	DEFB112	defensin, beta 112	Extracellular Space	other
DEFB113	DEFB113	defensin, beta 113	Extracellular Space	other
DEFB114	DEFB114	defensin, beta 114	Extracellular Space	other
DEFB131	DEFB131/LOC100129216	defensin, beta 131	Other	other
DEFB133	DEFB133	defensin, beta 133	Other	other
DEK	DEK	DEK oncogene	Nucleus	transcription regulator
DENND1A	DENND1A	DENN/MADD domain containing 1A	Plasma Membrane	other
DENND1B	DENND1B	DENN/MADD domain containing 1B	Other	other
DENND4B	DENND4B	DENN/MADD domain containing 4B	Extracellular Space	other
DENND6A	DENND6A	DENN/MADD domain containing 6A	Cytoplasm	other
DENND6B	DENND6B	DENN/MADD domain containing 6B	Other	other
DENR	DENR	density-regulated protein	Other	other
DEPDC1	DEPDC1	DEP domain containing 1	Nucleus	transcription regulator
DEPDC1B	DEPDC1B	DEP domain containing 1B	Cytoplasm	other
DEPDC5	DEPDC5	DEP domain containing 5	Other	other
DESI1	DESI1	desumoylating isopeptidase 1	Other	other
DET1	DET1	de-etiolated homolog 1 (Arabidopsis)	Nucleus	other
DEXI	DEXI	Dexi homolog (mouse)	Other	other
DFNB31	DFNB31	deafness, autosomal recessive 31	Plasma Membrane	other
DGAT2	DGAT2	diacylglycerol O-acyltransferase 2	Cytoplasm	enzyme
DGKD	DGKD	diacylglycerol kinase, delta 130kDa	Cytoplasm	kinase
DGKH	DGKH	diacylglycerol kinase, eta	Cytoplasm	kinase
DGKI	DGKI	diacylglycerol kinase, iota	Cytoplasm	kinase
DGKQ	DGKQ	diacylglycerol kinase, theta 110kDa	Cytoplasm	kinase
DGKZ	DGKZ	diacylglycerol kinase, zeta	Cytoplasm	kinase
DHFR	DHFR	dihydrofolate reductase	Nucleus	enzyme
DHH	DHH	desert hedgehog	Extracellular Space	peptidase
DHODH	DHODH	dihydroorotate dehydrogenase (quinone)	Cytoplasm	enzyme
DHPS	DHPS	deoxyhypusine synthase	Cytoplasm	enzyme
DHRS1	DHRS1	dehydrogenase/reductase (SDR family) member 1	Cytoplasm	enzyme
DHRS4	DHRS4	dehydrogenase/reductase (SDR family) member 4	Cytoplasm	enzyme
DHRS4-AS1	DHRS4-AS1	DHRS4 antisense RNA 1	Other	other
DHRS4L2	DHRS4L2	dehydrogenase/reductase (SDR family) member 4 like 2	Other	other
DHTKD1	DHTKD1	dehydrogenase E1 and transketolase domain containing 1	Other	enzyme
DHX16	DHX16	DEAH (Asp-Glu-Ala-His) box polypeptide 16	Nucleus	enzyme
DHX30	DHX30	DEAH (Asp-Glu-Ala-His) box polypeptide 30	Nucleus	enzyme
DHX32	DHX32	DEAH (Asp-Glu-Ala-His) box polypeptide 32	Other	enzyme
DHX35	DHX35	DEAH (Asp-Glu-Ala-His) box polypeptide 35	Other	enzyme
DHX38	DHX38	DEAH (Asp-Glu-Ala-His) box polypeptide 38	Nucleus	enzyme
DHX40	DHX40	DEAH (Asp-Glu-Ala-His) box polypeptide 40	Other	enzyme
DHX57	DHX57	DEAH (Asp-Glu-Ala-Asp/His) box polypeptide 57	Extracellular Space	other
DHX58	DHX58	DEXH (Asp-Glu-X-His) box polypeptide 58	Cytoplasm	enzyme
DHX9	DHX9	DEAH (Asp-Glu-Ala-His) box helicase 9	Nucleus	enzyme
DIEXF	DIEXF	digestive organ expansion factor homolog (zebrafish)	Nucleus	other
DIP2B	DIP2B	DIP2 disco-interacting protein 2 homolog B (Drosophila)	Other	other
DIP2C	DIP2C	DIP2 disco-interacting protein 2 homolog C (Drosophila)	Other	other
DIRC3	DIRC3	disrupted in renal carcinoma 3	Other	other
DISP2	DISP2	dispatched homolog 2 (Drosophila)	Other	other
DIXDC1	DIXDC1	DIX domain containing 1	Cytoplasm	other
DKC1	DKC1	dyskeratosis congenita 1, dyskerin	Nucleus	enzyme
DKFZP434K028	DKFZP434K028	uncharacterized LOC26070	Other	other
DKK4	DKK4	dickkopf WNT signaling pathway inhibitor 4	Extracellular Space	other
DKKL1	DKKL1	dickkopf-like 1	Extracellular Space	other
DLAT	DLAT	dihydrolipoamide S-acetyltransferase	Cytoplasm	enzyme
DLD	DLD	dihydrolipoamide dehydrogenase	Cytoplasm	enzyme
DLEU1	DLEU1	deleted in lymphocytic leukemia 1 (non-protein coding)	Other	other
DLG2	DLG2	discs, large homolog 2 (Drosophila)	Plasma Membrane	kinase
DLGAP3	DLGAP3	discs, large (Drosophila) homolog-associated protein 3	Cytoplasm	other
DLGAP5	DLGAP5	discs, large (Drosophila) homolog-associated protein 5	Nucleus	phosphatase
DLK1	DLK1	delta-like 1 homolog (Drosophila)	Extracellular Space	other
DLL1	DLL1	delta-like 1 (Drosophila)	Plasma Membrane	enzyme
DLL4	DLL4	delta-like 4 (Drosophila)	Extracellular Space	other
DMBT1	DMBT1	deleted in malignant brain tumors 1	Plasma Membrane	transmembrane receptor
DMGDH	DMGDH	dimethylglycine dehydrogenase	Cytoplasm	enzyme
DMP1	DMP1	dentin matrix acidic phosphoprotein 1	Extracellular Space	other
DMPK	DMPK	dystrophia myotonica-protein kinase	Cytoplasm	kinase
DMRT1	DMRT1	doublesex and mab-3 related transcription factor 1	Nucleus	transcription regulator
DMRT2	DMRT2	doublesex and mab-3 related transcription factor 2	Nucleus	transcription regulator
DMRT3	DMRT3	doublesex and mab-3 related transcription factor 3	Nucleus	transcription regulator
DMRTA2	DMRTA2	DMRT-like family A2	Nucleus	transcription regulator
DMRTB1	DMRTB1	DMRT-like family B with proline-rich C-terminal, 1	Nucleus	transcription regulator
DMRTC2	DMRTC2	DMRT-like family C2	Nucleus	transcription regulator
DMTF1	DMTF1	cyclin D binding myb-like transcription factor 1	Nucleus	transcription regulator
DMWD	DMWD	dystrophia myotonica, WD repeat containing	Nucleus	other
DMXL2	DMXL2	Dmx-like 2	Cytoplasm	other
DNA2	DNA2	DNA replication helicase/nuclease 2	Cytoplasm	enzyme
DNAH1	DNAH1	dynein, axonemal, heavy chain 1	Extracellular Space	other
DNAH11	DNAH11	dynein, axonemal, heavy chain 11	Cytoplasm	enzyme
DNAH12	DNAH12	dynein, axonemal, heavy chain 12	Other	other
DNAH2	DNAH2	dynein, axonemal, heavy chain 2	Other	other
DNAH3	DNAH3	dynein, axonemal, heavy chain 3	Extracellular Space	enzyme
DNAH7	DNAH7	dynein, axonemal, heavy chain 7	Cytoplasm	other
DNAI1	DNAI1	dynein, axonemal, intermediate chain 1	Extracellular Space	other
DNAJB14	DNAJB14	DnaJ (Hsp40) homolog, subfamily B, member 14	Other	enzyme
DNAJB5	DNAJB5	DnaJ (Hsp40) homolog, subfamily B, member 5	Cytoplasm	other
DNAJB6	DNAJB6	DnaJ (Hsp40) homolog, subfamily B, member 6	Nucleus	transcription regulator
DNAJB7	DNAJB7	DnaJ (Hsp40) homolog, subfamily B, member 7	Other	other
DNAJC1	DNAJC1	DnaJ (Hsp40) homolog, subfamily C, member 1	Cytoplasm	other
DNAJC17	DNAJC17	DnaJ (Hsp40) homolog, subfamily C, member 17	Other	other
DNAJC19	DNAJC19	DnaJ (Hsp40) homolog, subfamily C, member 19	Cytoplasm	other
DNAJC22	DNAJC22	DnaJ (Hsp40) homolog, subfamily C, member 22	Other	other
DNAJC27	DNAJC27	DnaJ (Hsp40) homolog, subfamily C, member 27	Cytoplasm	enzyme
DNAJC3	DNAJC3	DnaJ (Hsp40) homolog, subfamily C, member 3	Cytoplasm	other
DNAJC30	DNAJC30	DnaJ (Hsp40) homolog, subfamily C, member 30	Cytoplasm	other
DNAJC4	DNAJC4	DnaJ (Hsp40) homolog, subfamily C, member 4	Cytoplasm	other
DNAJC5	DNAJC5	DnaJ (Hsp40) homolog, subfamily C, member 5	Plasma Membrane	other
DNAJC5B	DNAJC5B	DnaJ (Hsp40) homolog, subfamily C, member 5 beta	Other	transporter
DNAJC5G	DNAJC5G	DnaJ (Hsp40) homolog, subfamily C, member 5 gamma	Other	other
DNASE1L1	DNASE1L1	deoxyribonuclease I-like 1	Cytoplasm	enzyme
DNASE1L3	DNASE1L3	deoxyribonuclease I-like 3	Nucleus	enzyme
DNASE2	DNASE2	deoxyribonuclease II, lysosomal	Cytoplasm	enzyme
DNASE2B	DNASE2B	deoxyribonuclease II beta	Cytoplasm	enzyme
DNLZ	DNLZ	DNL-type zinc finger	Cytoplasm	other
DNM1	DNM1	dynamin 1	Cytoplasm	enzyme
DNM2	DNM2	dynamin 2	Plasma Membrane	enzyme
DNMT1	DNMT1	DNA (cytosine-5-)-methyltransferase 1	Nucleus	enzyme
DNMT3A	DNMT3A	DNA (cytosine-5-)-methyltransferase 3 alpha	Nucleus	enzyme
DNMT3L	DNMT3L	DNA (cytosine-5-)-methyltransferase 3-like	Nucleus	transcription regulator
DNTT	DNTT	DNA nucleotidylexotransferase	Nucleus	enzyme
DNTTIP1	DNTTIP1	deoxynucleotidyltransferase, terminal, interacting protein 1	Nucleus	ligand-dependent nuclear receptor
DOCK3	DOCK3	dedicator of cytokinesis 3	Cytoplasm	other
DOCK4	DOCK4	dedicator of cytokinesis 4	Plasma Membrane	other
DOCK6	DOCK6	dedicator of cytokinesis 6	Cytoplasm	other
DOCK8	DOCK8	dedicator of cytokinesis 8	Cytoplasm	other
DOK1	DOK1	docking protein 1, 62kDa (downstream of tyrosine kinase 1)	Plasma Membrane	kinase
DOK2	DOK2	docking protein 2, 56kDa	Plasma Membrane	other
DOK3	DOK3	docking protein 3	Cytoplasm	other
DOK5	DOK5	docking protein 5	Plasma Membrane	other
DOK6	DOK6	docking protein 6	Other	other
DOLK	DOLK	dolichol kinase	Cytoplasm	kinase
DOLPP1	DOLPP1	dolichyldiphosphatase 1	Cytoplasm	enzyme
DOPEY1	DOPEY1	dopey family member 1	Cytoplasm	other
DOPEY2	DOPEY2	dopey family member 2	Cytoplasm	other
DPCD	DPCD	deleted in primary ciliary dyskinesia homolog (mouse)	Other	other
DPCR1	DPCR1	diffuse panbronchiolitis critical region 1	Other	other
DPEP1	DPEP1	dipeptidase 1 (renal)	Cytoplasm	peptidase
DPEP2	DPEP2	dipeptidase 2	Plasma Membrane	peptidase
DPEP3	DPEP3	dipeptidase 3	Other	peptidase
DPF2	DPF2	D4, zinc and double PHD fingers family 2	Nucleus	other
DPF3	DPF3	D4, zinc and double PHD fingers, family 3	Other	other
DPH2	DPH2	DPH2 homolog (S. cerevisiae)	Other	other
DPM2	DPM2	dolichyl-phosphate mannosyltransferase polypeptide 2, regulatory subunit	Cytoplasm	enzyme
DPM3	DPM3	dolichyl-phosphate mannosyltransferase polypeptide 3	Cytoplasm	enzyme
DPP10	DPP10	dipeptidyl-peptidase 10 (non-functional)	Extracellular Space	peptidase
DPPA2	DPPA2	developmental pluripotency associated 2	Nucleus	other
DPPA4	DPPA4	developmental pluripotency associated 4	Nucleus	other
DPPA5	DPPA5	developmental pluripotency associated 5	Cytoplasm	other
DPY19L3	DPY19L3	dpy-19-like 3 (C. elegans)	Other	other
DPY19L4	DPY19L4	dpy-19-like 4 (C. elegans)	Other	other
DPYD	DPYD	dihydropyrimidine dehydrogenase	Cytoplasm	enzyme
DPYSL5	DPYSL5	dihydropyrimidinase-like 5	Cytoplasm	enzyme
DQX1	DQX1	DEAQ box RNA-dependent ATPase 1	Other	enzyme
DRAP1	DRAP1	DR1-associated protein 1 (negative cofactor 2 alpha)	Nucleus	transcription regulator
DRD4	DRD4	dopamine receptor D4	Plasma Membrane	G-protein coupled receptor
DRD5	DRD5	dopamine receptor D5	Plasma Membrane	G-protein coupled receptor
DRG1	DRG1	developmentally regulated GTP binding protein 1	Cytoplasm	other
DRG2	DRG2	developmentally regulated GTP binding protein 2	Cytoplasm	other
DSE	DSE	dermatan sulfate epimerase	Cytoplasm	enzyme
DSG1	DSG1	desmoglein 1	Plasma Membrane	other
DSG2	DSG2	desmoglein 2	Plasma Membrane	other
DSG3	DSG3	desmoglein 3	Plasma Membrane	other
DSG4	DSG4	desmoglein 4	Plasma Membrane	other
DSPP	DSPP	dentin sialophosphoprotein	Extracellular Space	other
DTD1	DTD1	D-tyrosyl-tRNA deacylase 1	Cytoplasm	enzyme
DTL	DTL	denticleless E3 ubiquitin protein ligase homolog (Drosophila)	Nucleus	other
DTWD1	DTWD1	DTW domain containing 1	Other	other
DTX2	DTX2	deltex homolog 2 (Drosophila)	Nucleus	other
DTX3	DTX3	deltex homolog 3 (Drosophila)	Cytoplasm	other
DTX4	DTX4	deltex homolog 4 (Drosophila)	Other	other
DUOX1	DUOX1	dual oxidase 1	Plasma Membrane	enzyme
DUOX2	DUOX2	dual oxidase 2	Plasma Membrane	enzyme
DUOXA1	DUOXA1	dual oxidase maturation factor 1	Plasma Membrane	other
DUOXA2	DUOXA2	dual oxidase maturation factor 2	Cytoplasm	other
DUS4L	DUS4L	dihydrouridine synthase 4-like (S. cerevisiae)	Other	other
DUSP10	DUSP10	dual specificity phosphatase 10	Nucleus	phosphatase
DUSP12	DUSP12	dual specificity phosphatase 12	Nucleus	phosphatase
DUSP14	DUSP14	dual specificity phosphatase 14	Other	phosphatase
DUSP18	DUSP18	dual specificity phosphatase 18	Cytoplasm	phosphatase
DUSP2	DUSP2	dual specificity phosphatase 2	Nucleus	phosphatase
DUSP22	DUSP22	dual specificity phosphatase 22	Cytoplasm	phosphatase
DUSP23	DUSP23	dual specificity phosphatase 23	Cytoplasm	phosphatase
DUSP26	DUSP26	dual specificity phosphatase 26 (putative)	Cytoplasm	enzyme
DUSP7	DUSP7	dual specificity phosphatase 7	Cytoplasm	phosphatase
DUSP9	DUSP9	dual specificity phosphatase 9	Nucleus	phosphatase
DUT	DUT	deoxyuridine triphosphatase	Nucleus	enzyme
DYNC1H1	DYNC1H1	dynein, cytoplasmic 1, heavy chain 1	Cytoplasm	peptidase
DYNC1LI1	DYNC1LI1	dynein, cytoplasmic 1, light intermediate chain 1	Cytoplasm	other
DYNC1LI2	DYNC1LI2	dynein, cytoplasmic 1, light intermediate chain 2	Cytoplasm	other
DYNC2H1	DYNC2H1	dynein, cytoplasmic 2, heavy chain 1	Cytoplasm	other
DYNC2LI1	DYNC2LI1	dynein, cytoplasmic 2, light intermediate chain 1	Cytoplasm	other
DYNLRB1	DYNLRB1	dynein, light chain, roadblock-type 1	Cytoplasm	other
DYRK1A	DYRK1A	dual-specificity tyrosine-(Y)-phosphorylation regulated kinase 1A	Nucleus	kinase
DYRK3	DYRK3	dual-specificity tyrosine-(Y)-phosphorylation regulated kinase 3	Nucleus	kinase
DYTN	DYTN	dystrotelin	Other	other
DZANK1	DZANK1	double zinc ribbon and ankyrin repeat domains 1	Other	other
DZIP1	DZIP1	DAZ interacting zinc finger protein 1	Cytoplasm	other
E2F3	E2F3	E2F transcription factor 3	Nucleus	transcription regulator
E2F4	E2F4	E2F transcription factor 4, p107/p130-binding	Nucleus	transcription regulator
EAF1	EAF1	ELL associated factor 1	Nucleus	transcription regulator
EAF2	EAF2	ELL associated factor 2	Nucleus	transcription regulator
EARS2	EARS2	glutamyl-tRNA synthetase 2, mitochondrial	Cytoplasm	enzyme
EBF1	EBF1	early B-cell factor 1	Nucleus	transcription regulator
EBNA1BP2	EBNA1BP2	EBNA1 binding protein 2	Nucleus	other
EBPL	EBPL	emopamil binding protein-like	Cytoplasm	enzyme
ECH1	ECH1	enoyl CoA hydratase 1, peroxisomal	Cytoplasm	enzyme
ECHDC1	ECHDC1	enoyl CoA hydratase domain containing 1	Cytoplasm	enzyme
ECM1	ECM1	extracellular matrix protein 1	Extracellular Space	transporter
ECSIT	ECSIT	ECSIT signalling integrator	Nucleus	transcription regulator
ECT2	ECT2	epithelial cell transforming sequence 2 oncogene	Cytoplasm	other
EDA2R	EDA2R	ectodysplasin A2 receptor	Plasma Membrane	transmembrane receptor
EDAR	EDAR	ectodysplasin A receptor	Plasma Membrane	transmembrane receptor
EDC3	EDC3	enhancer of mRNA decapping 3	Cytoplasm	other
EDC4	EDC4	enhancer of mRNA decapping 4	Cytoplasm	other
EDEM2	EDEM2	ER degradation enhancer, mannosidase alpha-like 2	Cytoplasm	enzyme
EEA1	EEA1	early endosome antigen 1	Cytoplasm	other
EEF1A1	EEF1A1	eukaryotic translation elongation factor 1 alpha 1	Cytoplasm	translation regulator
EEF1B2	EEF1B2	eukaryotic translation elongation factor 1 beta 2	Cytoplasm	translation regulator
EEF1D	EEF1D	eukaryotic translation elongation factor 1 delta (guanine nucleotide exchange protein)	Cytoplasm	translation regulator
EFCAB1	EFCAB1	EF-hand calcium binding domain 1	Other	other
EFCAB10	EFCAB10	EF-hand calcium binding domain 10	Other	other
EFCAB11	EFCAB11	EF-hand calcium binding domain 11	Other	other
EFCAB13	EFCAB13	EF-hand calcium binding domain 13	Other	other
EFCAB3	EFCAB3	EF-hand calcium binding domain 3	Other	other
EFCAB4A	EFCAB4A	EF-hand calcium binding domain 4A	Other	other
EFEMP1	EFEMP1	EGF containing fibulin-like extracellular matrix protein 1	Extracellular Space	enzyme
EFEMP2	EFEMP2	EGF containing fibulin-like extracellular matrix protein 2	Extracellular Space	other
EFNA1	EFNA1	ephrin-A1	Plasma Membrane	other
EFNA3	EFNA3	ephrin-A3	Plasma Membrane	kinase
EFNA4	EFNA4	ephrin-A4	Plasma Membrane	kinase
EFNA5	EFNA5	ephrin-A5	Plasma Membrane	kinase
EFNB3	EFNB3	ephrin-B3	Plasma Membrane	kinase
EFS	EFS	embryonal Fyn-associated substrate	Cytoplasm	other
EGF	EGF	epidermal growth factor	Extracellular Space	growth factor
EGFL8	EGFL8	EGF-like-domain, multiple 8	Extracellular Space	other
EGLN1	EGLN1	egl nine homolog 1 (C. elegans)	Cytoplasm	other
EGR2	EGR2	early growth response 2	Nucleus	transcription regulator
EHBP1	EHBP1	EH domain binding protein 1	Cytoplasm	other
EHBP1L1	EHBP1L1	EH domain binding protein 1-like 1	Cytoplasm	other
EHD1	EHD1	EH-domain containing 1	Cytoplasm	other
EHD4	EHD4	EH-domain containing 4	Plasma Membrane	enzyme
EHHADH	EHHADH	enoyl-CoA, hydratase/3-hydroxyacyl CoA dehydrogenase	Cytoplasm	enzyme
EHMT2	EHMT2	euchromatic histone-lysine N-methyltransferase 2	Nucleus	transcription regulator
EI24	EI24	etoposide induced 2.4	Other	other
EIF1AD	EIF1AD	eukaryotic translation initiation factor 1A domain containing	Other	other
EIF2AK3	EIF2AK3	eukaryotic translation initiation factor 2-alpha kinase 3	Cytoplasm	kinase
EIF2B4	EIF2B4	eukaryotic translation initiation factor 2B, subunit 4 delta, 67kDa	Cytoplasm	translation regulator
EIF2D	EIF2D	eukaryotic translation initiation factor 2D	Cytoplasm	transporter
EIF3A	EIF3A	eukaryotic translation initiation factor 3, subunit A	Cytoplasm	translation regulator
EIF3C	EIF3C/EIF3CL	eukaryotic translation initiation factor 3, subunit C	Cytoplasm	translation regulator
EIF3E	EIF3E	eukaryotic translation initiation factor 3, subunit E	Cytoplasm	translation regulator
EIF3F	EIF3F	eukaryotic translation initiation factor 3, subunit F	Cytoplasm	translation regulator
EIF3G	EIF3G	eukaryotic translation initiation factor 3, subunit G	Cytoplasm	translation regulator
EIF3J	EIF3J	eukaryotic translation initiation factor 3, subunit J	Cytoplasm	translation regulator
EIF3K	EIF3K	eukaryotic translation initiation factor 3, subunit K	Cytoplasm	translation regulator
EIF3L	EIF3L	eukaryotic translation initiation factor 3, subunit L	Cytoplasm	other
EIF4A1	EIF4A1	eukaryotic translation initiation factor 4A1	Cytoplasm	translation regulator
EIF4A2	EIF4A2	eukaryotic translation initiation factor 4A2	Cytoplasm	translation regulator
EIF4B	EIF4B	eukaryotic translation initiation factor 4B	Cytoplasm	translation regulator
EIF4E2	EIF4E2	eukaryotic translation initiation factor 4E family member 2	Cytoplasm	translation regulator
EIF4EBP1	EIF4EBP1	eukaryotic translation initiation factor 4E binding protein 1	Cytoplasm	translation regulator
EIF4ENIF1	EIF4ENIF1	eukaryotic translation initiation factor 4E nuclear import factor 1	Cytoplasm	translation regulator
EIF5A2	EIF5A2	eukaryotic translation initiation factor 5A2	Cytoplasm	translation regulator
EIF5B	EIF5B	eukaryotic translation initiation factor 5B	Cytoplasm	translation regulator
EIF6	EIF6	eukaryotic translation initiation factor 6	Cytoplasm	translation regulator
ELAC1	ELAC1	elaC ribonuclease Z 1	Nucleus	enzyme
ELAVL3	ELAVL3	ELAV (embryonic lethal, abnormal vision, Drosophila)-like 3 (Hu antigen C)	Nucleus	other
ELAVL4	ELAVL4	ELAV (embryonic lethal, abnormal vision, Drosophila)-like 4	Cytoplasm	other
ELF1	ELF1	E74-like factor 1 (ets domain transcription factor)	Nucleus	transcription regulator
ELK4	ELK4	ELK4, ETS-domain protein (SRF accessory protein 1)	Nucleus	transcription regulator
ELL	ELL	elongation factor RNA polymerase II	Nucleus	transcription regulator
ELL3	ELL3	elongation factor RNA polymerase II-like 3	Nucleus	transcription regulator
ELMO1	ELMO1	engulfment and cell motility 1	Cytoplasm	other
ELMO3	ELMO3	engulfment and cell motility 3	Cytoplasm	other
ELOF1	ELOF1	elongation factor 1 homolog (S. cerevisiae)	Nucleus	other
ELOVL1	ELOVL1	ELOVL fatty acid elongase 1	Cytoplasm	enzyme
ELOVL3	ELOVL3	ELOVL fatty acid elongase 3	Cytoplasm	enzyme
ELOVL4	ELOVL4	ELOVL fatty acid elongase 4	Cytoplasm	enzyme
ELOVL5	ELOVL5	ELOVL fatty acid elongase 5	Cytoplasm	enzyme
ELOVL7	ELOVL7	ELOVL fatty acid elongase 7	Cytoplasm	enzyme
ELP6	ELP6	elongator acetyltransferase complex subunit 6	Other	other
EMC10	EMC10	ER membrane protein complex subunit 10	Other	other
EMC2	EMC2	ER membrane protein complex subunit 2	Nucleus	other
EMC9	EMC9	ER membrane protein complex subunit 9	Plasma Membrane	other
EMD	EMD	emerin	Nucleus	other
EMID1	EMID1	EMI domain containing 1	Extracellular Space	other
EMILIN1	EMILIN1	elastin microfibril interfacer 1	Extracellular Space	other
EML1	EML1	echinoderm microtubule associated protein like 1	Cytoplasm	other
EML2	EML2	echinoderm microtubule associated protein like 2	Cytoplasm	other
EML4	EML4	echinoderm microtubule associated protein like 4	Cytoplasm	other
EML6	EML6	echinoderm microtubule associated protein like 6	Other	other
ENDOG	ENDOG	endonuclease G	Cytoplasm	enzyme
ENDOV	ENDOV	endonuclease V	Other	enzyme
ENG	ENG	endoglin	Plasma Membrane	transmembrane receptor
ENHO	ENHO	energy homeostasis associated	Other	other
ENKD1	ENKD1	enkurin domain containing 1	Cytoplasm	other
ENO1	ENO1	enolase 1, (alpha)	Cytoplasm	enzyme
ENO4	ENO4	enolase family member 4	Other	enzyme
ENOX1	ENOX1	ecto-NOX disulfide-thiol exchanger 1	Plasma Membrane	other
ENSA	ENSA	endosulfine alpha	Cytoplasm	transporter
ENTPD6	ENTPD6	ectonucleoside triphosphate diphosphohydrolase 6 (putative)	Cytoplasm	enzyme
EOGT	EOGT	EGF domain-specific O-linked N-acetylglucosamine (GlcNAc) transferase	Other	enzyme
EOMES	EOMES	eomesodermin	Nucleus	transcription regulator
EP300	EP300	E1A binding protein p300	Nucleus	transcription regulator
EPB41L1	EPB41L1	erythrocyte membrane protein band 4.1-like 1	Plasma Membrane	other
EPB41L4B	EPB41L4B	erythrocyte membrane protein band 4.1 like 4B	Other	transporter
EPB41L5	EPB41L5	erythrocyte membrane protein band 4.1 like 5	Plasma Membrane	other
EPB42	EPB42	erythrocyte membrane protein band 4.2	Plasma Membrane	transporter
EPC1	EPC1	enhancer of polycomb homolog 1 (Drosophila)	Nucleus	transcription regulator
EPC2	EPC2	enhancer of polycomb homolog 2 (Drosophila)	Other	other
EPDR1	EPDR1	ependymin related protein 1 (zebrafish)	Nucleus	other
EPG5	EPG5	ectopic P-granules autophagy protein 5 homolog (C. elegans)	Other	other
EPGN	EPGN	epithelial mitogen	Extracellular Space	growth factor
EPHA1	EPHA1	EPH receptor A1	Plasma Membrane	kinase
EPHA10	EPHA10	EPH receptor A10	Plasma Membrane	transmembrane receptor
EPHA2	EPHA2	EPH receptor A2	Plasma Membrane	kinase
EPHA5	EPHA5	EPH receptor A5	Plasma Membrane	kinase
EPHA7	EPHA7	EPH receptor A7	Plasma Membrane	kinase
EPHB4	EPHB4	EPH receptor B4	Plasma Membrane	kinase
EPHX2	EPHX2	epoxide hydrolase 2, cytoplasmic	Cytoplasm	enzyme
EPHX4	EPHX4	epoxide hydrolase 4	Other	enzyme
EPM2A	EPM2A	epilepsy, progressive myoclonus type 2A, Lafora disease (laforin)	Cytoplasm	phosphatase
EPM2AIP1	EPM2AIP1	EPM2A (laforin) interacting protein 1	Cytoplasm	other
EPO	EPO	erythropoietin	Extracellular Space	cytokine
EPOR	EPOR	erythropoietin receptor	Plasma Membrane	transmembrane receptor
EPPIN	EPPIN	epididymal peptidase inhibitor	Extracellular Space	other
EPS15	EPS15	epidermal growth factor receptor pathway substrate 15	Cytoplasm	other
EPS15L1	EPS15L1	epidermal growth factor receptor pathway substrate 15-like 1	Plasma Membrane	other
EPS8L2	EPS8L2	EPS8-like 2	Other	other
EPS8L3	EPS8L3	EPS8-like 3	Extracellular Space	other
EPX	EPX	eosinophil peroxidase	Cytoplasm	enzyme
EPYC	EPYC	epiphycan	Extracellular Space	other
ERAP1	ERAP1	endoplasmic reticulum aminopeptidase 1	Extracellular Space	peptidase
ERAP2	ERAP2	endoplasmic reticulum aminopeptidase 2	Cytoplasm	peptidase
ERBB2	ERBB2	v-erb-b2 erythroblastic leukemia viral oncogene homolog 2, neuro/glioblastoma derived oncogene homolog (avian)	Plasma Membrane	kinase
ERBB3	ERBB3	v-erb-b2 erythroblastic leukemia viral oncogene homolog 3 (avian)	Plasma Membrane	kinase
ERBB4	ERBB4	v-erb-a erythroblastic leukemia viral oncogene homolog 4 (avian)	Plasma Membrane	kinase
ERCC1	ERCC1	excision repair cross-complementing rodent repair deficiency, complementation group 1 (includes overlapping antisense sequence)	Nucleus	enzyme
ERCC2	ERCC2	excision repair cross-complementing rodent repair deficiency, complementation group 2	Nucleus	enzyme
ERCC4	ERCC4	excision repair cross-complementing rodent repair deficiency, complementation group 4	Nucleus	enzyme
ERCC6	ERCC6	excision repair cross-complementing rodent repair deficiency, complementation group 6	Nucleus	transcription regulator
ERCC8	ERCC8	excision repair cross-complementing rodent repair deficiency, complementation group 8	Nucleus	transcription regulator
EREG	EREG	epiregulin	Extracellular Space	growth factor
ERF	ERF	Ets2 repressor factor	Nucleus	transcription regulator
ERG	ERG	v-ets erythroblastosis virus E26 oncogene homolog (avian)	Nucleus	transcription regulator
ERGIC1	ERGIC1	endoplasmic reticulum-golgi intermediate compartment (ERGIC) 1	Cytoplasm	other
ERGIC3	ERGIC3	ERGIC and golgi 3	Cytoplasm	other
ERI1	ERI1	exoribonuclease 1	Nucleus	enzyme
ERI2	ERI2	ERI1 exoribonuclease family member 2	Other	other
ERLEC1	ERLEC1	endoplasmic reticulum lectin 1	Cytoplasm	other
ERLIN2	ERLIN2	ER lipid raft associated 2	Plasma Membrane	other
ERMP1	ERMP1	endoplasmic reticulum metallopeptidase 1	Cytoplasm	other
ERN1	ERN1	endoplasmic reticulum to nucleus signaling 1	Cytoplasm	kinase
ERN2	ERN2	endoplasmic reticulum to nucleus signaling 2	Cytoplasm	kinase
ERP29	ERP29	endoplasmic reticulum protein 29	Cytoplasm	transporter
ERRFI1	ERRFI1	ERBB receptor feedback inhibitor 1	Cytoplasm	other
[truncated: 5,055 more rows]

## Sheet: Table S7
Table S7. Ingenuity pathways for the genes in Table S6. The columns have the same meaning as in Table S3.
© 2000-2013 Ingenuity Systems, Inc. All rights reserved.
Ingenuity Canonical Pathways	-log(p-value)	Ratio	Molecules
LXR/RXR Activation	1,18E01	5,54E-01	APOB,APOA2,ARG2,IL6,ABCA1,IL1R2,FDFT1,IL1RL2,LCAT,ITIH4,LPL,TNFRSF11B,TTR,MLXIPL,C3,APOM,IL36A,NR1H3,APOA5,UGT1A3,PCYOX1,NFKB2,IL37,APOC1,IL33,IL18,ORM1,IL1RN,IL36RN,ACACA,PLTP,FGA,TNF,RELA,APOE,ABCG5,APOA4,LPA,APOH,IL1RL1,APOF,C9,APOC2,IRF3,IL1F10,NFKB1,C4A/C4B,IL36G,LYZ,CCL2,SAA1,NGFR,LBP,RXRB,NOS2,CYP51A1,AGT,TNFRSF1A,IL1R1,IL36B,IL18RAP,APOL1,RXRG,ALB,LDLR,NR1H2,APOA1,CCL7,TF,SREBF1,APOC3,ORM…
Acute Phase Response Signaling	9,41E00	5,19E-01	RAF1,SOCS1,ITIH3,MAPK1,APOA2,SOCS6,NOLC1,HRAS,IL6,MAPK13,RBP1,FGG,F2,IKBKB,IKBKG,APCS,ITIH4,PIK3CG,MRAS,OSM,OSMR,SERPINE1,TNFRSF11B,TTR,C3,RRAS,IL6R,IL36A,IL37,NFKB2,STAT3,MAPK12,IL33,KLKB1,IL18,PTPN11,ORM1,IL1RN,IL36RN,PIK3CD,FGA,SOCS5,TNF,C2,ECSIT,RELA,TCF4,SERPING1,FN1,APOH,NFKBIE,C9,IL1F10,MAP3K5,JAK2,NFKB1,MAPK11,HNF1A,IRAK1,C4A/C4B,SHC1,HMOX1,IL36G,JUN,F8,MAP3K7,SAA1,NGFR,SOS1,CFB,RBP2,AKT3…
Dendritic Cell Maturation	8,63E00	4,55E-01	HLA-DOA,PLCB2,CD40LG,MAPK1,IL32,HLA-DRB1,LTB,HLA-DMB,IL6,MAPK13,HLA-DQB1,TREM2,PLCH2,FCGR1A,IKBKB,IKBKG,PLCE1,IL1RL2,PIK3CG,COL10A1,LTBR,IL23A,COL11A2,TNFRSF11B,ATM,CREB3,IL36A,COL2A1,IL37,NFKB2,PLCL2,CREB3L4,TLR9,CREB5,MAPK12,DDR1,ATF2,IL33,FSCN3,IL18,CD40,ZBTB12,IL1RN,IL36RN,MAPK10,CD86,PLCB3,STAT2,PIK3CD,IRF8,TNF,FCGR3B,RELA,ICAM1,IL12A,HLA-A,PDIA3,LEPR,NFKBIE,HLA-DQA1,CD83,IL1F10,JAK2,FCGR2B,…
IL-6 Signaling	8,25E00	5,48E-01	SOCS1,RAF1,MAPK1,HRAS,IL6,MAPK13,VEGFA,IL1R2,IKBKB,IKBKG,IL1RL2,PIK3CG,MRAS,ATM,MCL1,TNFRSF11B,IL8,RRAS,IL6R,IL36A,STAT3,NFKB2,IL37,MAPK12,IL33,IL18,PTPN11,IL1RN,IL36RN,MAPK10,PIK3CD,HSPB7,TNF,HSPB1,RELA,IL1RL1,NFKBIE,IL1F10,JAK2,NFKB1,MAPK11,SHC1,IL36G,JUN,CYP19A1,MAP3K7,NGFR,SOS1,AKT3,PIK3R2,CSNK2B,LBP,MAPKAPK2,ABCB1,NRAS,PIK3C2A,TNFRSF1A,MAPK8,MAPK9,IKBKE,IL1R1,IL36B,IL18RAP,MAPK14,CRP,IL1B,MA…
Graft-versus-Host Disease Signaling	8,02E00	6,67E-01	HLA-DOA,HLA-A,HLA-DQA1,HLA-DRB1,HLA-DMB,IL1F10,HLA-DQB1,IL6,HLA-G,CD28,IL36G,PRF1,HLA-DRA,HLA-F,HLA-DMA,IFNG,HLA-B,IL36A,IL37,IL36B,IL33,IL18,CD80,IL1RN,HLA-C,IL36RN,FCER1G,HLA-DOB,CD86,IL1B,TNF,HLA-E,HLA-DRB5,GZMB
Atherosclerosis Signaling	7,68E00	5E-01	CCR3,CD40LG,APOB,CMA1,APOA2,PLA2R1,CXCL12,IL6,LCAT,LPL,COL10A1,PLA2G4F,CCR2,COL11A2,PLA2G12A,IL8,SELE,APOM,COL2A1,IL36A,NFKB2,PCYOX1,IL37,APOC1,IL33,PLA2G6,IL18,CD40,ORM1,SELP,IL1RN,PLA2G4B,IL36RN,ALOX5,TNF,RELA,APOE,ICAM1,APOA4,LPA,APOF,APOC2,IL1F10,NFKB1,PRDX6,LYZ,IL36G,CCL2,TNFSF12,PNPLA3,IFNG,VCAM1,CXCR4,PLA2G3,CCL11,PLA2G2A,TNFRSF14,SELPLG,IL36B,APOL1,ALB,APOA1,CSF1,APOC3,ORM2,IL1B,TNFSF14,M…
Type I Diabetes Mellitus Signaling	7,58E00	5,21E-01	SOCS1,HLA-DOA,MAPK1,CD3E,SOCS6,HLA-DRB1,HLA-DMB,MAPK13,HLA-DQB1,CD28,IKBKB,IKBKG,PRF1,HLA-F,TNFRSF11B,IFNGR1,NFKB2,MAPK12,IRF1,MAPK10,CD86,TNF,SOCS5,HLA-E,RELA,IL12A,HLA-A,NFKBIE,PIAS1,HLA-DQA1,MAP3K5,JAK2,NFKB1,MAPK11,IRAK1,HLA-G,MAP3K7,NGFR,HLA-DRA,NOS2,CASP8,STAT1,HLA-DMA,IFNG,TNFRSF1A,HLA-B,MAPK8,MAPK9,SOCS4,IKBKE,IL1R1,HSPD1,CD3D,MAPK14,CD80,IL12B,HLA-C,LTA,FCER1G,HLA-DOB,IL1B,HLA-DRB5,GZMB
IL-10 Signaling	7,32E00	5,64E-01	RELA,CCR5,MAPK1,IL1RL1,NFKBIE,ARG2,IL1F10,MAPK13,IL6,FCGR2B,NFKB1,MAPK11,IL1R2,IKBKB,HMOX1,IKBKG,IL36G,JUN,IL1RL2,SP1,MAP3K7,LBP,CCR1,FCGR2A,IL10,TYK2,MAPK8,IL36A,IKBKE,STAT3,IL1R1,NFKB2,IL37,MAPK12,IL36B,IL18RAP,IL33,IL18,MAPK14,IL1RN,IL36RN,IL1B,TNF,MAP4K4
Altered T Cell and B Cell Signaling in Rheumatoid Arthritis	7,08E00	5,2E-01	CD40LG,TRAF3,HLA-DOA,TLR8,LTB,HLA-DRB1,IL22,HLA-DMB,HLA-DQB1,IL6,CD28,IL23A,SPP1,IL36A,NFKB2,IL37,TLR9,IL33,IL18,CD40,IL1RN,IL36RN,CD86,TNF,RELA,IL12A,HLA-DQA1,IL1F10,NFKB1,CD79A,IL36G,HLA-DRA,TLR7,IL4,IL21,IFNG,HLA-DMA,IL10,TNFRSF13C,IL36B,CD80,CSF1,IL12B,LTA,TNFSF13,CCL21,FCER1G,IL1B,HLA-DOB,TNFRSF13B,CSF2,HLA-DRB5
Hepatic Cholestasis	6,51E00	4,04E-01	PRKACB,ADCY4,IL6,MAP3K4,HSD3B7,ATP8B1,CYP8B1,IL1R2,IKBKB,IKBKG,IL1RL2,NR1I2,PPRC1,FGFR4,SLCO1B3,TNFRSF11B,IL8,CYP7B1,IL36A,SLCO1A2,NR1H3,NFKB2,IL37,MAPK12,IL33,ADCY9,IL18,IL1RN,IL36RN,MAPK10,PRKCH,INSR,SLCO1B1,ADCY10,ESR1,TNF,RELA,ABCG5,IL1RL1,NFKBIE,IL1F10,NFKB1,HNF1A,PRKAG1,IRAK1,SLCO1C1,IL36G,JUN,MAP3K7,NGFR,LBP,PRKCA,MAP4K2,ABCB1,IFNG,TNFRSF1A,ADCY3,ADCY6,PRKAR2A,MAPK8,MAPK9,IKBKE,IL1R1,IL36B…
T Helper Cell Differentiation	6,48E00	5,97E-01	CD40LG,HLA-DOA,IL12A,IL5,IL12RB1,HLA-DQA1,HLA-DRB1,HLA-DMB,HLA-DQB1,IL6,TBX21,IL18R1,CD28,NGFR,HLA-DRA,STAT1,ICOSLG,IL4,TNFRSF11B,IL21,HLA-DMA,IFNG,STAT6,IL10,TNFRSF1A,IL6R,IFNGR1,IL12RB2,STAT3,RORC,IL13,IL18,CD80,CD40,IL23R,IL12B,FCER1G,HLA-DOB,CD86,IL2RA,GATA3,TNF,HLA-DRB5
Aryl Hydrocarbon Receptor Signaling	6,35E00	4,33E-01	CDKN2A,TRIP11,MAPK1,TFF1,IL6,CCND1,RARG,ARNT,MYC,NR2F1,RB1,ALDH1A1,GSTM2,CYP1A2,CCNA1,ATM,ALDH7A1,TP53,ALDH1B1,CCNE2,MED1,GSTM3,CDK6,ALDH8A1,NFKB2,ALDH9A1,ALDH1A2,HSP90AA1,ALDH3B1,HSPB7,DHFR,ALDH16A1,ESR1,TNF,MGST3,CDK2,GSTP1,HSPB1,RELA,NFIX,GSTM5,CDK4,NFKB1,SMARCA4,PTGES3,CHEK1,EP300,CCNA2,HSP90B1,JUN,SP1,HSP90AB1,RARB,NEDD8,GSTM4,TGFB2,RXRB,CHEK2,SRC,GSTM1,CYP1A1,TYR,GSTA4,MAPK8,GSTO1,AIP,AHRR,…
Role of JAK family kinases in IL-6-type Cytokine Signaling	5,86E00	7,14E-01	STAT5A,SOCS1,MAPK1,TYK2,IL6R,MAPK8,MAPK9,IL6,JAK2,STAT3,MAPK13,MAPK12,MAPK11,MAPK14,PTPN11,MAPK10,OSM,OSMR,STAT5B,STAT1
IL-12 Signaling and Production in Macrophages	5,8E00	4,46E-01	CD40LG,APOB,MAPK1,IL12RB1,APOA2,MST1,MAPK13,SPI1,IKBKB,IKBKG,PIK3CG,IL23A,ATM,STAT6,APOM,IFNGR1,IL12RB2,PCYOX1,NFKB2,MAPK12,IRF1,APOC1,IL18,CD40,ORM1,IL23R,NCOA1,MAPK10,PIK3CD,PRKCH,IRF8,REL,TNF,RELA,APOE,APOA4,LPA,IL12A,APOF,APOC2,NFKB1,MAPK11,EP300,LYZ,JUN,TGFB2,AKT3,PIK3R2,STAT1,NOS2,IL4,PRKCA,PPARG,IFNG,PIK3C2A,IL10,MAPK8,MAPK9,IKBKE,APOL1,ALB,MAPK14,PRKCI,APOA1,IL12B,APOC3,ZNF668,ORM2,MST1R,…
p38 MAPK Signaling	5,7E00	5,25E-01	TAB2,MAPK13,MYC,IL1R2,IL1RL2,HIST3H3,PLA2G4F,MAP4K1,JMJD7-PLA2G4B,PLA2G12A,TP53,RPS6KB1,CREB3,HIST2H3C (includes others),IL36A,MAPKAPK5,CREB3L4,IL37,CREB5,MAPK12,MEF2B,ATF2,IL33,DAXX,PLA2G6,IL18,H3F3A/H3F3B,IL1RN,MAPT,PLA2G4B,IL36RN,HSPB7,TNF,HSPB1,TIFA,DDIT3,IL1RL1,IL1F10,MAP3K5,MAPK11,IRAK1,EP300,CDC25B,IL36G,MAP3K7,DUSP10,TGFB2,RPS6KB2,MAPKAPK2,STAT1,ATF1,MEF2BNB-MEF2B,MAPKAPK3,TNFRSF1A,PLA2G3…
Role of Osteoblasts, Osteoclasts and Chondrocytes in Rheumatoid Arthritis	5,63E00	4,18E-01	WNT10B,BMP4,TAB2,IL6,IL1RL2,PIK3CG,TRAF5,ATM,SFRP4,IL7,DKK4,PIK3CD,SFRP1,TNF,TCF4,PTK2B,IL1RL1,BMPR2,MAP3K5,SMURF1,IL36G,JUN,IGF1,NGFR,PIK3R2,CTNNB1,BMP1,ITGB1,IFNG,CTSK,TNFRSF1A,IL10,MAPK8,IL36B,CALM1 (includes others),WNT3A,CSF1,CSF2,LRP1,BIRC2,FZD7,BMP15,MAPK1,BAD,WNT3,NFATC3,CSNK1A1,WNT16,ACP5,SP7,TCF7,IL18R1,IL1R2,IKBKB,IKBKG,WNT4,GSK3B,BIRC3,TNFRSF11B,ADAMTS4,SPP1,IL36A,FZD9,IL37,PPP3CC,MAP…
Antigen Presentation Pathway	5,57E00	6,19E-01	HLA-DOA,PDIA3,HLA-A,HLA-DQA1,CIITA,HLA-DRB1,HLA-DMB,PSMB8,TAP1,HLA-DPA1,HLA-G,HLA-DQB2,HLA-DRA,HLA-F,TAPBP,HLA-DMA,PSMB9,CALR,IFNG,HLA-B,MR1,HLA-C,HLA-DOB,TAP2,HLA-E,HLA-DRB5
PPAR Signaling	5,41E00	4,86E-01	RAF1,MAPK1,HRAS,IL1R2,NR2F1,IKBKB,IKBKG,IL1RL2,MRAS,TNFRSF11B,STAT5A,RRAS,MED1,IL36A,NR1H3,NFKB2,IL37,IL33,IL18,IL1RN,IL36RN,NCOA1,HSP90AA1,INSR,TNF,RELA,IL1RL1,NFKBIE,IL1F10,NFKB1,EP300,SHC1,IL36G,HSP90B1,JUN,HSP90AB1,MAP3K7,NGFR,SOS1,STAT5B,PPARG,NRAS,PPARD,TNFRSF1A,IKBKE,IL1R1,IL18RAP,IL36B,AIP,IL1B,PTGS2,MAP4K4
Production of Nitric Oxide and Reactive Oxygen Species in Macrophages	5,02E00	4,06E-01	MAP3K11,APOB,MAPK1,APOA2,PPP2R5B,ARG2,MAP3K4,MAPK13,PPP1R14B,SPI1,IKBKB,IKBKG,RHOB,PIK3CG,PPP1CA,ATM,TNFRSF11B,APOM,MAP3K13,TYK2,PPP1R14A,PPP1R11,IFNGR1,NFKB2,PCYOX1,NCF4,MAPK12,RAP1A,IRF1,APOC1,MAP3K12,MPO,ORM1,PPP2R4,RHOA,NCF2,MAPK10,PPP1R12A,PIK3CD,PRKCH,IRF8,TNF,RELA,APOE,PPP1CC,LPA,APOA4,APOF,NFKBIE,APOC2,MAP3K5,JAK2,NFKB1,RHOH,MAPK11,LYZ,JUN,PPP1R10,RHOD,MAP3K7,NGFR,RHOU,AKT3,PPP2R5C,PIK3R2…
Role of Macrophages, Fibroblasts and Endothelial Cells in Rheumatoid Arthritis	4,81E00	3,92E-01	RAF1,SOCS1,WNT10B,LTB,HRAS,IL6,PLCH2,CCND1,VEGFA,IL1RL2,PIK3CG,TRAF5,ATM,SFRP4,SELE,RRAS,CREB3,PLCL2,STAT3,CREB5,TLR9,IL7,ATF2,DKK4,PIK3CD,SFRP1,TNF,TCF4,ICAM1,FN1,PDIA3,IL1RL1,CCL5,JAK2,PRSS3,EP300,IL36G,JUN,CCL2,NGFR,TLR7,PIK3R2,CTNNB1,FCGR3A,TRAF1,IL10,TNFRSF1A,C5,IL36B,IL16,CALM1 (includes others),WNT3A,CSF1,LTA,CSF2,LRP1,IRAK4,FZD7,TRAF3,PLCB2,WNT3,MAPK1,NFATC3,IL32,CSNK1A1,TLR8,CXCL12,WNT16…
NF-κB Signaling	4,78E00	4,6E-01	PRKACB,TRAF3,CD40LG,BMP4,TGFBR3,TAB2,TLR8,HRAS,IL1R2,FGFR3,IKBKB,IKBKG,TNIP1,PIK3CG,FGFR4,MRAS,TRAF5,LTBR,GSK3B,ATM,TNFRSF11B,RRAS,FGFR1,IL36A,FGFR2,IL37,NFKB2,MALT1,TLR9,DDR1,IL33,IL18,CD40,IL1RN,ZAP70,IL36RN,PIK3CD,INSR,FGFRL1,TNF,SIGIRR,RELA,NFKBIE,EGF,TNFAIP3,BMPR2,IL1F10,NGF,NFKB1,EP300,IRAK1,IL36G,CARD10,MAP3K7,NGFR,NTRK1,TLR7,AKT3,PIK3R2,CSNK2B,CASP8,NRAS,PIK3C2A,TNFRSF1A,MAPK8,IL1R1,TNFRS…
Molecular Mechanisms of Cancer	4,68E00	3,8E-01	RAF1,BMP4,APH1B,ADCY4,TAB2,CDKN2C,HRAS,ARHGEF1,GSK3A,MAPK13,RBL1,CCND1,ZBTB17,RB1,PAK1,RASGRF1,BBC3,GNA15,PIK3CG,CASP10,ATM,TP53,CCNE2,RRAS,RALB,NFKB2,RAP1A,DAXX,CDH1,GAB1,APH1A,ARHGEF6,ARHGEF18,PIK3CD,CFLAR,NOTCH1,FYN,TCF4,CDK4,BMPR2,PSEN2,JAK2,MAP3K5,CDC42,EP300,CHEK1,ARHGEF19,CASP6,SYNGAP1,JUN,RHOD,SOS1,RHOU,ARHGEF3,PIK3R2,CTNNB1,CASP8,BMP1,PAK2,GNA12,MAPK8,ADCY6,SIN3A,BAK1,CCNE1,CDKN2D,RASGRP…
LPS/IL-1 Mediated Inhibition of RXR Function	4,61E00	4,12E-01	CHST4,LIPC,CYP3A7,SULT1A2,IL1RL2,CYP2A13,NR1I2,FABP1,SULT1C3,ALDH7A1,ALDH1B1,GSTM3,NR1H3,SLC27A1,PLTP,CYP2B6,ALDH16A1,NDST1,TNF,GSTP1,ECSIT,APOE,ABCG5,GSTM5,IL1RL1,IL36G,JUN,UST,NGFR,SULT1E1,CHST10,LBP,ABCB1,GSTM1,TNFRSF1A,GSTA4,MAPK8,IL36B,SULT2B1,SREBF1,SULT1A1,CYP2C8,CPT1B,CYP2C9,CES2,ABCA1,SLC27A4,ABCB9,IL1R2,ALDH1A1,GSTM2,CHST5,CYP3A5,SULT1C2,XPO1,FMO4,SLCO1B3,TNFRSF11B,ACOX2,ACSL6,ALDH8A1,I…
Glucocorticoid Receptor Signaling	4,28E00	3,85E-01	RAF1,POLR2F,TAF11,PRKAB2,SGK1,HRAS,POMC,MAPK13,IL6,MNAT1,FGG,SUMO1,PIK3CG,SERPINE1,CREBZF,ATM,STAT5A,SELE,MED1,RRAS,STAT3,TAF9B,POU2F1,TAF5,GTF2H1,PIK3CD,TNF,ICAM1,PRL,POU2F2,HSPA6,CCL5,JAK2,HSPA1L,SMARCA4,EP300,AR,JUN,CCL2,HSP90AB1,SOS1,PIK3R2,FKBP5,IFNG,IL3,IL10,MAPK8,CCL11,IL13,TSG101,VIPR1,GTF2H4,CSN2,PTGS2,CSF2,TAF15,PRKACB,YWHAH,MAPK1,CD3E,NFATC3,HSPA1A/HSPA1B,SMAD3,FCGR1A,IL1R2,IKBKB,CXCL3…
PPARα/RXRα Activation	4,22E00	4,12E-01	PRKACB,RAF1,PLCB2,GPD1,NCOA6,MAPK1,PRKAB2,CPT1B,TGFBR3,SMAD3,ADCY4,APOA2,HRAS,CYP2C9,IL6,PLCH2,AP2A2,ABCA1,IL1R2,NR2F1,IKBKB,IKBKG,PLCE1,GNA15,IL1RL2,LPL,MRAS,PRKAA1,RRAS,MED1,NFKB2,PLCL2,ADCY9,HELZ2,HSP90AA1,PLCB3,SLC27A1,INSR,ADCY10,RELA,MED23,IL1RL1,PDIA3,NFKBIE,ADIPOQ,BMPR2,JAK2,NFKB1,PRKAG1,EP300,SHC1,HSP90B1,JUN,HSP90AB1,MAP3K7,SOS1,CLOCK,TGFB2,SMAD4,STAT5B,PRKCA,NRAS,ADCY3,PRKAR2A,ACVR1,CK…
CD28 Signaling in T Helper Cells	4,2E00	4,26E-01	HLA-DOA,CD3E,NFATC3,ARPC5,HLA-DRB1,HLA-DMB,HLA-DQB1,CD28,IKBKB,IKBKG,PAK1,PIK3CG,ATM,ITK,ACTR2,NFKB2,MALT1,PPP3CC,MAPK12,ARPC1A,PTPN11,SYK,ARPC2,ITPR3,LAT,ZAP70,MAPK10,CD86,PIK3CD,FYN,RELA,ARPC1B,NFKBIE,HLA-DQA1,CDC42,NFKB1,CTLA4,JUN,HLA-DRA,AKT3,ARPC3,PIK3R2,HLA-DMA,PIK3C2A,CSK,CHP1,MAPK8,MAPK9,IKBKE,NFATC4,CD3D,CALM1 (includes others),CD80,BCL10,GRAP2,FCER1G,HLA-DOB,HLA-DRB5
Role of Cytokines in Mediating Communication between Immune Cells	4,13E00	5,82E-01	IL12A,IL5,IL26,IL32,IL22,IL1F10,IL6,IL25,IL36G,IL23A,IL4,IL21,IFNG,IL8,IL3,IL10,IL36A,IL27,IL37,IL13,CSF3,IL24,IL36B,IL33,IL18,IL12B,IL1RN,IL36RN,IL1B,IFNL1,CSF2,TNF
Thyroid Cancer Signaling	4,04E00	5,68E-01	TP53,PPARG,TCF4,NRAS,MAPK1,RRAS,BDNF,CXCL1,HRAS,NGF,CCND1,HNF1A,TCF7,CXCL10,MYC,RXRG,SHC1,CDH1,NTRK3,NTRK1,MRAS,LEF1,CTNNB1,RET,RXRB
Role of BRCA1 in DNA Damage Response	4,03E00	4,79E-01	FAM175A,BARD1,ATRIP,RBBP8,MRE11A,UIMC1,E2F3,BRCC3,RBL1,RAD50,MLH1,SMARCA4,CHEK1,FANCE,RAD51,RB1,BLM,STAT1,CHEK2,ATM,TP53,E2F4,ATF1,FANCG,MDC1,PLK1,FANCL,NBN,POU2F1,RFC4,MSH6,ATR,FANCA,RFC3
FXR/RXR Activation	3,98E00	4,09E-01	APOE,ABCG5,LIPC,APOB,PKLR,APOC2,IL1F10,HNF1A,CYP8B1,MTTP,IL36G,PCK2,NR1I2,SLC51A,CYP19A1,FGFR4,AKT3,SLCO1B3,PPARG,MLXIPL,IL36A,MAPK8,NR1H3,MAPK9,IL37,MAPK12,VLDLR,IL36B,IL33,IL18,APOA1,ABCB4,FOXO1,FABP6,SREBF1,IL1RN,APOC3,IL36RN,MAPK10,IL1B,PLTP,SLC51B,SLCO1B1,TNF,FOXA3
Communication between Innate and Adaptive Immune Cells	3,95E00	4,2E-01	CD40LG,IL12A,IL5,HLA-A,TLR8,HLA-DRB1,CD83,IL1F10,CCL5,IL6,CD8A,CD8B,CXCL10,HLA-G,CD28,IL36G,HLA-DRA,TLR7,HLA-F,IL4,IFNG,IL8,IL3,IL10,HLA-B,IL36A,IL37,TLR9,TNFRSF13C,IL36B,IL33,IL18,CD80,CD40,HLA-C,IL1RN,IL12B,TNFSF13,IL36RN,FCER1G,CD86,IL1B,CSF2,TNFRSF13B,TNF,HLA-DRB5,HLA-E
IL-17 Signaling	3,95E00	5,2E-01	RELA,MAPK1,CXCL1,HRAS,JAK2,MAPK13,CXCL5,IL6,NFKB1,MAPK11,CXCL10,JUN,TRAF3IP2,CCL2,MAP3K7,PIK3CG,MRAS,AKT3,GSK3B,PIK3R2,NOS2,MAPKAPK2,ATM,IL8,CXCL11,NRAS,PIK3C2A,RRAS,MAPK8,MAPK9,MAPK12,CCL11,ATF2,IL19,MAPK14,CRP,MAPK10,PIK3CD,PTGS2
IL-22 Signaling	3,88E00	6,8E-01	STAT5A,MAPK1,TYK2,MAPK8,MAPK9,IL22RA1,IL22,STAT3,MAPK13,MAPK12,MAPK11,MAPK14,MAPK10,AKT3,IL22RA2,STAT5B,STAT1
Crosstalk between Dendritic Cells and Natural Killer Cells	3,74E00	4,34E-01	RELA,CD40LG,IL15RA,IL12A,HLA-A,LTB,HLA-DRB1,NCR3,TLN1,CD83,IL6,NFKB1,TREM2,HLA-G,CD28,PRF1,MICB,HLA-DRA,CD226,TLR7,LTBR,HLA-F,MICA,IL4,IL2RB,IFNG,IL3,CD69,HLA-B,NFKB2,TLR9,ITGAL,FSCN3,IL18,CD80,CD40,HLA-C,IL12B,ICAM3,LTA,CD86,CSF2,TNF,HLA-DRB5,HLA-E,PVRL2
PEDF Signaling	3,72E00	4,81E-01	RAF1,RELA,TCF4,MAPK1,BDNF,NFKBIE,HRAS,MAPK13,NGF,NFKB1,HNF1A,MAPK11,TCF7,ROCK2,IKBKB,IKBKG,PIK3CG,MRAS,AKT3,PIK3R2,CASP8,ATM,TP53,PPARG,ARHGAP22,NRAS,PIK3C2A,RRAS,IKBKE,NFKB2,MAPK12,PNPLA2,HNF1B,MAPK14,RHOA,DOCK3,PIK3CD,CFLAR
HMGB1 Signaling	3,66E00	4,31E-01	RELA,ICAM1,AGER,MAPK1,HRAS,MAPK13,CDC42,NFKB1,RHOH,MAPK11,JUN,RHOB,SP1,CCL2,RHOD,NGFR,PIK3CG,RHOU,MRAS,AKT3,PIK3R2,SERPINE1,KAT2A,ATM,TNFRSF11B,PLAT,IL8,IFNG,SELE,VCAM1,NRAS,PIK3C2A,RRAS,TNFRSF1A,MAPK8,MAPK9,IFNGR1,IL1R1,NFKB2,MAPK12,RHOV,MAPK14,RHOA,MAPK10,PIK3CD,TNF,MAP2K5
Chemokine Signaling	3,66E00	4,93E-01	RAF1,CCR3,PLCB2,CCR5,MPRIP,MYL2,MAPK1,PTK2B,CXCL12,HRAS,LIMK2,CCL5,MAPK13,MAPK11,ROCK2,CCL13,JUN,CCL2,PIK3CG,MRAS,CAMK1G,PRKCA,SRC,NRAS,CFL1,CXCR4,RRAS,MAPK8,MAPK12,CCL11,GNAI2,CALM1 (includes others),MAPK14,CCL7,RHOA,PLCB3,PPP1R12A
IL-17A Signaling in Gastric Cells	3,54E00	6,07E-01	RELA,IL8,CXCL11,MAPK1,MAPK8,CXCL1,MAPK9,MAPK13,CCL5,NFKB1,MAPK12,MAPK11,CXCL10,MAPK14,JUN,MAPK10,TNF
Superpathway of Inositol Phosphate Compounds	3,48E00	3,61E-01	MINPP1,PLCB2,MTMR9,PTPN23,EPHX2,PPP2R5B,MDP1,ACP5,NUDT14,STYXL1,PPP1R14B,SET,IPMK,IP6K3,PLCE1,ITPKB,NUDT11,PPP1R13B,PIK3CG,IP6K1,RNGTT,PMPCA,CDC25A,ATM,PPP1R1B,SEC16A,PPP1R14A,FIG4,PIP5K1A,MTMR4,INPP5F,PTPN11,PI4K2A,TMEM55A,PPP2R4,ITPKC,ACP1,DUSP23,SSH3,TPTE,PLCB3,PPP1R12A,PIK3CD,PIP4K2A,PIP4K2C,NUDT1,PTPN2,PTPN13,PPP1R1A,NUDT9,NUDT12,PPIP5K1,NUDT2,PTPRF,UBLCP1,DUSP2,CDC25B,PTPRJ,DUSP10,INPP5B,PI…
CD40 Signaling	3,48E00	4,79E-01	RELA,CD40LG,TRAF3,ICAM1,MAPK1,NFKBIE,TNFAIP3,MAPK13,NFKB1,MAPK11,IKBKB,IKBKG,JUN,MAP3K7,PIK3CG,TRAF5,PIK3R2,MAPKAPK2,TRAF1,ATM,PIK3C2A,ATF1,MAPK8,MAPK9,IKBKE,STAT3,NFKB2,MAPK12,MAPK14,CD40,LTA,MAPK10,PIK3CD,MAP2K5
April Mediated Signaling	3,47E00	5,23E-01	RELA,TRAF3,MAPK1,NFATC3,NFKBIE,MAPK8,MAPK9,IKBKE,NFKB2,MAPK13,NFATC4,MAPK12,NFKB1,MAPK11,IKBKB,IKBKG,JUN,MAPK14,TNFSF13,MAPK10,TRAF5,TNFRSF13B,TRAF1
Autoimmune Thyroid Disease Signaling	3,45E00	4,35E-01	HLA-DOA,CD40LG,IL5,HLA-A,HLA-DQA1,HLA-DRB1,HLA-DMB,HLA-DQB1,HLA-G,CD28,PRF1,HLA-DRA,HLA-F,IL4,HLA-DMA,IL10,HLA-B,CGA,CD80,CD40,HLA-C,FCER1G,CD86,HLA-DOB,HLA-E,HLA-DRB5,GZMB
Cdc42 Signaling	3,38E00	3,92E-01	RAF1,HLA-DOA,MAP3K11,MPRIP,MYL6,MAPK1,CD3E,MYL2,ARPC5,HLA-DRB1,HLA-DMB,LIMK2,CDC42EP2,MAPK13,HLA-DQB1,PARD6A,PAK1,CFL2,EXOC2,MYL4,GSK3B,HLA-F,EXOC3,MYL3,ITK,ACTR2,CFL1,FGD1,TNK2,MAPK12,APC,ATF2,MYL7,ARPC1A,ARPC2,ARHGEF6,MAPK10,PPP1R12A,CDC42SE1,PARD3,HLA-E,ARPC1B,MYL6B,HLA-A,HLA-DQA1,IQGAP1,CDC42,MAPK11,HLA-DPA1,HLA-G,JUN,HLA-DQB2,HLA-DRA,ARPC3,ITGB1,SRC,EXOC1,HLA-DMA,PAK4,PAK2,MYLPF,HLA-B,MAPK8,…
TREM1 Signaling	3,36E00	4,27E-01	SIGIRR,RELA,ICAM1,MAPK1,TLR8,CD83,JAK2,IL6,NFKB1,FCGR2B,IRAK1,CXCL3,CCL2,TLR7,AKT3,STAT5B,ITGB1,STAT5A,IL8,IL10,STAT3,NFKB2,TLR9,IL18,NOD2,MPO,CCL7,CD40,CD86,IL1B,CSF2,TNF
Prostate Cancer Signaling	3,35E00	4,08E-01	RAF1,RELA,BAD,MAPK1,PA2G4,SRD5A1,NFKBIE,HRAS,NFKB1,CCND1,EP300,RB1,HSP90B1,AR,HSP90AB1,PIK3CG,SOS1,MRAS,AKT3,GSK3B,PIK3R2,CTNNB1,ATM,TP53,CCNE2,NRAS,PIK3C2A,RRAS,CREB3,NFKB2,CREB3L4,CREB5,SIN3A,ATF2,CCNE1,FOXO1,NKX3-1,HSP90AA1,LEF1,PIK3CD,GSTP1,CDK2
B Cell Receptor Signaling	3,33E00	4,11E-01	RAF1,MAP3K11,MAPK1,BAD,NFATC3,HRAS,GSK3A,MAP3K4,MAPK13,PAX5,IKBKB,IKBKG,PIK3CG,MRAS,GSK3B,ATM,ETS1,RPS6KB1,CD19,RRAS,MAP3K13,CREB3,MALT1,NFKB2,PPP3CC,CREB3L4,CREB5,MAPK12,ATF2,MAP3K12,GAB1,INPP5F,PTPN11,SYK,PIK3CD,BCL2A1,BLNK,RELA,POU2F2,NFKBIE,MAP3K5,NFKB1,CDC42,FCGR2B,MAPK11,CD79A,EP300,SHC1,JUN,MAP3K7,CARD10,INPP5B,SOS1,RPS6KB2,AKT3,PIK3R2,NRAS,PIK3C2A,FCGR2A,CSK,MAPK8,MAPK9,IKBKE,NFATC4,INPP5…
Rac Signaling	3,32E00	3,94E-01	RAF1,MAP3K11,MAPK1,ARPC5,HRAS,LIMK2,PARD6A,PAK1,CYFIP2,CFL2,PIK3CG,MRAS,ATM,ACTR2,RPS6KB1,NOX4,TIAM1,CFL1,RRAS,NFKB2,PIP5K1A,ARPC1A,RHOA,ARPC2,NCF2,PIK3CD,PARD3,PIP4K2A,ELK4,PIP4K2C,ABI2,RELA,ARPC1B,PTK2B,CDC42,NFKB1,IQGAP1,JUN,PIP5KL1,ARPC3,PIK3R2,ITGB1,PAK4,PAK2,NRAS,PAK6,PIK3C2A,MAPK8,MCF2L,PRKCI
IL-17A Signaling in Airway Cells	3,31E00	4,47E-01	RELA,MAPK1,NFKBIE,CXCL1,JAK2,MAPK13,CXCL5,IL6,NFKB1,MAPK11,CXCL3,IKBKB,IKBKG,TRAF3IP2,MAP3K7,PIK3CG,AKT3,GSK3B,PIK3R2,ATM,PIK3C2A,TYK2,MAPK8,MAPK9,IKBKE,NFKB2,STAT3,MAPK12,CCL11,CXCL6,IL19,MAPK14,MAPK10,PIK3CD
Estrogen-mediated S-phase Entry	3,21E00	5,71E-01	CCNE2,E2F4,CDK4,RBL1,E2F3,CCND1,CDK1,SKP2,MYC,CCNA2,RB1,CCNE1,CCNA1,ESR1,CDK2,CDC25A
Differential Regulation of Cytokine Production in Macrophages and T Helper Cells by IL-17A and IL-17F	3,2E00	7,22E-01	IL3,IL12A,CCL2,IL12B,IL10,CXCL1,IL1B,IL6,CCL5,CSF2,IL13,CSF3,TNF
Renin-Angiotensin Signaling	3,2E00	4,13E-01	PRKACB,RAF1,MAPK1,ADCY4,HRAS,MAPK13,PAK1,PIK3CG,MRAS,ATM,RRAS,NFKB2,STAT3,MAPK12,ATF2,ADCY9,ITPR3,MAPK10,PRKCH,PIK3CD,PTGER2,ADCY10,TNF,AGTR2,RELA,PTK2B,JAK2,CCL5,NFKB1,MAPK11,PRKAG1,SHC1,JUN,CCL2,SOS1,PIK3R2,STAT1,PRKCA,AGT,PAK4,PAK2,NRAS,PAK6,PIK3C2A,ADCY3,MAPK8,PRKAR2A,ADCY6,MAPK9,PRKAR2B,MAPK14,PRKCI
ATM Signaling	3,19E00	4,85E-01	GADD45G,CCNB2,MRE11A,TDP1,MAPK13,MAPK11,RAD50,EP300,CHEK1,RAD51,JUN,BLM,CHEK2,CDC25A,ATM,TP53,CREB3,CCNB3,MAPK8,MDC1,MAPK9,CREB3L4,CREB5,MAPK12,CDK1,NBN,ATF2,MAPK14,RAD9A,MAPK10,TP53BP1,CDK2
IL-17A Signaling in Fibroblasts	3,14E00	5,25E-01	RELA,MAPK1,NFKBIE,LCN2,IKBKE,IL6,NFKB2,MAPK13,CXCL5,NFKB1,MAPK12,MAPK11,IKBKB,IKBKG,TRAF3IP2,MAPK14,JUN,CCL7,CCL2,MAP3K7,GSK3B
iNOS Signaling	3,14E00	4,72E-01	IFNG,RELA,MAPK1,NFKBIE,TYK2,IKBKE,IFNGR1,NFKB2,HMGA1,MAPK13,JAK2,MAPK12,NFKB1,MAPK11,IRF1,IRAK1,CALM1 (includes others),IKBKB,IKBKG,MAPK14,JUN,LBP,NOS2,STAT1,IRAK4
G-Protein Coupled Receptor Signaling	3,05E00	3,91E-01	RAF1,GRM3,ADCY4,RXFP4,HRAS,ADRB3,HRH1,LTB4R,GNA15,HTR1E,PIK3CG,RGS10,ATM,PDE2A,GRM8,RRAS,CNR1,CREB3,STAT3,NFKB2,CREB5,RAP1A,ATF2,ADRA1D,S1PR3,PDE8A,NPR3,PDE1B,PIK3CD,PTGER2,AGTR2,FYN,PTK2B,CHRM4,HRH3,EP300,SYNGAP1,ADRB1,CXCR2,SOS1,DRD4,PIK3R2,HCAR2,HTR2A,RGS2,RGS16,ADCY6,DRD5,CRHR1,XCR1,GRM5,VIPR1,RASGRP1,PTH1R,ADRA1A,PRKACB,ADRA2B,PLCB2,ADRBK1,MAPK1,PDE3A,LHCGR,IKBKB,IKBKG,MRAS,GRM6,RGS14,APLNR,…
4-1BB Signaling in T Lymphocytes	3,05E00	5,28E-01	RELA,MAPK1,NFKBIE,MAPK8,MAPK9,IKBKE,MAPK13,MAP3K5,NFKB2,NFKB1,MAPK12,MAPK11,ATF2,IKBKB,IKBKG,MAPK14,JUN,MAPK10,TRAF1
Gα12/13 Signaling	3,04E00	4,33E-01	RAF1,LPAR4,MYL2,MAPK1,MYL6,HRAS,ARHGEF1,F2,ROCK2,IKBKB,IKBKG,LPAR2,PIK3CG,MRAS,MYL4,CDH16,MYL3,ATM,RRAS,NFKB2,MAPK12,MYL7,MEF2B,CDH2,CDH1,CDH5,RHOA,MAPK10,PIK3CD,RELA,PTK2B,MYL6B,NFKBIE,MAP3K5,CDC42,NFKB1,JUN,CDH3,AKT3,PIK3R2,CTNNB1,SRC,NRAS,PIK3C2A,MEF2BNB-MEF2B,MYLPF,GNA12,MAPK8,MAPK9,IKBKE,LPAR3,LPAR6,CDH9,VAV3,CDH17
B Cell Activating Factor Signaling	3,02E00	5E-01	RELA,TRAF3,MAPK1,NFATC3,NFKBIE,MAPK8,MAPK9,IKBKE,NFKB2,MAPK13,NFATC4,MAPK12,NFKB1,MAPK11,TNFRSF13C,IKBKB,IKBKG,JUN,MAPK14,MAPK10,TRAF5,TNFRSF13B,TRAF1
Role of IL-17A in Arthritis	3E00	4,53E-01	RELA,MAPK1,NFKBIE,CXCL1,CCL5,MAPK13,CXCL5,NFKB1,MAPK11,CXCL3,CCL2,PIK3CG,PIK3R2,MAPKAPK2,NOS2,ATM,IL8,PIK3C2A,MAPK8,MAPK9,NFKB2,MAPK12,CXCL6,ATF2,MAPK14,CCL7,MAPK10,PIK3CD,PTGS2
Small Cell Lung Cancer Signaling	2,97E00	3,83E-01	NOS1,RELA,TRAF3,PA2G4,NFKBIE,CDK4,NFKB1,CCND1,CDKN2B,MYC,RB1,IKBKB,IKBKG,PIK3CG,RARB,AKT3,PIK3R2,TRAF5,RXRB,TRAF1,ATM,TP53,CCNE2,PIK3C2A,CDK6,IKBKE,NFKB2,SIN3A,SKP2,RXRG,CCNE1,CKS1B,PIK3CD,PTGS2,CDK2,BIRC2
HER-2 Signaling in Breast Cancer	2,96E00	4,63E-01	TSC1,BAD,PARD6B,EGF,HRAS,PARD6G,GSK3A,MAP3K5,CDC42,CCND1,PARD6A,ITGB7,NRG1,PIK3CG,SOS1,MRAS,AKT3,GSK3B,ERBB2,PIK3R2,ITGB4,PRKCA,ATM,ITGB1,TP53,CCNE2,NRAS,PIK3C2A,RRAS,CDK6,ERBB3,CCNE1,PRKCI,FOXO1,PRKCH,PIK3CD,PARD3,ITGB6
Cholecystokinin/Gastrin-mediated Signaling	2,95E00	4,53E-01	RAF1,PLCB2,MAPK1,PTK2B,HRAS,IL1F10,BCAR1,RHOH,ROCK2,SHC1,IL36G,JUN,RHOB,RHOD,SOS1,RHOU,MRAS,PRKCA,SRC,NRAS,MEF2BNB-MEF2B,RRAS,GNA12,MAPK8,IL36A,MAPK9,IL37,MAPK12,IL36B,MEF2B,ATF2,IL33,RHOV,IL18,PRKCI,MAPK14,IL1RN,RHOA,CREM,IL36RN,ITPR3,MAPK10,PLCB3,IL1B,PRKCH,PTGS2,TNF,MAP2K5
PTEN Signaling	2,87E00	3,91E-01	RAF1,BAD,MAPK1,YWHAH,TGFBR3,HRAS,GSK3A,CCND1,FGFR3,IKBKB,IKBKG,FGFR4,PIK3CG,MRAS,GSK3B,RPS6KB1,RRAS,FGFR1,FGFR2,NFKB2,FOXG1,DDR1,INPP5F,PIK3CD,FGFRL1,INSR,MAGI3,RELA,BMPR2,CDC42,NFKB1,BCAR1,SHC1,NGFR,INPP5B,SOS1,NTRK1,RPS6KB2,AKT3,CSNK2B,PIK3R2,MCRS1,ITGB1,NRAS,IKBKE,TNFRSF11A,IGF2R,INPP5D,GHR,FOXO1,FOXO6,NTRK3,KDR,BCL2L11
NGF Signaling	2,85E00	4,1E-01	RAF1,MAP3K11,MAPK1,HRAS,MAP3K4,ROCK2,IKBKB,IKBKG,PIK3CG,MRAS,ATM,TP53,RPS6KB1,RRAS,MAP3K13,CREB3,NFKB2,CREB3L4,CREB5,MAPK12,RAP1A,SMPD2,ATF2,MAP3K12,PTPN11,GAB1,RHOA,MAPK10,PIK3CD,RELA,MAP3K5,CDC42,NGF,NFKB1,EP300,SHC1,MAP3K7,NGFR,SOS1,NTRK1,RPS6KB2,AKT3,PIK3R2,SMPD3,NRAS,PIK3C2A,MAPK8,MAPK9,IKBKE,RPS6KA4
Ephrin A Signaling	2,82E00	4,81E-01	EPHA7,FYN,PIK3C2A,CFL1,EPHA1,EFNA3,CDC42,BCAR1,EFNA4,EFNA1,ROCK2,EPHA10,PAK1,PTPN11,CFL2,RHOA,VAV3,PIK3CG,NGFR,EFNA5,ADAM10,EPHA5,PIK3CD,PIK3R2,EPHA2,ATM
BMP signaling pathway	2,76E00	4,35E-01	PRKACB,RAF1,BMP15,RELA,MAGED1,BMP4,MAPK1,BMP3,BMPR2,HRAS,MAPK13,NFKB1,MAPK11,PRKAG1,TLX2,SMURF1,JUN,MAP3K7,SOS1,MRAS,SMAD4,BMP1,NRAS,RRAS,PRKAR2A,MAPK8,SMAD7,MAPK9,GREM1,NFKB2,MAPK12,ATF2,NKX2-5,SOSTDC1,PRKAR2B,MAPK14,MAPK10
Role of NFAT in Regulation of the Immune Response	2,72E00	3,7E-01	RAF1,HLA-DOA,PLCB2,MAPK1,CSNK1G1,CD3E,NFATC3,CSNK1A1,GNB5,FCER1A,HRAS,HLA-DRB1,HLA-DMB,GSK3A,HLA-DQB1,FCGR1A,IKBKB,CD28,IKBKG,GNA15,PIK3CG,MRAS,XPO1,GSK3B,ITK,ATM,RRAS,PPP3CC,NFKB2,ATF2,MEF2B,SYK,ITPR3,ZAP70,LAT,GNB2,GNAT2,PLCB3,CD86,PIK3CD,FCGR3B,BLNK,RELA,FYN,NFKBIE,HLA-DQA1,NFKB1,FCGR2B,CD79A,JUN,SOS1,HLA-DRA,AKT3,PIK3R2,FCGR3A,HLA-DMA,NRAS,MEF2BNB-MEF2B,PIK3C2A,FCGR2A,GNA12,CSNK1G3,CHP1,IKBKE…
Wnt/β-catenin Signaling	2,72E00	4,23E-01	CDKN2A,WNT10B,WNT3,CSNK1G1,TGFBR3,SOX10,PPP2R5B,CSNK1A1,WNT16,GSK3A,RARG,CCND1,TCF7,SOX2,MYC,WNT4,MAP4K1,KREMEN2,GSK3B,TP53,SFRP4,GJA1,FZD9,APC,UBD,CDH2,CDH1,CDH5,PPP2R4,DKK4,LEF1,SFRP1,TCF4,MMP7,BMPR2,KREMEN1,HNF1A,WNT2,EP300,SOX17,APPL1,JUN,MAP3K7,CDH3,RARB,TGFB2,SMO,AKT3,SFRP5,PPP2R5C,SOX18,CSNK2B,CTNNB1,SOX5,SRC,SOX7,WNT9B,PPARD,CSNK1G3,ACVR1,DKKL1,FZD8,WNT3A,SOX6,TLE4,BTRC,PPP2R1B,SOX15,ACVR…
PKCθ Signaling in T Lymphocytes	2,71E00	3,68E-01	HLA-DOA,MAP3K11,CD3E,MAPK1,NFATC3,HLA-DRB1,HRAS,HLA-DMB,HLA-DQB1,MAP3K4,CD28,IKBKB,IKBKG,PIK3CG,MRAS,ATM,RRAS,MAP3K13,NFKB2,MALT1,PPP3CC,MAP3K12,POU2F1,LAT,ZAP70,CD86,PIK3CD,FYN,RELA,NFKBIE,HLA-DQA1,MAP3K5,NFKB1,JUN,MAP3K7,HLA-DRA,SOS1,PIK3R2,HLA-DMA,NRAS,PIK3C2A,CHP1,MAPK8,IKBKE,NFATC4,CD3D,CD80,BCL10,GRAP2,VAV3,FCER1G,HLA-DOB,HLA-DRB5
Apoptosis Signaling	2,7E00	4,2E-01	GAS2,RAF1,RELA,BAD,MAPK1,NFKBIE,HRAS,MAP3K5,NFKB1,CASP6,IKBKB,IKBKG,MRAS,HTRA2,CASP8,BIRC3,CAPN10,CASP10,MCL1,PRKCA,TP53,ENDOG,NRAS,RRAS,TNFRSF1A,MAPK8,LMNA,BCL2L10,IKBKE,NFKB2,BAK1,CDK1,PARP1,CAPN1,SPTAN1,CAPN7,BCL2A1,TNF,MAP4K4,BCL2L11,CAPN3,BIRC2
LPS-stimulated MAPK Signaling	2,7E00	4,34E-01	RAF1,RELA,MAPK1,NFKBIE,HRAS,MAP3K5,MAPK13,CDC42,NFKB1,MAPK11,IKBKB,PAK1,IKBKG,JUN,MAP3K7,PIK3CG,MRAS,LBP,PIK3R2,PRKCA,ATM,NRAS,PIK3C2A,ATF1,RRAS,MAPK8,MAPK9,IKBKE,NFKB2,MAPK12,ATF2,MAPK14,PRKCI,MAPK10,PRKCH,PIK3CD
IL-15 Signaling	2,66E00	4,31E-01	RELA,RAF1,IL15RA,MAPK1,HRAS,JAK2,MAPK13,NFKB1,MAPK11,SHC1,PIK3CG,MRAS,AKT3,PIK3R2,STAT5B,ATM,IL4,IL2RB,STAT5A,STAT6,NRAS,PIK3C2A,RRAS,TYK2,NFKB2,STAT3,MAPK12,MAPK14,SYK,PIK3CD,CSF2
Role of JAK1, JAK2 and TYK2 in Interferon Signaling	2,62E00	5,36E-01	SOCS1,RAF1,RELA,IFNG,PTPN2,TYK2,IFNGR1,CGA,STAT3,JAK2,NFKB2,NFKB1,TSHB,STAT2,STAT1
Axonal Guidance Signaling	2,61E00	3,46E-01	RAF1,KLC1,BMP4,WNT10B,MYL6,ARPC5,HRAS,BRCC3,PLCH2,VEGFA,PAK1,GNA15,PIK3CG,PLXNB2,PLXNB3,MYL3,ATM,ACTR2,CFL1,RRAS,COPS5,L1CAM,PLCL2,RAP1A,ARPC1A,ARPC2,ARHGEF6,GNB2,RTN4,PIK3CD,EPHA2,NRP1,FYN,PLXNA3,ARPC1B,UNC5A,BDNF,PDIA3,PLXNA2,CDC42,SEMA6C,MYSM1,IGF1,RHOD,NGFR,EFNA5,SOS1,NTRK1,ADAM19,ARPC3,ROBO2,RASSF5,PIK3R2,BMP1,ITGB1,SEMA3G,EPHB4,ADAMTS13,PAK2,ADAM2,MYLPF,GNA12,EFNA1,WNT3A,TUBA1A,SEMA4D,NTRK3…
Chronic Myeloid Leukemia Signaling	2,59E00	4,15E-01	CDKN2A,RAF1,RELA,BAD,MAPK1,PA2G4,SMAD3,CDK4,HDAC10,HRAS,NFKB1,CBLC,RBL1,E2F3,CCND1,MYC,CTBP1,IKBKB,RB1,IKBKG,PIK3CG,CTBP2,SOS1,MRAS,TGFB2,SMAD4,AKT3,PIK3R2,STAT5B,ATM,TP53,HDAC9,STAT5A,E2F4,NRAS,MECOM,PIK3C2A,RRAS,CDK6,IKBKE,NFKB2,SIN3A,PTPN11,PIK3CD
ERK5 Signaling	2,58E00	4,71E-01	LIF,BAD,YWHAH,SGK1,EGF,HRAS,NGF,EP300,MYC,NTRK1,MRAS,RPS6KB2,FOSL1,RPS6KB1,SRC,YWHAG,NRAS,MEF2BNB-MEF2B,RRAS,GNA12,CREB3,YWHAZ,CREB3L4,CREB5,MEF2B,ATF2,CTF1,PTPN11,GAB1,RPS6KA4,MAP2K5,ELK4
Role of PKR in Interferon Induction and Antiviral Response	2,58E00	4,49E-01	TP53,IFNG,RELA,TRAF3,TNFRSF1A,NFKBIE,TAB2,IKBKE,NFKB2,NFKB1,RNASEL,FCGR1A,IRF1,ATF2,IKBKB,IKBKG,MAPK14,MAP3K7,TRAF5,CASP8,STAT1,TNF
Regulation of the Epithelial-Mesenchymal Transition Pathway	2,57E00	3,93E-01	RAF1,WNT10B,WNT3,MAPK1,APH1B,SMAD3,HRAS,WNT16,PARD6G,PARD6A,TCF7,FGFR3,PIK3CG,FGFR4,MRAS,WNT4,GSK3B,FRS2,ATM,ETS1,JAG2,RRAS,FGFR1,TYK2,SNAI1,FGFR2,FZD9,NFKB2,STAT3,APC,PYGO2,CDH2,CDH1,GAB1,PTPN11,RHOA,APH1A,PIK3CD,LEF1,FGFRL1,NOTCH1,MAP2K5,FGF5,RELA,TCF4,SNAI2,TWIST1,PARD6B,EGF,PSEN2,JAK2,HIF1A,NFKB1,HNF1A,WNT2,SMURF1,FGF4,SOS1,SMO,TGFB2,SMAD4,AKT3,PIK3R2,NRAS,WNT9B,ESRP2,PIK3C2A,HMGA2,FGF1,FZD8,…
ErbB2-ErbB3 Signaling	2,53E00	4,6E-01	RAF1,MAPK1,BAD,HRAS,GSK3A,CCND1,NRG1,MYC,SHC1,JUN,SP1,PIK3CG,SOS1,MRAS,GSK3B,PIK3R2,ERBB2,STAT5B,ATM,STAT5A,NRAS,PIK3C2A,RRAS,TYK2,ERBB3,STAT3,FOXO1,NRG3,PIK3CD
Hepatic Fibrosis / Hepatic Stellate Cell Activation	2,52E00	3,94E-01	CCR5,CD40LG,MYL6,MYL2,SMAD3,IL6,MYH7B,VEGFA,IL1R2,CXCL3,IL1RL2,MYL4,SERPINE1,MYL3,TNFRSF11B,TIMP2,IL8,CXCL9,MYH14,FGFR1,IL6R,FGFR2,MYH7,IFNGR1,NFKB2,MYL7,CD40,TNF,RELA,MYH6,FN1,ICAM1,IL1RL1,LEPR,MYL6B,EGF,CCL5,NFKB1,CCL2,IGF1,NGFR,TGFB2,SMAD4,LBP,STAT1,IL4,AGT,IFNG,VCAM1,IL10,TNFRSF1A,SMAD7,IL1R1,IL18RAP,FGF1,CSF1,CCL21,IL1B,KDR,A2M,MMP9
Glioblastoma Multiforme Signaling	2,51E00	3,81E-01	CDKN2A,RAF1,PLCB2,WNT10B,WNT3,MAPK1,NF2,HRAS,WNT16,PLCH2,CCND1,MYC,RB1,PLCE1,RHOB,PIK3CG,MRAS,WNT4,GSK3B,ATM,TP53,RPS6KB1,E2F4,RRAS,CDK6,FZD9,PLCL2,APC,IGF2,RHOA,ITPR3,PLCB3,PIK3CD,LEF1,CDK2,TSC1,PDIA3,CDK4,EGF,CDC42,E2F3,RHOH,WNT2,SHC1,IGF1,RHOD,SOS1,RHOU,SMO,AKT3,PIK3R2,CTNNB1,SRC,NRAS,WNT9B,PIK3C2A,FZD8,CCNE1,RHOV,WNT3A,FOXO1,WNT11,FZD7,WNT5A
Role of MAPK Signaling in the Pathogenesis of Influenza	2,51E00	4,65E-01	RAF1,MAPK1,PLA2R1,HRAS,CCL5,MAP3K5,MAPK13,MAPK11,PRDX6,CXCL10,LCAT,CCL2,MRAS,AKT3,PNPLA3,PLA2G4F,PLA2G12A,PRKCA,IFNG,NRAS,RRAS,MAPK8,PLA2G3,MAPK9,MAPK12,PLA2G2A,ATF2,PLA2G6,MAPK14,PLA2G4B,MAPK10,PTGS2,TNF
RAR Activation	2,49E00	3,87E-01	PRKACB,MAPK1,RDH10,SMAD3,ADCY4,MAPK13,MNAT1,RBP1,RARG,NR2F1,VEGFA,LRAT,ALDH1A1,RPL7A,PIK3CG,STAT5A,MED1,NFKB2,MAPK12,ERCC2,ADCY9,ADH7,ALDH1A2,NCOA1,MAPK10,GTF2H1,PIK3CD,PRKCH,ADCY10,PML,RELA,NSD1,JAK2,MAP3K5,NFKB1,MAPK11,SMARCA4,PRKAG1,EP300,SDR9C7,JUN,PNRC1,RARB,RBP2,TGFB2,AKT3,SMAD4,PIK3R2,CSNK2B,NR2F6,MAPKAPK2,STAT5B,RXRB,PRKCA,SRC,RDH11,CSK,ADCY3,PRKAR2A,MAPK8,SMAD7,ADCY6,MAPK9,PARP1,PRMT1,RX…
Melatonin Degradation I	2,47E00	4,24E-01	UGT1A6,CYP2U1,CYP3A7,CYP2C9,SULT1A2,POR,UGT1A5,CYP1A2,CYP19A1,CYP3A5,SULT1C3,UGT3A1,CYP51A1,CYP2D6,CYP1A1,CYP2A7,UGT1A3,CSGALNACT1,UGT1A4,UGT1A1,CYP2F1,UGT3A2,SULT1A1,CYP2B6,CYP2C18,UGT1A9 (includes others),SULT1B1,CYP2C8
Superpathway of Melatonin Degradation	2,45E00	3,7E-01	UGT1A6,CYP2U1,CYP3A7,CYP2C9,SULT1A2,POR,UGT1A5,CYP1A2,CYP19A1,CYP3A5,SMOX,SULT1C3,UGT3A1,CYP51A1,CYP2D6,CYP1A1,CYP2A7,UGT1A3,CSGALNACT1,UGT1A4,UGT1A1,CYP2F1,UGT3A2,MPO,SULT1A1,CYP2B6,CYP2C18,UGT1A9 (includes others),SULT1B1,CYP2C8
ERK/MAPK Signaling	2,45E00	3,74E-01	PRKACB,RAF1,YWHAH,MAPK1,BAD,PPP2R5B,HRAS,TLN1,PPP1R14B,MYC,PAK1,ETS2,HIST3H3,PIK3CG,MRAS,PLA2G4F,PPP1CA,JMJD7-PLA2G4B,ATM,PLA2G12A,ETS1,YWHAG,RRAS,VRK2,CREB3,HIST2H3C (includes others),YWHAZ,PPP1R14A,MAPKAPK5,PPP1R11,CREB3L4,STAT3,CREB5,RAP1A,ATF2,ELF1,PLA2G6,H3F3A/H3F3B,DUSP9,PPP2R4,PLA2G4B,PPP1R12A,PIK3CD,HSPB7,ESR1,HSPB1,PPP1CC,FYN,PTK2B,BCAR1,PRKAG1,DUSP2,EIF4EBP1,EP300,SHC1,LAMTOR3,PPP1R10,S…
FLT3 Signaling in Hematopoietic Progenitor Cells	2,45E00	4,56E-01	RAF1,BAD,MAPK1,HRAS,MAPK13,MAPK11,EP300,EIF4EBP1,SHC1,PIK3CG,SOS1,MRAS,AKT3,PIK3R2,STAT1,STAT5B,ATM,STAT5A,STAT6,RPS6KB1,NRAS,PIK3C2A,RRAS,CREB3,CREB3L4,STAT3,MAPK12,CREB5,FLT3LG,INPP5D,ATF2,MAPK14,PTPN11,RPS6KA4,STAT2,PIK3CD
Pyruvate Fermentation to Lactate	2,44E00	5,56E-01	LDHAL6A,LDHAL6B,LDHC,LDHA,LDHB
Acetone Degradation I (to Methylglyoxal)	2,43E00	4,44E-01	CYP2D6,CYP1A1,CYP2U1,CYP2A7,CYP3A7,CYP2C9,POR,CYP2F1,CYP1A2,FAM213B,CYP3A5,CYP19A1,CYP2B6,CYP2C18,CYP51A1,CYP2C8
Prolactin Signaling	2,38E00	4,17E-01	RAF1,SOCS1,FYN,MAPK1,PRL,SOCS6,HRAS,JAK2,TCF7,EP300,MYC,SHC1,JUN,SP1,PIK3CG,SOS1,MRAS,PIK3R2,STAT1,STAT5B,PRKCA,ATM,STAT5A,NRAS,PIK3C2A,RRAS,SOCS4,STAT3,IRF1,PRKCI,PTPN11,CSN2,PRKCH,PIK3CD,SOCS5
Activation of IRF by Cytosolic Pattern Recognition Receptors	2,38E00	4,19E-01	RELA,TRAF3,PPIB,NFKBIE,ZBP1,IRF3,IL6,NFKB1,IFIH1,IKBKB,IKBKG,JUN,SIKE1,STAT1,DHX58,IL10,MAPK8,MAPK9,IRF9,IKBKE,NFKB2,ADAR,MAPK12,ATF2,IRF7,CD40,LTA,MAPK10,STAT2,IFIT2,TNF
Estrogen-Dependent Breast Cancer Signaling	2,38E00	4,25E-01	RELA,HSD17B13,MAPK1,TERT,HRAS,NFKB1,CCND1,EP300,HSD17B8,JUN,IGF1,SP1,CYP19A1,PIK3CG,MRAS,AKT3,PIK3R2,STAT5B,ATM,STAT5A,SRC,NRAS,PIK3C2A,RRAS,CREB3,NFKB2,CREB3L4,CREB5,ATF2,PIK3CD,ESR1
Neurotrophin/TRK Signaling	2,38E00	4,34E-01	RAF1,MAPK1,BDNF,HRAS,MAP3K5,CDC42,NGF,EP300,SHC1,JUN,NGFR,PIK3CG,SOS1,NTRK1,MRAS,SORCS1,PIK3R2,FRS2,ATM,NRAS,PIK3C2A,RRAS,CREB3,MAPK8,CREB3L4,CREB5,ATF2,PTPN11,GAB1,NTRK3,SPRY2,PIK3CD,MAP2K5
Protein Ubiquitination Pathway	2,36E00	3,81E-01	CRYAB,PSMA7,UBR2,DNAJC3,PSMB8,PAN2,DNAJC22,DNAJC30,UBE2Q1,DNAJC27,USP19,SKP2,USP26,UBD,ZBTB12,PSMA5,UBR1,ANAPC5,PSMA4,DNAJC5B,HSPB7,TAP2,UBE2C,PSMD7,HLA-A,PSMB10,HSPA6,USP39,TAP1,HSPA1L,SMURF1,UBE4A,USO1,HSP90AB1,IFNG,UCHL3,PSMB9,MED20,PSMD13,HLA-B,USP33,PSMD8,PSMC1,PSME1,USP4,HLA-C,CUL2,BTRC,USP49,USP25,BIRC2,UBE2A,HSPA1A/HSPA1B,TCEB1,USP8,SACS,UBE2B,UCHL5,UBE2E3,USP40,BIRC3,PSMA6,UBE4B,USP36,DN…
Ovarian Cancer Signaling	2,35E00	3,82E-01	CDKN2A,PRKACB,RAF1,WNT10B,WNT3,MAPK1,LHCGR,FSHB,WNT16,HRAS,CCND1,TCF7,VEGFA,RB1,PIK3CG,MRAS,WNT4,GSK3B,ATM,TP53,RPS6KB1,GJA1,RRAS,FZD9,APC,PIK3CD,LEF1,MMP7,TCF4,PA2G4,CDK4,EGF,HNF1A,MLH1,WNT2,PRKAG1,RAD51,SMO,RPS6KB2,AKT3,PIK3R2,CTNNB1,SRC,NRAS,PIK3C2A,WNT9B,PRKAR2A,CGA,SIN3A,FZD8,PRKAR2B,WNT3A,MSH6,PTGS2,WNT11,MMP9,FZD7,WNT5A
Differential Regulation of Cytokine Production in Intestinal Epithelial Cells by IL-17A and IL-17F	2,33E00	6,09E-01	IFNG,IL3,IL12A,IL10,LCN2,CXCL1,CCL5,CSF3,IL13,CCL2,IL12B,IL1B,CSF2,TNF
ILK Signaling	2,33E00	3,8E-01	MYL6,MAPK1,MYL2,PPP2R5B,GSK3A,RICTOR,MYH7B,PPP1R14B,CCND1,MYC,VEGFA,CFL2,RHOB,PIK3CG,MYL4,ITGB4,GSK3B,TMSB10/TMSB4X,MYL3,TESK1,ATM,CFL1,MYH14,SNAI1,CREB3,MYH7,NFKB2,CREB3L4,CREB5,MAPK12,ATF2,MYL7,CDH1,PPP2R4,RHOA,ARHGEF6,MAPK10,PPP1R12A,PIK3CD,KRT18,LEF1,ITGB6,TNF,RELA,FLNB,MYH6,SNAI2,FN1,MYL6B,HIF1A,CDC42,NFKB1,RHOH,ITGB7,EP300,JUN,FLNA,RHOD,PPAP2B,RHOU,AKT3,PPP2R5C,PIK3R2,NOS2,CTNNB1,NACA,MUC1,…
Nicotine Degradation II	2,32E00	3,53E-01	UGT1A6,CYP2U1,CYP3A7,CYP2C9,FMO5,POR,UGT1A5,CYP1A2,CYP19A1,CYP3A5,FMO1,UGT3A1,FMO4,CYP51A1,CYP2D6,CYP1A1,CYP2A7,UGT1A3,CSGALNACT1,INMT,UGT1A4,UGT1A1,CYP2F1,ADH7,UGT3A2,CYP2B6,AOX1,CYP2C18,UGT1A9 (includes others),CYP2C8
Colorectal Cancer Metastasis Signaling	2,31E00	3,66E-01	WNT10B,ADCY4,HRAS,IL6,CCND1,MMP24,VEGFA,PIK3CG,ATM,TP53,RRAS,STAT3,NFKB2,TLR9,CDH1,GNB2,PIK3CD,PTGER2,TNF,TCF4,JAK2,APPL1,JUN,RHOD,SOS1,RHOU,TLR7,PIK3R2,CTNNB1,IFNG,TNFRSF1A,ADCY6,MAPK8,WNT3A,GNG5,PTGS2,LRP1,FZD7,PRKACB,WNT3,MAPK1,BAD,ADRBK1,MSH3,SMAD3,TLR8,GNB5,WNT16,TCF7,MYC,RHOB,MRAS,WNT4,GSK3B,E2F4,IL6R,TYK2,FZD9,IFNGR1,MAPK12,APC,ADCY9,RHOA,MAPK10,LEF1,ADCY10,RELA,MMP7,EGF,NFKB1,RHOH,HNF1A,M…
PI3K/AKT Signaling	2,3E00	3,55E-01	RAF1,BAD,MAPK1,YWHAH,PPP2R5B,HRAS,GSK3A,CCND1,IKBKB,IKBKG,PIK3CG,MRAS,GSK3B,MCL1,TP53,RPS6KB1,CDC37,YWHAG,RRAS,TYK2,YWHAZ,NFKB2,GYS2,INPP5F,GAB1,PPP2R4,HSP90AA1,PIK3CD,TSC1,RELA,NFKBIE,GDF15,MAP3K5,JAK2,NFKB1,EIF4EBP1,SHC1,HSP90B1,HSP90AB1,INPP5B,SOS1,RPS6KB2,AKT3,PPP2R5C,PIK3R2,CTNNB1,ITGB1,NRAS,IKBKE,INPP5D,FOXO1,LIMS1,PTGS2,PPP2R1B
Regulation of IL-2 Expression in Activated and Anergic T Lymphocytes	2,27E00	4,16E-01	RAF1,FYN,RELA,CD3E,MAPK1,NFATC3,SMAD3,NFKBIE,HRAS,NFKB1,IKBKB,CD28,IKBKG,JUN,SOS1,TGFB2,MRAS,SMAD4,NRAS,RRAS,CHP1,MAPK8,MAPK9,IKBKE,PPP3CC,NFATC4,MALT1,NFKB2,MAPK12,CD3D,CALM1 (includes others),CD80,BCL10,VAV3,LAT,ZAP70,MAPK10
IL-4 Signaling	2,26E00	4,38E-01	SOCS1,HLA-DOA,NFATC3,HLA-DQA1,HLA-DRB1,HRAS,HLA-DMB,HLA-DQB1,JAK2,SHC1,PIK3CG,INPP5B,SOS1,HLA-DRA,MRAS,RPS6KB2,AKT3,PIK3R2,IL4,ATM,HLA-DMA,STAT6,RPS6KB1,NRAS,IRF4,PIK3C2A,RRAS,TYK2,HMGA1,NFATC4,INPP5D,INPP5F,HLA-DOB,PIK3CD,HLA-DRB5
AMPK Signaling	2,26E00	3,22E-01	ADRA2B,PRKACB,MAPK1,PRKAB2,PFKFB1,AK8,CPT1B,PPP2R5B,CHRNB1,LIPE,MAPK13,ADRB3,AK1,PIK3CG,PRKAA1,MRAS,PPM1A,CHRNA3,ATM,RPS6KB1,STK11,CHRNA9,MAPK12,GYS2,PFKM,ADRA1D,PPP2R4,PIK3CD,ACACA,INSR,TSC1,ADIPOQ,CHRNB4,CFTR,PFKL,MAPK11,SMARCA4,PRKAG1,EIF4EBP1,ADRB1,AKT3,PPP2R5C,CPT1C,PIK3R2,CHRNA5,SRC,PIK3C2A,CKM,PRKAR2A,PFKP,PFKFB2,PPM1G,PRKAR2B,MAPK14,AK5,PFKFB4,PPP2R1B,ADRA1A
RANK Signaling in Osteoclasts	2,24E00	4,12E-01	RAF1,RELA,MAP3K11,MAPK1,PTK2B,NFKBIE,TAB2,MAP3K5,MAPK13,MAP3K4,NFKB1,MAPK11,IKBKB,IKBKG,JUN,MAP3K7,PIK3CG,AKT3,TRAF5,PIK3R2,BIRC3,ATM,SRC,PIK3C2A,MAP3K13,CHP1,MAPK8,MAPK9,IKBKE,PPP3CC,NFKB2,TNFRSF11A,GSN,MAPK12,CALM1 (includes others),MAP3K12,MAPK14,MAPK10,PIK3CD,BIRC2
D-myo-inositol (1,3,4)-trisphosphate Biosynthesis	2,24E00	4,8E-01	MINPP1,IPMK,INPP5J,ITPKB,INPP5F,INPP5E,INPP5B,SEC16A,ITPKC,ITPKA,PMPCA,INPP5D
UVC-Induced MAPK Signaling	2,23E00	5E-01	TP53,SRC,RAF1,NRAS,MAPK1,RRAS,MAPK8,HRAS,MAPK9,MAPK13,MAPK12,MAPK11,SMPD2,JUN,PRKCI,MAPK14,MAPK10,MRAS,ATR,PRKCH,SMPD3,PRKCA
Inositol Pyrophosphates Biosynthesis	2,23E00	3,75E-01	IPMK,IP6K3,IP6K1,PPIP5K1,IP6K2,PPIP5K2
Acute Myeloid Leukemia Signaling	2,21E00	4,29E-01	RAF1,RELA,TCF4,BAD,MAPK1,HRAS,NFKB1,HNF1A,CCND1,SPI1,TCF7,EIF4EBP1,MYC,CCNA1,PIK3CG,SOS1,MRAS,RPS6KB2,KIT,AKT3,PIK3R2,STAT5B,ATM,CSF3R,RPS6KB1,STAT5A,NRAS,PIK3C2A,RRAS,NFKB2,STAT3,FLT3LG,LEF1,PIK3CD,PML,MAP2K5
Nicotine Degradation III	2,2E00	3,56E-01	UGT1A6,CYP2U1,CYP3A7,CYP2C9,POR,UGT1A5,CYP1A2,CYP19A1,CYP3A5,UGT3A1,CYP51A1,CYP2D6,CYP1A1,CYP2A7,UGT1A3,CSGALNACT1,UGT1A4,UGT1A1,CYP2F1,ADH7,UGT3A2,CYP2C18,AOX1,CYP2B6,UGT1A9 (includes others),CYP2C8
Role of JAK1 and JAK3 in γc Cytokine Signaling	2,19E00	4,41E-01	BLNK,SOCS1,IL15RA,MAPK1,PTK2B,HRAS,JAK2,IL7R,SHC1,PIK3CG,MRAS,PIK3R2,STAT1,STAT5B,IL4,ATM,IL2RB,IL21,STAT6,STAT5A,NRAS,PIK3C2A,RRAS,STAT3,TSLP,IL7,PTPN11,SYK,IL2RA,PIK3CD
Cell Cycle: G1/S Checkpoint Regulation	2,19E00	4,41E-01	CDKN2A,PA2G4,SMAD3,CDK4,HDAC10,E2F3,RBL1,CCND1,CDKN2B,NRG1,MYC,RB1,TGFB2,SMAD4,GSK3B,ATM,CDC25A,TP53,HDAC9,CCNE2,E2F4,CDK6,SIN3A,SKP2,CCNE1,RPL5,GNL3,ATR,BTRC,CDK2
ErbB Signaling	2,18E00	4,33E-01	RAF1,MAPK1,EGF,HRAS,MAPK13,CDC42,MAPK11,NRG1,SHC1,PAK1,JUN,PIK3CG,ERBB4,SOS1,MRAS,GSK3B,ERBB2,PIK3R2,PRKCA,ATM,RPS6KB1,PAK4,NRAS,PAK2,PAK6,PIK3C2A,RRAS,MAPK8,MAPK9,ERBB3,MAPK12,PRKCI,MAPK14,FOXO1,NRG3,MAPK10,PRKCH,PIK3CD,EREG
Telomere Extension by Telomerase	2,16E00	5,56E-01	TERF2,TNKS,XRCC6,HNRNPA2B1,TERF2IP,MRE11A,TINF2,XRCC5,RAD50,NBN
Bupropion Degradation	2,16E00	4,55E-01	CYP2D6,CYP1A1,CYP2U1,CYP2A7,CYP3A7,CYP2C9,POR,CYP2F1,CYP1A2,CYP3A5,CYP19A1,CYP2B6,CYP2C18,CYP51A1,CYP2C8
GNRH Signaling	2,15E00	3,66E-01	PRKACB,RAF1,PLCB2,MAP3K11,MAPK1,ADCY4,FSHB,HRAS,MAPK13,MAP3K4,PAK1,GNA15,MRAS,DNM2,RRAS,MAP3K13,CREB3,NFKB2,CREB3L4,CREB5,MAPK12,ATF2,ADCY9,MAP3K12,ITPR3,MAPK10,PLCB3,PRKCH,ADCY10,RELA,EGF,MAP3K5,CDC42,NFKB1,MAPK11,PRKAG1,EP300,JUN,MAP3K7,SOS1,PRKCA,SRC,PAK4,NRAS,PAK2,PAK6,ADCY3,ADCY6,PRKAR2A,MAPK8,MAPK9,DNM1,GNAI2,PRKAR2B,MAPK14,PRKCI
Role of IL-17F in Allergic Inflammatory Airway Diseases	2,14E00	4,79E-01	RELA,IL8,RAF1,MAPK1,CREB3,CXCL1,IL6,NFKB2,CREB3L4,CXCL5,NFKB1,CREB5,CXCL6,EP300,ATF2,CXCL10,TRAF3IP2,CCL7,CCL2,IGF1,IL1B,RPS6KA4,CSF2
CTLA4 Signaling in Cytotoxic T Lymphocytes	2,14E00	4,17E-01	FYN,CD3E,HLA-A,PPP2R5B,JAK2,AP1B1,CD8A,CTLA4,CD8B,AP2A2,CD28,AP1G2,PIK3CG,AKT3,AP1S3,PPP2R5C,PIK3R2,ATM,AP2B1,PIK3C2A,AP1M2,HLA-B,CLTC,CD3D,AP1S1,PTPN11,CD80,HLA-C,GRAP2,PPP2R4,ZBTB12,SYK,LAT,ZAP70,FCER1G,CD86,PIK3CD,PPP2R1B,AP1G1,PTPN22
Fc Epsilon RI Signaling	2,13E00	4,1E-01	FYN,RAF1,IL5,MAPK1,FCER1A,HRAS,MAPK13,MAPK11,PIK3CG,INPP5B,SOS1,MRAS,AKT3,PLA2G4F,PIK3R2,JMJD7-PLA2G4B,PLA2G12A,PRKCA,IL4,ATM,IL3,NRAS,PIK3C2A,RRAS,MAPK8,MAPK9,PLA2G3,MAPK12,IL13,INPP5D,PLA2G2A,PLA2G6,PRKCI,MAPK14,PTPN11,INPP5F,GAB1,GRAP2,SYK,VAV3,LAT,PLA2G4B,MAPK10,FCER1G,PRKCH,PIK3CD,CSF2,TNF
Angiopoietin Signaling	2,13E00	4,13E-01	RELA,BAD,NFKBIE,HRAS,NFKB1,IKBKB,TNIP1,IKBKG,PAK1,PIK3CG,SOS1,GRB7,MRAS,AKT3,PIK3R2,STAT5B,ATM,STAT5A,PAK4,PAK2,NRAS,PIK3C2A,PAK6,RRAS,DOK2,IKBKE,NFKB2,TIE1,PTPN11,FOXO1,PIK3CD
Non-Small Cell Lung Cancer Signaling	2,13E00	3,73E-01	CDKN2A,RAF1,MAPK1,BAD,PA2G4,CDK4,HRAS,EGF,CCND1,RB1,PIK3CG,RARB,SOS1,MRAS,AKT3,ERBB2,PIK3R2,RASSF5,RXRB,ATM,PRKCA,RASSF1,TP53,NRAS,PIK3C2A,RRAS,CDK6,SIN3A,RXRG,ITPR3,PIK3CD
Antioxidant Action of Vitamin C	2,12E00	3,91E-01	RELA,PLCB2,MAPK1,PDIA3,NFKBIE,PLA2R1,MAPK13,JAK2,PLCH2,NFKB1,MAPK11,PRDX6,IKBKB,HMOX1,IKBKG,PLCE1,LCAT,SLC2A2,PNPLA3,PLA2G4F,STAT5B,PLA2G12A,STAT5A,MAPK8,MAPK9,PLA2G3,IKBKE,PLCL2,NFKB2,MAPK12,TXNRD1,PLA2G2A,GSTO1,PLD4,PLA2G6,MAPK14,PLA2G4B,MAPK10,PLCB3,CSF2,PLD6,GSTO2,TNF
Protein Kinase A Signaling	2,12E00	3,59E-01	RAF1,MYL6,ADCY4,GSK3A,PLCH2,PPP1R14B,DUSP7,DUSP12,MYL3,KDELR1,PDE2A,YWHAG,PLN,HIST1H1E,PPP1R1B,CREB3,HIST2H3C (includes others),YWHAZ,PTPN3,ANAPC7,NFKB2,PLCL2,CREB5,RAP1A,CNGA3,ATF2,PDE8A,AKAP13,PTPRB,CREM,ACP1,ITPR3,PDE1B,GNB2,ANAPC5,HIST1H1D,AKAP12,HIST1H1C,FLNB,TCF4,PTPN2,PTK2B,PDIA3,PTPN13,PTPN9,DUSP2,EP300,AKAP11,PTPN4,PTPRJ,NGFR,RYR1,CTNNB1,MTMR3,MYLPF,ADCY6,CALM1 (includes others),ADD3,PPP…
PI3K Signaling in B Lymphocytes	2,1E00	3,85E-01	RAF1,PLCB2,MAPK1,NFATC3,HRAS,PLCH2,IKBKB,IKBKG,PLCE1,PIK3CG,MRAS,CR2,CD19,C3,RRAS,NFKB2,MALT1,PLCL2,PPP3CC,ATF2,CD40,CD180,SYK,ITPR3,PLCB3,PIK3CD,BLNK,FYN,RELA,ATF7,PDIA3,NFKBIE,ATF6,FCGR2B,NFKB1,CD79A,BLK,JUN,CARD10,AKT3,ATF6B,PIK3R2,IL4,NRAS,ATF1,CHP1,IKBKE,NFATC4,INPP5D,CALM1 (includes others),PRKCI,DAPP1,BCL10,VAV3,PLEKHA1
iCOS-iCOSL Signaling in T Helper Cells	2,08E00	3,73E-01	RELA,CD40LG,HLA-DOA,BAD,CD3E,NFATC3,NFKBIE,HLA-DQA1,HLA-DRB1,HLA-DMB,HLA-DQB1,NFKB1,CD28,IKBKB,SHC1,IKBKG,PIK3CG,HLA-DRA,AKT3,PIK3R2,ICOSLG,ITK,IL2RB,ATM,HLA-DMA,PIK3C2A,CSK,CHP1,IKBKE,PPP3CC,NFATC4,NFKB2,CD3D,INPP5D,CALM1 (includes others),CD80,CD40,GRAP2,LAT,ZAP70,ITPR3,FCER1G,HLA-DOB,IL2RA,PIK3CD,PLEKHA1,HLA-DRB5
GDNF Family Ligand-Receptor Interactions	2,08E00	4,21E-01	DOK5,RAF1,GFRA4,MAPK1,HRAS,CDC42,SHC1,JUN,PIK3CG,SOS1,MRAS,PIK3R2,RET,FRS2,ATM,NRAS,PIK3C2A,ARTN,RRAS,DOK6,DOK2,MAPK8,MAPK9,GFRA2,DOK3,MAPK12,PDLIM7,GAB1,ITPR3,MAPK10,PIK3CD,DOK1
Polyamine Regulation in Colon Cancer	2,04E00	4,33E-01	MYC,PPARG,PSME1,TCF4,MXD1,PSME2,PSME4,SAT2,OAZ2,CTNNB1,PSME3,APC,OAZ3
Corticotropin Releasing Hormone Signaling	2,02E00	3,38E-01	PRKACB,RAF1,MAPK1,ADCY4,ARPC5,POMC,MAPK13,VEGFA,JUND,KRT1,GUCY2D,CNR1,CREB3,CREB3L4,CREB5,MAPK12,RAP1A,ATF2,MEF2B,ADCY9,NPR1,ITPR3,PRKCH,ADCY10,NPR2,NOS1,BDNF,MAPK11,PRKAG1,EP300,JUN,GLI3,SMO,NOS2,PRKCA,MEF2BNB-MEF2B,ADCY3,CRH,PRKAR2A,ADCY6,CRHR1,GNAI2,CALM1 (includes others),PRKCI,MAPK14,PRKAR2B,IVL,PTGS2,GLI1
FcγRIIB Signaling in B Lymphocytes	2,01E00	3,28E-01	BLNK,NRAS,PIK3C2A,RRAS,MAPK8,HRAS,MAPK9,FCGR2B,MAPK12,CD79A,INPP5D,SHC1,PIK3CG,SYK,SOS1,MAPK10,MRAS,PIK3CD,PIK3R2,DOK1,ATM
Toll-like Receptor Signaling	2E00	4,22E-01	SIGIRR,ECSIT,RELA,MAPK1,TICAM2,TAB2,MAPK8,TLR8,TNFAIP3,NFKB2,MAPK13,TLR9,MAPK12,NFKB1,MAPK11,IRAK1,IKBKB,IKBKG,MAPK14,JUN,MAP3K7,TLR7,LBP,TIRAP,MAP4K4,IRAK4,TRAF1
Amyloid Processing	2E00	4,1E-01	PRKACB,MAPK1,APH1B,CSNK1A1,MARK1,PSEN2,MAPK13,MAPK11,PRKAG1,AKT3,GSK3B,CSNK2B,CAPN10,PRKAR2A,BACE1,MAPK12,APP,MAPK14,PRKAR2B,MAPT,APH1A,CAPN1,CAPN7,CAPN3,PSEN1
Type II Diabetes Mellitus Signaling	1,99E00	2,92E-01	SOCS1,PRKAB2,MAPK1,SOCS6,SLC27A4,IKBKB,IKBKG,PIK3CG,PRKAA1,ATM,TNFRSF11B,ACSL6,NFKB2,MAPK12,SMPD2,GCK,MAPK10,PRKCH,SLC27A1,PIK3CD,INSR,MAFA,TNF,SOCS5,RELA,PKLR,NFKBIE,PKM,ADIPOQ,MAP3K5,NFKB1,PRKAG1,KCNJ11,MAP3K7,NGFR,SLC2A2,AKT3,PIK3R2,SMPD3,PRKCA,PPARG,PIK3C2A,TNFRSF1A,MAPK8,MAPK9,IKBKE,SOCS4,ACSBG2,PRKCI,SLC27A3
Granulocyte Adhesion and Diapedesis	1,98E00	3,92E-01	SELL,CXCL12,CXCL1,MMP24,CXCL10,IL1R2,CXCL3,HRH1,IL1RL2,CCL16,CCL27,TNFRSF11B,CSF3R,IL8,SELE,CXCL9,IL36A,IL37,CSF3,IL33,IL18,ITGAM,SELP,CDH5,IL1RN,IL36RN,TNF,HSPB1,FPR3,MMP7,ICAM1,CLDN15,IL1RL1,CCL5,CXCL5,IL1F10,HRH3,IL36G,ICAM2,CCL13,CCL8,CCL2,CXCR2,NGFR,MMP26,CCL19,CCL1,ITGB1,CLDN10,CXCL11,VCAM1,MMP28,CXCR4,TNFRSF1A,CKLF,FPR2,C5,IL1R1,CCL11,ITGAL,CXCL6,SELPLG,IL36B,IL18RAP,GNAI2,CCL7,CCL21,IL1B,…
Role of JAK2 in Hormone-like Cytokine Signaling	1,97E00	4,86E-01	EPO,STAT5A,SOCS1,EPOR,PRL,TYK2,SOCS6,SOCS4,STAT3,JAK2,SHC1,GHR,PTPN11,SH2B3,STAT5B,STAT1,SOCS5,SH2B1
Mouse Embryonic Stem Cell Pluripotency	1,97E00	4,24E-01	RAF1,TCF4,BMP4,LIF,MAPK1,BMPR2,HRAS,MAPK13,JAK2,MAPK11,HNF1A,TCF7,MYC,SOX2,MAP3K7,PIK3CG,SOS1,SMO,MRAS,AKT3,SMAD4,GSK3B,PIK3R2,CTNNB1,ATM,TP53,NRAS,PIK3C2A,RRAS,TYK2,FZD9,STAT3,MAPK12,APC,FZD8,MAPK14,WNT3A,PTPN11,LEF1,PIK3CD,POU5F1,FZD7
IL-8 Signaling	1,96E00	3,38E-01	RAF1,PLCB2,MAPK1,MYL2,CXCL1,GNB5,HRAS,LIMK2,CXCR1,CCND1,ROCK2,VEGFA,RAB11FIP2,IKBKB,IKBKG,RHOB,PIK3CG,MRAS,ITGAV,ATM,CR2,RPS6KB1,IL8,NOX4,RRAS,DEFA1 (includes others),MAPK12,MYL7,CDH1,MPO,ITGAM,RHOA,NCF2,GNB2,MAPK10,PIK3CD,PRKCH,PLD6,RELA,ICAM1,PTK2B,EGF,IQGAP1,NFKB1,RHOH,IRAK1,EIF4EBP1,HMOX1,JUN,RHOD,CXCR2,RHOU,AKT3,PIK3R2,VASP,LASP1,PRKCA,SRC,VCAM1,NRAS,PAK2,PIK3C2A,GNA12,MAPK8,MAPK9,IKBKE,GNAI…
Role of Tissue Factor in Cancer	1,96E00	3,69E-01	FYN,MAPK1,PTK2B,CXCL1,HRAS,F7,LIMK2,MAPK13,JAK2,CDC42,MAPK11,F2,FGG,BLK,VEGFA,PAK1,GNA15,CFL2,PIK3CG,MRAS,ITGAV,AKT3,PIK3R2,STAT5B,ATM,PRKCA,ITGB1,TP53,RPS6KB1,IL8,SRC,STAT5A,NRAS,CFL1,PIK3C2A,RRAS,GNA12,MAPK12,MAPK14,PTPN11,PDXP,CSF1,IL1B,RPS6KA4,PIK3CD,CSF2,FGA,FGF5
Epithelial Adherens Junction Signaling	1,96E00	3,96E-01	MYL6,MYL2,TGFBR3,ARPC5,HRAS,TUBB,MYH7B,TCF7,KEAP1,MRAS,MYL4,TUBA1C,FARP2,MYL3,ACTR2,DLL1,RRAS,MYH14,FGFR1,SNAI1,MYH7,TUBA1B,RAP1A,APC,MYL7,CDH1,CDH2,ARPC1A,RHOA,ARPC2,ZYX,LEF1,PARD3,NOTCH1,PVRL2,TCF4,MYH6,SNAI2,ARPC1B,MYL6B,MYO7A,EGF,BMPR2,IQGAP1,CDC42,HNF1A,TGFB2,ARPC3,AKT3,CTNNB1,SRC,NRAS,LMO7,TUBG1,ACVR1,FGF1,NOTCH4,TUBA1A,SSX2IP,ACVR2A,CTNND1
Airway Inflammation in Asthma	1,96E00	6,67E-01	IL5,IL13,TNF,IL4
3-phosphoinositide Degradation	1,95E00	3,62E-01	PTPN23,MTMR9,EPHX2,PPP2R5B,MDP1,NUDT14,ACP5,STYXL1,PPP1R14B,SET,NUDT11,PPP1R13B,RNGTT,CDC25A,PPP1R1B,PPP1R14A,FIG4,INPP4A,MTMR4,PTPN11,TMEM55A,INPP5F,PPP2R4,ACP1,SSH3,DUSP23,PPP1R12A,TPTE,NUDT1,PTPN2,PTPN13,PPP1R1A,NUDT9,NUDT12,PPIP5K1,NUDT2,DUSP2,UBLCP1,PTPRF,CDC25B,PTPRJ,INPP5B,DUSP10,PPM1F,EYA4,PALD1,DUSP14,MTMR3,INPP5E,NUDT15,INPP5D,NUDT5,INPP5J,PDXP,PPP1R16B,CILP,DUSP18,PTPN22
3-phosphoinositide Biosynthesis	1,94E00	3,48E-01	PTPN23,MTMR9,EPHX2,PPP2R5B,MDP1,ACP5,NUDT14,STYXL1,PPP1R14B,SET,NUDT11,PIK3CG,PPP1R13B,RNGTT,ATM,CDC25A,PPP1R1B,PPP1R14A,FIG4,PIP5K1A,MTMR4,PI4K2A,PTPN11,PPP2R4,ACP1,SSH3,DUSP23,TPTE,PPP1R12A,PIK3CD,PIP4K2A,PIP4K2C,NUDT1,PTPN2,PTPN13,PPP1R1A,NUDT9,NUDT12,PPIP5K1,NUDT2,DUSP2,UBLCP1,PTPRF,CDC25B,PTPRJ,DUSP10,PIP5KL1,PPM1F,PIK3R2,PI4K2B,PALD1,DUSP14,EYA4,PI4KB,PIK3C2A,NUDT15,NUDT5,PDXP,PPP1R16B,CILP…
Gαi Signaling	1,94E00	3,85E-01	PRKACB,ADRA2B,RAF1,MAPK1,GRM3,ADCY4,GNB5,RXFP4,HRAS,LTB4R,HTR1E,RGS10,MRAS,CAV1,GRM6,RGS14,APLNR,RRAS,GRM8,CNR1,SSTR3,RALB,STAT3,GRM4,RAP1A,S1PR3,ADCY9,NPR3,GNB2,ADCY10,AGTR2,GRM2,CHRM4,HRH3,PRKAG1,OPRL1,SHC1,CXCR2,SOS1,DRD4,HCAR2,SRC,NRAS,ADCY3,FPR2,PRKAR2A,ADCY6,GABBR1,XCR1,GNAI2,PRKAR2B,GNG5
Role of Hypercytokinemia/hyperchemokinemia in the Pathogenesis of Influenza	1,93E00	4,78E-01	CCR1,IFNG,IL8,CCR5,IL12A,IL36A,IL37,IL6,IL1F10,CCL5,IL36B,CXCL10,IL33,IL36G,IL18,CCL2,IL12B,IL1RN,IL36RN,IL1B,IFNL1,TNF
B Cell Development	1,91E00	4,72E-01	HLA-DMA,HLA-DOA,CD19,HLA-DQA1,HLA-DRB1,DNTT,HLA-DMB,HLA-DQB1,IL7,CD79A,IL7R,CD80,CD40,HLA-DRA,HLA-DOB,CD86,HLA-DRB5
PXR/RXR Activation	1,9E00	3,37E-01	PRKACB,RELA,CYP3A7,CYP2C9,CES2,ALAS1,IL6,PRKAG1,ABCB9,GSTM2,ALDH1A1,CYP1A2,PCK2,CYP3A5,NR1I2,NR1I3,AKT3,SLCO1B3,GSTM1,ABCB1,CES3,PRKAR2A,UGT1A1,PRKAR2B,FOXO1,NCOA1,CYP2B6,INSR,TNF,UGT1A9 (includes others),CYP2C8
Cyclins and Cell Cycle Regulation	1,9E00	3,75E-01	CDKN2A,RAF1,PA2G4,PPP2R5B,CDK4,CDKN2C,HDAC10,CCNB2,E2F3,CDKN2B,CCND1,CCNA2,RB1,CCNA1,TGFB2,PPP2R5C,GSK3B,CDC25A,ATM,TP53,HDAC9,CCNE2,E2F4,CCNB3,CDK6,CDK1,SIN3A,SKP2,MYT1,CDKN2D,CCNE1,PPP2R4,BTRC,ATR,PPP2R1B,CDK2
CDK5 Signaling	1,89E00	4,02E-01	PRKACB,RAF1,PPP1CC,MAPK1,BDNF,ADCY4,PPP2R5B,HRAS,NGF,PPP1R14B,PRKAG1,LAMC1,PPP1R10,NGFR,MRAS,PPP2R5C,PPP1CA,ITGB1,LAMA5,NRAS,RRAS,PPP1R1B,CABLES1,ADCY3,PRKAR2A,ADCY6,DRD5,PPP1R14A,PPP1R11,FOSB,ADCY9,PRKAR2B,PPP2R4,PPP1R14D,MAPT,CAPN1,PPP1R12A,ADCY10,PPP2R1B
TNFR1 Signaling	1,86E00	4,26E-01	MAP4K2,RELA,PAK4,PAK2,PAK6,TNFRSF1A,NFKBIE,MAPK8,TNFAIP3,IKBKE,NFKB2,CDC42,NFKB1,IKBKB,CASP6,IKBKG,PAK1,JUN,MADD,CASP8,TNF,BIRC3,BIRC2
Pancreatic Adenocarcinoma Signaling	1,85E00	3,59E-01	CDKN2A,RAF1,RELA,BAD,MAPK1,PA2G4,SMAD3,CDK4,EGF,JAK2,CDC42,NFKB1,E2F3,CCND1,CDKN2B,RAD51,VEGFA,RB1,HMOX1,PIK3CG,TGFB2,AKT3,SMAD4,PIK3R2,ERBB2,STAT1,ATM,TP53,E2F4,PIK3C2A,TYK2,MAPK8,MAPK9,STAT3,NFKB2,MAPK12,SIN3A,PLD4,CCNE1,MAPK10,PIK3CD,PTGS2,PLD6,NOTCH1,MMP9,CDK2
Ephrin Receptor Signaling	1,85E00	3,38E-01	RAF1,GRIN2A,MAPK1,ARPC5,GNB5,CXCL12,HRAS,LIMK2,VEGFA,ROCK2,PAK1,CFL2,GNA15,PIK3CG,MRAS,EFNB3,EPHA7,ACTR2,CFL1,RRAS,EPHA1,SH2D3C,CREB3,CREB3L4,STAT3,CREB5,RAP1A,ATF2,ARPC1A,PTPN11,RHOA,ARPC2,ACP1,GNB2,GNAT2,DOK1,EPHA2,FYN,ARPC1B,PTPN13,GRIN2D,EGF,JAK2,CDC42,BCAR1,EP300,SHC1,EFNA5,SOS1,ARPC3,AKT3,ITGB1,SRC,GRIN2B,PAK4,EPHB4,NRAS,PAK2,PAK6,CXCR4,GNA12,EFNA3,EFNA4,FGF1,EFNA1,GNAI2,EPHA10,ADAM10,EPHA5…
Fatty Acid α-oxidation	1,84E00	4,29E-01	TMLHE,ALDH1B1,ALDH2,ALDH1A1,BCO2,ALDH1A2,PTGS2,ALDH9A1,ALDH7A1
TCA Cycle II (Eukaryotic)	1,83E00	3,17E-01	SUCLA2,SDHB,CS,IDH3G,DHTKD1,LIPF,ACO2,DLD,SDHD,MDH1B,MDH2,MDH1,IDH3B
D-myo-inositol-5-phosphate Metabolism	1,83E00	3,58E-01	PLCB2,PTPN23,MTMR9,EPHX2,PPP2R5B,MDP1,NUDT14,ACP5,STYXL1,PPP1R14B,SET,PLCE1,NUDT11,PPP1R13B,RNGTT,CDC25A,PPP1R1B,PPP1R14A,FIG4,MTMR4,PTPN11,TMEM55A,PPP2R4,ACP1,SSH3,DUSP23,TPTE,PPP1R12A,PLCB3,PIP4K2A,PIP4K2C,NUDT1,PTPN2,PTPN13,PPP1R1A,NUDT9,NUDT12,PPIP5K1,NUDT2,DUSP2,UBLCP1,PTPRF,CDC25B,PTPRJ,DUSP10,PPM1F,DUSP14,EYA4,PALD1,CCR1,NUDT15,NUDT5,PDXP,PPP1R16B,CILP,DUSP18,PTPN22
D-myo-inositol (1,4,5,6)-Tetrakisphosphate Biosynthesis	1,81E00	3,59E-01	PTPN23,MTMR9,EPHX2,PPP2R5B,MDP1,NUDT14,ACP5,STYXL1,PPP1R14B,SET,IPMK,NUDT11,PPP1R13B,RNGTT,CDC25A,PPP1R1B,PPP1R14A,FIG4,MTMR4,PTPN11,PPP2R4,ACP1,DUSP23,SSH3,PPP1R12A,TPTE,NUDT1,PTPN2,PTPN13,PPP1R1A,NUDT9,NUDT12,PPIP5K1,NUDT2,UBLCP1,PTPRF,DUSP2,CDC25B,PTPRJ,DUSP10,PPM1F,EYA4,PALD1,DUSP14,NUDT15,NUDT5,PPP1R16B,PDXP,CILP,DUSP18,PTPN22
D-myo-inositol (3,4,5,6)-tetrakisphosphate Biosynthesis	1,81E00	3,59E-01	PTPN23,MTMR9,EPHX2,PPP2R5B,MDP1,NUDT14,ACP5,STYXL1,PPP1R14B,SET,IPMK,NUDT11,PPP1R13B,RNGTT,CDC25A,PPP1R1B,PPP1R14A,FIG4,MTMR4,PTPN11,PPP2R4,ACP1,DUSP23,SSH3,PPP1R12A,TPTE,NUDT1,PTPN2,PTPN13,PPP1R1A,NUDT9,NUDT12,PPIP5K1,NUDT2,UBLCP1,PTPRF,DUSP2,CDC25B,PTPRJ,DUSP10,PPM1F,EYA4,PALD1,DUSP14,NUDT15,NUDT5,PPP1R16B,PDXP,CILP,DUSP18,PTPN22
Hematopoiesis from Multipotent Stem Cells	1,8E00	6,67E-01	EPO,IL3,IL5,CSF1,CSF3,CSF2,IL7,IL4
Insulin Receptor Signaling	1,79E00	3,69E-01	PRKACB,RAF1,ASIC2,BAD,MAPK1,SGK1,LIPE,HRAS,GSK3A,PPP1R14B,SCNN1A,PIK3CG,MRAS,GSK3B,PPP1CA,ATM,RPS6KB1,RRAS,PPP1R14A,PPP1R11,GYS2,PTPN11,INPP5F,GAB1,ASIC1,PPP1R12A,PIK3CD,INSR,FYN,PPP1CC,TSC1,EIF2B4,JAK2,PTPRF,PRKAG1,EIF4EBP1,SHC1,PPP1R10,INPP5B,SOS1,RPS6KB2,AKT3,STX4,PIK3R2,SCNN1B,NRAS,PIK3C2A,PRKAR2A,MAPK8,INPP5D,GRB10,PRKAR2B,PRKCI,FOXO1,PPP1R14D
TNFR2 Signaling	1,78E00	4,41E-01	RELA,NFKBIE,MAPK8,TNFAIP3,IKBKE,NFKB2,NFKB1,IKBKB,IKBKG,JUN,LTA,TNF,BIRC3,BIRC2,TRAF1
Cardiac Hypertrophy Signaling	1,75E00	3,53E-01	ADRA2B,PRKACB,RAF1,PLCB2,MAP3K11,MYL6,MAPK1,MYL2,ADCY4,GNB5,HRAS,MAPK13,MAP3K4,IL6,PLCH2,ADRB3,ROCK2,PLCE1,RHOB,GNA15,PIK3CG,MRAS,MYL4,GSK3B,MYL3,ATM,RPS6KB1,RRAS,MAP3K13,IL6R,PPP3CC,PLCL2,MAPK12,ATF2,MYL7,MEF2B,ADRA1D,ADCY9,MAP3K12,RHOA,GNB2,MAPK10,GNAT2,PLCB3,PIK3CD,ADCY10,HSPB1,EIF2B4,PDIA3,MYL6B,ATF6,MAP3K5,RHOH,MAPK11,PRKAG1,EP300,JUN,ADRB1,IGF1,RHOD,MAP3K7,SOS1,RHOU,TGFB2,PIK3R2,MAPKAPK2,NR…
IL-2 Signaling	1,75E00	4,1E-01	RAF1,SOCS1,PTK2B,MAPK1,HRAS,SHC1,JUN,PIK3CG,SOS1,MRAS,AKT3,PIK3R2,CSNK2B,STAT5B,ATM,IL2RB,STAT5A,NRAS,PIK3C2A,RRAS,MAPK8,PTPN11,SYK,PIK3CD,IL2RA
HIF1α Signaling	1,74E00	3,93E-01	NOS1,EPO,MMP7,MAPK1,HRAS,MAPK13,HIF1A,MAPK11,TCEB1,LDHC,LDHB,MMP24,EP300,ARNT,VEGFA,JUN,SLC2A2,MMP26,PIK3CG,MRAS,AKT3,PIK3R2,NOS2,ATM,TP53,NRAS,MMP28,PIK3C2A,RRAS,COPS5,MAPK8,MAPK6,MAPK9,MAPK12,P4HTM,EGLN1,MAPK14,CUL2,NCOA1,MAPK10,HSP90AA1,PIK3CD,MMP9,LDHA
Serotonin Degradation	1,71E00	3,59E-01	UGT1A6,SULT1A2,ADH5,ALDH2,UGT1A5,ADH1A,ALDH1A1,SMOX,SULT1C3,UGT3A1,ALDH7A1,ADH6,ALDH1B1,UGT1A3,CSGALNACT1,UGT1A4,UGT1A1,ALDH9A1,ADH7,UGT3A2,SULT1A1,ALDH1A2,PECR,ADHFE1,UGT1A9 (includes others),SULT1B1,DHRS4,ADH4
Granzyme A Signaling	1,71E00	5,5E-01	H1F0,HIST1H1C,PRF1,HIST1H1E,HIST1H1A,HIST1H1T,HIST1H1D,SET,HIST1H1B,ANP32A,EP300
1D-myo-inositol Hexakisphosphate Biosynthesis II (Mammalian)	1,71E00	3,93E-01	IPMK,INPP5J,ITPKB,INPP5F,INPP5E,INPP5B,SEC16A,ITPKC,ITPKA,PMPCA,INPP5D
DNA damage-induced 14-3-3σ Signaling	1,71E00	5E-01	TP53,CCNE2,CCNE1,RAD9A,CCNB3,CCNB2,AKT3,ATR,CDK1,CDK2,ATM
Xenobiotic Metabolism Signaling	1,7E00	3,62E-01	RAF1,CHST4,LIPC,CYP3A7,HRAS,GCLC,MAP3K4,MAPK13,IL6,ARNT,SULT1A2,NR1I2,SUMO1,PIK3CG,KEAP1,SULT1C3,ALDH7A1,ATM,ALDH1B1,RRAS,MED1,GSTM3,UGT1A3,NFKB2,UGT1A4,MAP3K12,PPP2R4,PIK3CD,CYP2B6,ALDH16A1,TNF,NDST1,GSTP1,GSTM5,MAP3K5,EP300,UST,HSP90AB1,SULT1E1,CAMK1G,CHST10,PIK3R2,ABCB1,GSTM1,CYP1A1,GSTA4,MAPK8,SULT2B1,AIP,SULT1A1,CYP2C8,MAP3K11,UGT1A6,MAPK1,PPP2R5B,CYP2C9,CES2,UGT1A5,CYP1A2,GSTM2,CHST5,ALDH1A…
14-3-3-mediated Signaling	1,7E00	4,05E-01	TSC1,RAF1,PLCB2,YWHAH,MAPK1,BAD,PDIA3,HRAS,GSK3A,MAP3K5,TUBB,PLCH2,SRPK2,JUN,PLCE1,PIK3CG,MRAS,AKT3,TUBA1C,PIK3R2,GSK3B,PRKCA,ATM,SRC,NRAS,YWHAG,PIK3C2A,YAP1,TNFRSF1A,RRAS,STK11,TUBG1,EDC3,MAPK8,YWHAZ,MAPK9,PLCL2,MAPK12,TUBA1B,TUBA1A,PRKCI,FOXO1,MAPT,MAPK10,PLCB3,PIK3CD,PRKCH,SNCA,TNF
Synaptic Long Term Potentiation	1,68E00	3,85E-01	PRKACB,RAF1,PLCB2,GRIN2A,MAPK1,GRM3,HRAS,PLCH2,PPP1R14B,PLCE1,GNA15,MRAS,GRM6,PPP1CA,GRM8,RRAS,GRM1,CREB3,PPP1R14A,PPP1R11,CREB3L4,PLCL2,PPP3CC,GRM4,CREB5,RAP1A,ATF2,ITPR3,PLCB3,PPP1R12A,PRKCH,PPP1CC,GRM2,PPP1R1A,PDIA3,GRIN2D,GRIA1,PRKAG1,EP300,PPP1R10,PRKCA,GRIN2B,NRAS,CHP1,PRKAR2A,GRM5,CALM1 (includes others),PRKAR2B,PRKCI,PPP1R14D
MIF Regulation of Innate Immunity	1,67E00	3,85E-01	TP53,RELA,MAPK1,NFKBIE,MAPK8,PLA2G3,MAPK9,NFKB2,NFKB1,MAPK12,PLA2G2A,PLA2G6,JUN,PLA2G4B,MAPK10,PLA2G4F,PTGS2,NOS2,JMJD7-PLA2G4B,PLA2G12A
Role of Pattern Recognition Receptors in Recognition of Bacteria and Viruses	1,65E00	3,76E-01	RELA,IL12A,MAPK1,TLR8,CCL5,IRF3,IL6,NFKB1,RNASEL,IFIH1,PIK3CG,TLR7,CLEC6A,PIK3R2,RIPK2,PRKCA,ATM,PTX3,OAS1,NLRP3,C3,PIK3C2A,OAS2,IL10,MAPK8,MAPK9,C5,NFKB2,OAS3,MAPK12,TLR9,NOD2,IRF7,PRKCI,IL12B,SYK,MAPK10,IL1B,PRKCH,PIK3CD,TNF
Induction of Apoptosis by HIV1	1,65E00	4,03E-01	RELA,NFKBIE,MAP3K5,NFKB1,SLC25A5,IKBKB,IKBKG,BBC3,NGFR,HTRA2,CASP8,BIRC3,TRAF1,TNFRSF11B,TP53,CXCR4,TNFRSF1A,MAPK8,MAPK9,IKBKE,NFKB2,MAPK12,BAK1,DAXX,MAPK10,TNF,BIRC2
Factors Promoting Cardiogenesis in Vertebrates	1,65E00	3,88E-01	BMP15,TCF4,BMP4,MYL2,WNT3,TGFBR3,BMP3,BMPR2,HNF1A,TCF7,MAP3K7,TGFB2,SMO,SMAD4,GSK3B,CTNNB1,PRKCA,BMP1,NOX4,CCNE2,TDGF1,ACVR1,FZD9,APC,ATF2,NKX2-5,FZD8,CCNE1,MAPK14,PRKCI,LEF1,PRKCH,LRP1,WNT11,ACVR2A,GATA4,CDK2,FZD7
Erythropoietin Signaling	1,63E00	3,8E-01	EPO,RELA,RAF1,SOCS1,MAPK1,NFKBIE,HRAS,JAK2,NFKB1,SHC1,JUN,PIK3CG,SOS1,MRAS,AKT3,PIK3R2,STAT5B,ATM,PRKCA,RPS6KB1,SRC,STAT5A,NRAS,PIK3C2A,RRAS,EPOR,NFKB2,PRKCI,PRKCH,PIK3CD
JAK/Stat Signaling	1,63E00	4,23E-01	RAF1,SOCS1,MAPK1,SOCS6,PIAS1,HRAS,JAK2,IL6,SHC1,PIK3CG,CISH,SOS1,MRAS,AKT3,PIK3R2,STAT1,STAT5B,ATM,STAT5A,STAT6,NRAS,PIK3C2A,RRAS,TYK2,SOCS4,STAT3,PTPN11,STAT2,PIK3CD,SOCS5
UVA-Induced MAPK Signaling	1,62E00	3,98E-01	PARP6,PLCB2,MAPK1,PDIA3,HRAS,MAPK13,PLCH2,MAPK11,TNKS,PLCE1,JUN,TIPARP,PIK3CG,RPS6KB2,MRAS,PIK3R2,STAT1,SMPD3,PRKCA,ATM,TP53,RPS6KB1,PARP16,NRAS,PIK3C2A,RRAS,PARP4,MAPK8,MAPK9,PLCL2,PARP3,MAPK12,SMPD2,PARP1,MAPK14,MAPK10,PLCB3,RPS6KA4,PIK3CD
Cell Cycle: G2/M DNA Damage Checkpoint Regulation	1,61E00	4,29E-01	TP53,CDKN2A,YWHAG,YWHAH,CKS2,CCNB3,YWHAZ,CCNB2,PLK1,CDK1,CHEK1,EP300,SKP2,CDC25B,TOP2B,CKS1B,PKMYT1,BTRC,ATR,CHEK2,ATM
Interferon Signaling	1,6E00	4,72E-01	IFNG,RELA,IFIT3,SOCS1,OAS1,PTPN2,TYK2,PIAS1,IRF9,IFNGR1,PSMB8,JAK2,TAP1,IRF1,BAK1,STAT2,STAT1
Melanocyte Development and Pigmentation Signaling	1,59E00	3,89E-01	PRKACB,RAF1,MAPK1,SOX10,ADCY4,HRAS,POMC,PRKAG1,EP300,SHC1,PIK3CG,SOS1,MRAS,RPS6KB2,KIT,PIK3R2,ATM,RPS6KB1,SRC,NRAS,PIK3C2A,RRAS,TYR,CREB3,ADCY3,PRKAR2A,ADCY6,CREB3L4,CREB5,ATF2,TYRP1,ADCY9,PRKAR2B,PTPN11,RPS6KA4,PIK3CD,ADCY10
Clathrin-mediated Endocytosis Signaling	1,59E00	3,69E-01	RAB5C,APOB,EPS15,APOA2,ARPC5,SH3GL2,AP1B1,AP2A2,F2,VEGFA,CD2AP,PIK3CG,ITGB4,SNAP91,DNM2,ATM,ACTR2,APOM,CLTC,PCYOX1,PPP3CC,UBD,APOC1,ARPC1A,ORM1,ARPC2,TFRC,PIK3CD,ITGB6,FGF5,APOE,SH3BP4,APOA4,LPA,ARPC1B,PICALM,APOF,GAK,NUMB,EGF,APOC2,RAB5B,CDC42,ITGB7,FGF4,LYZ,AP1G2,IGF1,ARPC3,DAB2,PIK3R2,CSNK2B,SH3GLB2,RAB4B,ITGB1,SRC,AP2B1,PIK3C2A,SH3GL3,CHP1,TSG101,FGF1,APOL1,DNM1,ALB,LDLR,APOA1,TF,APOC3,ORM2,F…
IGF-1 Signaling	1,57E00	3,83E-01	PRKACB,RAF1,SOCS1,BAD,MAPK1,YWHAH,SOCS6,HRAS,IGFBP7,JAK2,PRKAG1,SHC1,JUN,IGF1,PIK3CG,SOS1,MRAS,RPS6KB2,AKT3,CSNK2B,PIK3R2,ATM,IGFBP6,RPS6KB1,YWHAG,NRAS,PIK3C2A,RRAS,YWHAZ,MAPK8,PRKAR2A,SOCS4,STAT3,GRB10,PRKCI,PRKAR2B,NOV,FOXO1,PTPN11,PIK3CD,SOCS5
Semaphorin Signaling in Neurons	1,57E00	4,44E-01	ITGB1,FYN,PAK4,RND1,PAK2,CFL1,MAPK1,PAK6,LIMK2,DPYSL5,RHOH,ROCK2,RHOV,PAK1,SEMA4D,CFL2,RHOB,RHOD,RHOA,RHOU,PLXNB1,ARHGAP1,SEMA7A,NRP1
HGF Signaling	1,55E00	3,78E-01	CDKN2A,RAF1,MAP3K11,MAPK1,HRAS,MAP3K5,MAP3K4,IL6,CDC42,CCND1,PAK1,JUN,ETS2,MAP3K7,PIK3CG,SOS1,MRAS,AKT3,PIK3R2,PRKCA,ATM,ETS1,NRAS,PIK3C2A,RRAS,MAP3K13,MAPK8,MAPK9,STAT3,MAPK12,RAP1A,ELF1,ATF2,MAP3K12,PRKCI,PTPN11,GAB1,MAPK10,PRKCH,PIK3CD,PTGS2,CDK2
IL-15 Production	1,54E00	4,52E-01	RELA,MAP3K11,TWF1,PTK2B,TYK2,JAK2,NFKB2,IRF3,IL6,NFKB1,IRF1,PRKCI,MST1R,STAT1
Role of NANOG in Mammalian Embryonic Stem Cell Pluripotency	1,54E00	3,9E-01	RAF1,BMP15,BMP4,LIF,WNT10B,MAPK1,WNT3,BMP3,BMPR2,WNT16,HRAS,JAK2,WNT2,SOX2,SHC1,PIK3CG,SOS1,SMO,MRAS,AKT3,WNT4,SMAD4,GSK3B,PIK3R2,CTNNB1,ATM,BMP1,TP53,NRAS,WNT9B,PIK3C2A,RRAS,TYK2,FZD9,STAT3,APC,FZD8,WNT3A,GAB1,PIK3CD,GATA4,WNT11,POU5F1,FZD7,WNT5A,TCL1A
Phospholipase C Signaling	1,53E00	3,4E-01	RAF1,PLCB2,MPRIP,MYL6,MAPK1,MYL2,CD3E,NFATC3,ADCY4,GNB5,HRAS,HDAC10,ARHGEF1,PLCE1,RHOB,MRAS,MYL4,PLA2G4F,ARHGEF11,JMJD7-PLA2G4B,MYL3,PLA2G12A,ITK,RRAS,CREB3,RALB,PPP1R14A,NFKB2,PPP3CC,CREB3L4,CREB5,RAP1A,ATF2,MYL7,MEF2B,ADCY9,PLA2G6,RHOA,SYK,ITPR3,ZAP70,PLA2G4B,ARHGEF6,LAT,GNB2,PPP1R12A,PLCB3,ARHGEF18,PRKCH,ADCY10,PLD6,BLNK,FYN,RELA,MYL6B,FCGR2B,NFKB1,RHOH,CD79A,EP300,HMOX1,ARHGEF19,SHC1,RHOD,SOS…
Thrombopoietin Signaling	1,53E00	3,91E-01	RAF1,MAPK1,HRAS,JAK2,MYC,SHC1,MPL,JUN,PIK3CG,SOS1,MRAS,PIK3R2,STAT5B,STAT1,ATM,PRKCA,STAT5A,NRAS,PIK3C2A,RRAS,STAT3,PRKCI,PTPN11,PIK3CD,PRKCH
GADD45 Signaling	1,51E00	4,58E-01	TP53,CCNE2,CCNE1,GADD45G,CDK4,ATR,MAP3K4,CCND1,CDK1,CDK2,ATM
IL-3 Signaling	1,51E00	4,13E-01	RAF1,MAPK1,BAD,HRAS,JAK2,SHC1,PAK1,JUN,PIK3CG,SOS1,MRAS,AKT3,PIK3R2,STAT1,STAT5B,PRKCA,ATM,STAT5A,STAT6,IL3,NRAS,PIK3C2A,RRAS,CHP1,PPP3CC,STAT3,INPP5D,PRKCI,FOXO1,PRKCH,PIK3CD
RhoA Signaling	1,51E00	3,93E-01	LPAR4,MPRIP,ARPC1B,MYL2,MYL6,PTK2B,MYL6B,ARPC5,RAPGEF6,ARHGEF1,LIMK2,CDC42EP2,ROCK2,LPAR2,CFL2,IGF1,ARPC3,MYL4,PIP5KL1,ARHGEF11,CDC42EP1,SEMA3F,MYL3,ACTR2,ARHGAP6,CFL1,MYLPF,GNA12,EPHA1,RTKN,ARHGAP4,CDC42EP3,LPAR3,MYL7,KTN1,LPAR6,PIP5K1A,RHPN2,ARPC1A,ARHGAP9,ABL2,ARPC2,RHOA,PPP1R12A,PIP4K2A,ARHGAP1,PIP4K2C,MSN
MSP-RON Signaling Pathway	1,49E00	4,12E-01	F12,IFNG,IL3,IL12A,PIK3C2A,MST1,JAK2,F11,KLKB1,ITGAM,CCL2,CSF1,IL12B,PIK3CG,PIK3CD,PIK3R2,MST1R,CCR2,NOS2,TNF,ATM
Hypoxia Signaling in the Cardiovascular System	1,48E00	4,26E-01	EPO,UBE2A,NFKBIE,HIF1A,EP300,ARNT,VEGFA,HSP90B1,JUN,UBE2B,HSP90AB1,SUMO1,UBE2E3,ATM,TP53,UBE2Q1,COPS5,UBE2R2,CREB3,CREB3L4,CREB5,UBE2L6,UBE2D1,ATF2,UBE2L3,HSP90AA1,UBE2D3,LDHA,UBE2C
RhoGDI Signaling	1,48E00	3,38E-01	MYL6,MYL2,ARPC5,GNB5,LIMK2,ARHGEF1,ROCK2,PAK1,GNA15,RHOB,CFL2,MRAS,MYL4,ARHGEF11,CDH16,MYL3,ACTR2,CFL1,MYL7,CDH1,PIP5K1A,CDH2,ARPC1A,CDH5,RHOA,ARPC2,ARHGEF6,GNB2,GNAT2,PPP1R12A,ARHGEF18,ESR1,PIP4K2A,ARHGAP1,PIP4K2C,GDI1,ARPC1B,MYL6B,CDC42,RHOH,EP300,ARHGEF19,RHOD,CDH3,RHOU,PIP5KL1,ARPC3,ARHGEF2,ARHGEF3,PRKCA,ITGB1,SRC,ARHGAP6,PAK4,PAK2,PAK6,GNA12,MYLPF,ARHGAP4,GDI2,GNAI2,DGKZ,RHOV,CDH9,ARHGAP9,CD…
Human Embryonic Stem Cell Pluripotency	1,48E00	3,35E-01	BMP15,BMP4,WNT10B,WNT3,SMAD3,WNT16,GSK3A,TCF7,FGFR3,SOX2,PIK3CG,FGFR4,MRAS,WNT4,GSK3B,ATM,S1PR5,FGFR1,TDGF1,FGFR2,FZD9,APC,S1PR3,PIK3CD,LEF1,FGFRL1,TCF4,BDNF,BMP3,BMPR2,NGF,HNF1A,WNT2,FGF4,NTRK1,SMO,TGFB2,AKT3,SMAD4,PIK3R2,CTNNB1,BMP1,PIK3C2A,WNT9B,SMAD7,ACVR1,FZD8,WNT3A,FOXO1,NTRK3,WNT11,FZD7,WNT5A,POU5F1
L-carnitine Biosynthesis	1,47E00	2,31E-01	TMLHE,BBOX1,ALDH9A1
p53 Signaling	1,47E00	3,61E-01	CDKN2A,SNAI2,JMY,GADD45G,CDK4,CCND1,EP300,CHEK1,SCO2,RB1,CASP6,BBC3,JUN,PPP1R13B,PIK3CG,ADCK3,AKT3,GSK3B,PIK3R2,CTNNB1,CHEK2,ATM,TP53,WT1,TP53INP1,TP63,PIK3C2A,MED1,TOPBP1,MAPK8,TP53I3,SERPINE2,MAPK14,ATR,GNL3,PIK3CD,PML,PIDD,CDK2
IL-1 Signaling	1,47E00	3,58E-01	PRKACB,ECSIT,RELA,MAPK1,ADCY4,NFKBIE,TAB2,GNB5,MAPK13,NFKB1,MAPK11,PRKAG1,IRAK1,IKBKB,IKBKG,JUN,GNA15,MAP3K7,MRAS,GNA12,ADCY3,ADCY6,MAPK8,PRKAR2A,MAPK9,IKBKE,IL1R1,NFKB2,MAPK12,GNAI2,ADCY9,PRKAR2B,MAPK14,MAPK10,GNB2,GNG5,GNAT2,ADCY10,IRAK4
UVB-Induced MAPK Signaling	1,46E00	4,14E-01	TP53,RPS6KB1,PIK3C2A,MAPK1,BAD,HIST2H3C (includes others),MAPK8,MAPK9,MAPK13,MAPK12,MAPK11,EIF4EBP1,JUN,PRKCI,MAPK14,H3F3A/H3F3B,HIST3H3,PIK3CG,MAPK10,PRKCH,PIK3CD,PIK3R2,ATM,PRKCA
Neuregulin Signaling	1,43E00	3,56E-01	RAF1,BAD,MAPK1,EGF,HRAS,NRG1,MYC,SHC1,HSP90B1,HSP90AB1,ERBB4,SOS1,GRB7,MRAS,RPS6KB2,AKT3,ERRFI1,ERBB2,PIK3R2,STAT5B,PRKCA,ITGB1,SRC,STAT5A,RPS6KB1,NRAS,RRAS,DCN,ERBB3,PRKCI,PICK1,PTPN11,NRG3,HSP90AA1,PRKCH,EREG,PSEN1
Pathogenesis of Multiple Sclerosis	1,43E00	6E-01	CXCL10,CCR1,CXCL11,CCR5,CXCL9,CCL5
EGF Signaling	1,42E00	3,91E-01	SRC,RPS6KB1,RAF1,PIK3C2A,MAPK1,MAPK8,EGF,HRAS,STAT3,MAPK13,MAPK12,MAPK11,SHC1,MAPK14,JUN,PIK3CG,ITPR3,SOS1,AKT3,PIK3CD,PIK3R2,CSNK2B,STAT1,PRKCA,ATM
TGF-β Signaling	1,4E00	3,89E-01	RAF1,BMP4,MAPK1,SMAD3,BMPR2,HRAS,MAPK13,MAPK11,TLX2,SMURF1,EP300,JUN,MAP3K7,SOS1,TGFB2,MRAS,SMAD4,MAP4K1,VDR,SERPINE1,AMHR2,ZFYVE9,RUNX3,NRAS,RRAS,ACVR1,MAPK8,SMAD7,MAPK9,MAPK12,INHBC,INHBB,NKX2-5,MAPK14,ACVR2A
Ethanol Degradation II	1,4E00	3,72E-01	ADH6,ALDH1B1,ACSS1,ALDH9A1,ADH5,ADH1A,ALDH2,ADH7,ALDH1A1,ALDH1A2,ACSS2,PECR,ADHFE1,DHRS4,ADH4,ALDH7A1
Aspartate Degradation II	1,39E00	3,57E-01	LIPF,GOT1L1,MDH1B,MDH1,MDH2
Cell Cycle Control of Chromosomal Replication	1,39E00	4,12E-01	MCM5,MCM6,CDC7,CDK6,CDK4,MCM4,ORC3,ORC5,ORC4,CDK2,CHEK2,DBF4,ORC1,MCM7
Hereditary Breast Cancer Signaling	1,39E00	3,51E-01	POLR2F,GADD45G,BARD1,CDK4,HDAC10,HRAS,MRE11A,DDB2,POLR2B,CCND1,RAD50,SMARCA4,MLH1,EP300,CHEK1,FANCE,RAD51,RB1,POLR2A,PIK3CG,XPC,MRAS,AKT3,PIK3R2,BLM,CHEK2,ATM,TP53,HDAC9,NRAS,PIK3C2A,RRAS,FANCG,TUBG1,CDK6,FANCL,CDK1,NBN,POLR2L,UBD,PALB2,RFC4,MSH6,ATR,PIK3CD,FANCA,RFC3
Mitotic Roles of Polo-Like Kinase	1,39E00	3,92E-01	KIF23,CDC20,PTTG1,PPP2R5B,CDC7,CCNB2,CDC25B,HSP90B1,HSP90AB1,PPP2R5C,CHEK2,RAD21,CDC25A,ESPL1,CCNB3,PRC1,PLK1,ANAPC7,CDK1,SLK,ANAPC4,PPP2R4,CAPN1,ANAPC5,PKMYT1,HSP90AA1,PPP2R1B,CDC27,KIF11
Galactose Degradation I (Leloir Pathway)	1,39E00	2,5E-01	GALK2,GALT,GALK1,GALM
cAMP-mediated signaling	1,39E00	3,72E-01	ADRA2B,PRKACB,RAF1,MAPK1,ADRBK1,GRM3,ADCY4,PDE3A,LHCGR,RXFP4,ADRB3,LTB4R,HTR1E,RGS10,GRM6,RGS14,PKIA,PDE2A,APLNR,GRM8,PDE10A,CNR1,CREB3,SSTR3,PPP3CC,CREB3L4,STAT3,PDE4B,GRM4,CREB5,RAP1A,MC4R,CNGA3,ATF2,S1PR3,PDE8A,AKAP13,ADCY9,DUSP9,NPR3,PDE1B,CREM,PTGER2,ADCY10,AGTR2,AKAP12,GRM2,RGS18,PTGDR,CHRM4,PDE4A,HRH3,AKAP11,EP300,OPRL1,LAMTOR3,ADRB1,CXCR2,CAMK1G,DRD4,HCAR2,PTGER4,SRC,HTR6,RGS2,PDE4C,ADCY3…
FGF Signaling	1,38E00	3,83E-01	RAF1,MAPK1,HRAS,MAP3K5,MAPK13,MAPK11,EP300,FGFR3,FGF4,PIK3CG,FGFR4,SOS1,AKT3,PIK3R2,MAPKAPK2,FRS2,PRKCA,ATM,PIK3C2A,FGFR1,CREB3,MAPK8,FGFR2,CREB3L4,STAT3,MAPK12,CREB5,FGF1,ATF2,MAPK14,PTPN11,GAB1,FGF11,PIK3CD,FGFRL1,FGF5
Extrinsic Prothrombin Activation Pathway	1,37E00	4,09E-01	F12,SERPINC1,F13A1,F7,TFPI,FGA,F13B,FGG,F2
T Cell Receptor Signaling	1,37E00	3,67E-01	RAF1,FYN,RELA,CD3E,MAPK1,NFATC3,HRAS,CD8A,NFKB1,CTLA4,CD8B,CD28,IKBKB,IKBKG,JUN,PIK3CG,SOS1,MRAS,PIK3R2,ITK,ATM,NRAS,PIK3C2A,RRAS,CSK,MAPK8,IKBKE,PPP3CC,NFATC4,MALT1,NFKB2,CD3D,CALM1 (includes others),GRAP2,BCL10,VAV3,RASGRP1,LAT,ZAP70,PIK3CD
Lymphotoxin β Receptor Signaling	1,36E00	3,87E-01	RELA,VCAM1,TRAF3,PIK3C2A,MAPK1,CXCL1,LTB,IKBKE,NFKB2,NFKB1,EP300,IKBKB,IKBKG,PIK3CG,LTA,AKT3,PIK3CD,PIK3R2,LTBR,TRAF5,TNFSF14,ATM,BIRC2,TRAF1
Renal Cell Carcinoma Signaling	1,36E00	3,8E-01	RAF1,MAPK1,HRAS,HIF1A,CDC42,TCEB1,EP300,ARNT,VEGFA,PAK1,JUN,PIK3CG,SOS1,MRAS,AKT3,PIK3R2,ATM,ETS1,PAK4,PAK2,NRAS,PIK3C2A,PAK6,RRAS,RAP1A,UBD,PTPN11,GAB1,CUL2,PIK3CD
Agranulocyte Adhesion and Diapedesis	1,34E00	3,72E-01	SELL,MYL6,MYL2,CXCL12,CXCL1,CXCR1,MYH7B,MMP24,CXCL10,CXCL3,HRH1,MYL4,CCL16,MYL3,CCL27,IL8,SELE,CXCL9,MYH14,IL36A,MYH7,IL37,MYL7,IL33,IL18,CDH5,SELP,IL1RN,IL36RN,TNF,AOC3,MYH6,MMP7,FN1,ICAM1,CLDN15,MYL6B,CXCL5,IL1F10,CCL5,ITGB7,IL36G,ICAM2,CCL13,CCL8,CCL2,CXCR2,MMP26,CCL19,CCL1,ITGB1,CLDN10,CXCL11,VCAM1,MMP28,CXCR4,TNFRSF1A,CKLF,C5,IL1R1,CCL11,CXCL6,SELPLG,IL36B,GNAI2,CCL7,CCL21,IL1B,CXCL2,MMP9,MSN
CXCR4 Signaling	1,34E00	3,45E-01	RAF1,PLCB2,MYL6,MYL2,MAPK1,ADCY4,CXCL12,GNB5,HRAS,ROCK2,PAK1,RHOB,GNA15,PIK3CG,MRAS,MYL4,ARHGEF11,MYL3,ATM,RRAS,MAPK12,MYL7,ADCY9,RHOA,ITPR3,GNB2,MAPK10,PLCB3,GNAT2,PIK3CD,PRKCH,ADCY10,ELMO1,MYL6B,RHOH,BCAR1,ELMO3,JUN,RHOD,RHOU,AKT3,PIK3R2,PRKCA,SRC,PAK4,PAK2,NRAS,PAK6,PIK3C2A,CXCR4,GNA12,MYLPF,ADCY3,ADCY6,MAPK8,MAPK9,GNAI2,RHOV,PRKCI,GNG5
Antiproliferative Role of TOB in T Cell Signaling	1,32E00	5E-01	PABPC1,RB1,CCNA2,CCNE1,CCNE2,CCNA1,MAPK1,PABPC4,SMAD3,TGFB2,SMAD4,CDK2,SKP2
DNA Double-Strand Break Repair by Non-Homologous End Joining	1,31E00	4E-01	XRCC6,MRE11A,XRCC4,XRCC5,RAD50,PARP1,ATM,NBN
Agrin Interactions at Neuromuscular Junction	1,3E00	4,14E-01	PKLR,MAPK1,HRAS,CDC42,LAMC1,NRG1,PAK1,JUN,ERBB4,MRAS,DAG1,ERBB2,ITGB1,SRC,PAK4,PAK2,NRAS,PAK6,RRAS,MAPK8,MAPK9,ERBB3,MAPK12,ITGAL,NRG3,ARHGEF6,MAPK10,GABPA,RAPSN
Endometrial Cancer Signaling	1,3E00	3,83E-01	TP53,RAF1,NRAS,PIK3C2A,MAPK1,BAD,RRAS,HRAS,CCND1,MLH1,MYC,CDH1,PIK3CG,SOS1,MRAS,AKT3,LEF1,PIK3CD,PIK3R2,ERBB2,GSK3B,CTNNB1,ATM
Reelin Signaling in Neurons	1,29E00	3,88E-01	PAFAH1B2,APOE,FYN,MAP3K11,ARHGEF1,DAB1,BLK,PIK3CG,MAP4K1,ARHGEF2,ARHGEF11,GSK3B,ARHGEF3,PIK3R2,ATM,ITGB1,SRC,PIK3C2A,CNR1,MAPK8IP2,MAPK8,MAPK9,RELN,MAPK12,VLDLR,ITGAL,APP,MAPT,ARHGEF6,MAPK10,PIK3CD,PAFAH1B1,PAFAH1B3
Paxillin Signaling	1,29E00	3,5E-01	MAPK1,PTK2B,HRAS,TLN1,MAPK13,ITGA10,CDC42,BCAR1,MAPK11,ITGB7,ITGAE,PAK1,ITGA11,PIK3CG,SOS1,MRAS,ITGAV,PIK3R2,ITGB4,ATM,ITGB1,SRC,PAK4,NRAS,PAK2,PAK6,PIK3C2A,RRAS,CSK,MAPK8,MAPK9,MAPK12,ITGAL,GIT2,ARF1,ITGAM,MAPK14,ARHGEF6,MAPK10,PIK3CD,ITGB6
CCR3 Signaling in Eosinophils	1,28E00	3,43E-01	CCR3,RAF1,PLCB2,MPRIP,MAPK1,GNB5,HRAS,LIMK2,MAPK13,MAPK11,ROCK2,PAK1,CFL2,PIK3CG,MRAS,PLA2G4F,PIK3R2,JMJD7-PLA2G4B,PLA2G12A,PRKCA,ATM,PAK4,NRAS,PAK2,PAK6,CFL1,PIK3C2A,RRAS,PLA2G3,MAPK12,CCL11,PLA2G2A,GNAI2,CALM1 (includes others),PLA2G6,PRKCI,MAPK14,RHOA,PLA2G4B,ITPR3,GNB2,PLCB3,PPP1R12A,GNG5,PRKCH,PIK3CD
Oncostatin M Signaling	1,27E00	4,57E-01	STAT5A,RAF1,NRAS,MAPK1,RRAS,TYK2,HRAS,STAT3,JAK2,SHC1,SOS1,MRAS,OSM,OSMR,STAT5B,STAT1
Inhibition of Angiogenesis by TSP1	1,27E00	3,81E-01	TP53,HSPG2,FYN,MAPK1,MAPK8,MAPK9,MAPK13,MAPK12,MAPK11,VEGFA,JUN,MAPK14,MAPK10,AKT3,KDR,MMP9
Role of CHK Proteins in Cell Cycle Checkpoint Control	1,27E00	4,07E-01	TP53,E2F4,PPP2R5B,MDC1,MRE11A,PLK1,E2F3,RAD50,CDK1,NBN,CHEK1,RFC4,PPP2R4,RAD9A,ATMIN,PPP2R5C,CLSPN,ATR,PPP2R1B,CHEK2,CDK2,ATM,CDC25A,RFC3
Caveolar-mediated Endocytosis Signaling	1,26E00	3,65E-01	FLNB,FYN,ARCN1,RAB5C,HLA-A,EGF,ITGA10,COPB2,RAB5B,ITGB7,DYRK3,ITGAE,ITGA11,FLNA,ITGAV,CAV1,ITGB4,DNM2,PRKCA,ITGB1,SRC,HLA-B,FLOT1,ITGAL,ALB,ITGAM,HLA-C,ZBTB12,INSR,ITGB6,PTRF
Superpathway of D-myo-inositol (1,4,5)-trisphosphate Metabolism	1,25E00	3,64E-01	MINPP1,IPMK,INPP5J,ITPKB,INPP5F,INPP5E,INPP5B,SEC16A,ITPKC,ITPKA,PMPCA,INPP5D
Melanoma Signaling	1,25E00	3,8E-01	TP53,CDKN2A,RAF1,NRAS,PIK3C2A,MAPK1,BAD,RRAS,CDK4,HRAS,CCND1,RB1,CDH1,PIK3CG,MRAS,AKT3,PIK3CD,PIK3R2,ATM
Aldosterone Signaling in Epithelial Cells	1,25E00	3,51E-01	RAF1,PLCB2,CRYAB,ASIC2,MAPK1,SGK1,HSPA1A/HSPA1B,DNAJC3,PLCH2,SCNN1A,SACS,PLCE1,SLC12A1,PIK3CG,DNAJC22,DNAJC30,ATM,DNAJC27,DNAJC19,HSPB9,PLCL2,DNAJB14,PIP5K1A,DNAJC5,ITPR3,DNAJB7,ASIC1,HSP90AA1,DNAJC5B,PLCB3,PIK3CD,PRKCH,HSPB7,DNAJB6,PIP4K2A,PIP4K2C,HSPB1,DNAJC17,PDIA3,HSPA6,HSPA1L,DNAJC5G,HSP90B1,HSP90AB1,HSPA12B,DNAJC4,HSPE1,SOS1,PIP5KL1,PIK3R2,SCNN1B,PRKCA,PIK3C2A,SLC12A2,DNAJC1,HSPD1,PRKCI,HSC…
Myc Mediated Apoptosis Signaling	1,24E00	3,97E-01	TP53,CDKN2A,NRAS,YWHAG,PIK3C2A,BAD,YWHAH,RRAS,MAPK8,YWHAZ,MAPK9,HRAS,MAPK12,MYC,SHC1,IGF1,PIK3CG,SOS1,MAPK10,MRAS,AKT3,PIK3CD,PIK3R2,CASP8,ATM
Death Receptor Signaling	1,24E00	3,68E-01	RELA,NFKBIE,MAP3K5,NFKB1,CASP6,IKBKB,IKBKG,TNFSF12,TNFSF15,HTRA2,CASP8,BIRC3,CASP10,TNFRSF21,TNFRSF1A,MAPK8,IKBKE,NFKB2,DAXX,HSPB7,CFLAR,TNF,MAP4K4,BIRC2,HSPB1
PAK Signaling	1,23E00	3,27E-01	RAF1,MYL2,MAPK1,MYL6,PTK2B,MYL6B,HRAS,LIMK2,CDC42,SHC1,PAK1,CFL2,PIK3CG,SOS1,MRAS,MYL4,PIK3R2,MYL3,ATM,ITGB1,PAK4,PAK2,NRAS,PAK6,CFL1,PIK3C2A,RRAS,MYLPF,MAPK8,MAPK9,MAPK12,MYL7,ARHGEF6,MAPK10,PIK3CD,TNF
Neuroprotective Role of THOP1 in Alzheimer's Disease	1,18E00	3,27E-01	PRKACB,IFNG,HLA-A,HLA-B,NTS,PRKAR2A,IDE,PRKAG1,APP,PLG,HLA-G,PRKAR2B,HLA-C,MAPT,HLA-F,MMP9,HLA-E,AGT
Embryonic Stem Cell Differentiation into Cardiac Lineages	1,17E00	6E-01	SOX2,HOXB5,NKX2-5,GATA4,POU5F1,SP4
Glycogen Degradation II	1,17E00	3,75E-01	PYGM,PGM3,PGM1,PYGB,TYMP,AGL
Coagulation System	1,16E00	4,21E-01	F12,F13A1,F7,FGG,F2,F11,PLG,KLKB1,SERPINC1,F8,FGA,TFPI,SERPINE1,F13B,A2M,PLAT
Thrombin Signaling	1,15E00	3,41E-01	RAF1,PLCB2,MPRIP,MYL6,MAPK1,MYL2,ADCY4,GNB5,HRAS,ARHGEF1,MAPK13,PLCH2,F2,ROCK2,IKBKB,PLCE1,RHOB,GNA15,PIK3CG,MRAS,MYL4,ARHGEF11,MYL3,ATM,RPS6KB1,RRAS,NFKB2,PLCL2,MAPK12,MYL7,ADCY9,RHOA,ITPR3,ARHGEF6,GNB2,GNAT2,PPP1R12A,PLCB3,PIK3CD,PRKCH,ADCY10,RELA,MYL6B,PDIA3,EGF,NFKB1,MAPK11,RHOH,SHC1,RHOD,SOS1,CAMK1G,RHOU,AKT3,ARHGEF2,PIK3R2,ARHGEF3,PRKCA,SRC,NRAS,PIK3C2A,GNA12,MYLPF,ADCY3,ADCY6,GNAI2,RHOV,MA…
Endothelin-1 Signaling	1,15E00	3,4E-01	RAF1,PLCB2,MAPK1,ADCY4,PLA2R1,HRAS,MAPK13,PLCH2,MYC,PLCE1,GNA15,LCAT,PIK3CG,MRAS,PLA2G4F,ATM,PLA2G12A,CASP10,RRAS,GUCY2D,PLCL2,MAPK12,ADCY9,PLA2G6,GAB1,ITPR3,PLA2G4B,MAPK10,PLCB3,GNAT2,PIK3CD,PRKCH,PTGER2,PLD6,ADCY10,NOS1,PDIA3,MAPK11,PRDX6,CASP6,SHC1,HMOX1,JUN,SOS1,PNPLA3,PIK3R2,NOS2,CASP8,PRKCA,SRC,NRAS,PIK3C2A,GNA12,ADCY3,ADCY6,MAPK8,MAPK6,MAPK9,PLA2G3,PLA2G2A,GNAI2,PLD4,MAPK14,PRKCI,PTGS2
CD27 Signaling in Lymphocytes	1,15E00	3,73E-01	RELA,MAP3K11,NFKBIE,MAP3K13,MAPK8,MAPK9,IKBKE,MAP3K4,NFKB2,MAP3K5,NFKB1,MAPK12,IKBKB,MAP3K12,IKBKG,JUN,CD70,MAP3K7,MAPK10,TRAF5,CASP8,MAP2K5
Calcium Signaling	1,13E00	3,13E-01	PRKACB,GRIN2A,MYL6,MAPK1,MYL2,NFATC3,TNNC1,TNNT2,CHRNB1,HDAC10,TPM1,TRPC3,ATP2A2,MYH7B,TNNT3,MYL4,CHRNA3,MYL3,TNNC2,MYH14,CREB3,CHRNA9,TPM3,SLC8A2,MYH7,PPP3CC,CREB3L4,TRPC6,CREB5,RAP1A,ATF2,MYL7,MEF2B,CHRNG,ITPR3,CHRNA2,CHRNB3,MYH6,CHRNA6,MYL6B,GRIN2D,GRIA1,CHRNB4,PRKAG1,ATP2A1,EP300,CAMK1G,RYR1,ASPH,CHRNA5,CALR,HDAC9,GRIN2B,TP63,LETM1,TRPC1,MEF2BNB-MEF2B,CHP1,PRKAR2A,TPM2,NFATC4,PNCK,CALM1 (incl…
Estrogen Biosynthesis	1,12E00	3,47E-01	CYP2D6,CYP1A1,HSD17B13,CYP2U1,CYP2A7,CYP3A7,CYP2C9,HSD17B8,POR,CYP2F1,CYP1A2,CYP19A1,CYP3A5,CYP2C18,CYP2B6,CYP51A1,CYP2C8
The Visual Cycle	1,12E00	2,86E-01	LRAT,RBP7,RDH10,RDH11,RBP2,RDH12,RBP1,RPE65
Dopamine Receptor Signaling	1,11E00	3,23E-01	PRKACB,PPP1CC,ADCY4,DDC,PPP2R5B,PPP1R14B,PRKAG1,SLC6A3,PPP1R10,PTS,PPP2R5C,SMOX,DRD4,PPP1CA,GCH1,PPP1R1B,ADCY3,PRKAR2A,ADCY6,PPP1R14A,SLC18A3,DRD5,PPP1R11,ADCY9,PRKAR2B,PPP1R14D,PPP2R4,PPP1R12A,ADCY10,PCBD1,PPP2R1B
Sperm Motility	1,1E00	3,22E-01	PRKACB,PLCB2,TWF1,MAP3K11,PTK2B,PDIA3,ZP3,ZAN,PLA2R1,PDE4A,PLCH2,PRDX6,PRKAG1,PLCE1,LCAT,MRAS,PNPLA3,PLA2G4F,CATSPER2,PLA2G12A,PRKCA,SLC9A5,SLC16A10,PDE2A,PDE4C,SLC12A2,PRKAR2A,PLA2G3,PDE4B,PLCL2,PDE4D,CNGA3,PLA2G2A,CALM1 (includes others),PLA2G6,PRKCI,PRKAR2B,NPR1,PLA2G4B,ITPR3,PDE1B,PLCB3,PRKCH,MST1R,ADCY10,CATSPER1
Regulation of Cellular Mechanics by Calpain Protease	1,1E00	3,29E-01	ITGB1,SRC,NRAS,MAPK1,RRAS,CDK4,CDK6,HRAS,EGF,TLN1,CCND1,CNGA3,CDK1,CCNA2,RB1,CCNE1,CCNA1,CAPN1,MRAS,CAST,CAPN7,CAPN10,CDK2,CAPN3
TWEAK Signaling	1,09E00	3,85E-01	RELA,TRAF3,NFKBIE,IKBKE,NFKB2,NFKB1,BAG4,CASP6,IKBKB,IKBKG,TNFSF12,CASP8,BIRC3,BIRC2,TRAF1
Fcγ Receptor-mediated Phagocytosis in Macrophages and Monocytes	1,09E00	3,49E-01	FYN,ARPC1B,MAPK1,PTK2B,ARPC5,TLN1,CDC42,FCGR1A,HMOX1,PAK1,PIK3CG,VAMP3,RPS6KB2,ARPC3,AKT3,PIK3R2,VASP,FCGR3A,PRKCA,ACTR2,SRC,RPS6KB1,FCGR2A,FYB,INPP5D,PLD4,MYO5A,PLA2G6,PIP5K1A,PRKCI,ARPC1A,VAV3,SYK,ARPC2,PRKCH,CSF2,PLD6
Signaling by Rho Family GTPases	1,09E00	3,24E-01	RAF1,MAP3K11,MYL6,MAPK1,MYL2,ARPC5,GNB5,LIMK2,ARHGEF1,CDC42EP2,PARD6A,ROCK2,PAK1,CFL2,RHOB,GNA15,PIK3CG,MRAS,MYL4,CDC42EP1,ARHGEF11,CDH16,MYL3,ATM,ACTR2,NOX4,CFL1,NFKB2,MAPK12,KIAA1804,MYL7,MAP3K12,PIP5K1A,CDH2,CDH1,ARPC1A,CDH5,RHOA,ARPC2,ARHGEF6,NCF2,GNB2,MAPK10,GNAT2,PPP1R12A,PIK3CD,ARHGEF18,PARD3,PIP4K2A,PIP4K2C,RELA,ARPC1B,PTK2B,MYL6B,CDC42,NFKB1,IQGAP1,RHOH,ARHGEF19,JUN,CDH3,RHOD,RHOU,PIP5KL…
Regulation of Actin-based Motility by Rho	1,08E00	3,63E-01	MPRIP,MYL2,ARPC1B,MYL6,MYL6B,ARPC5,CDC42,RHOH,PAK1,RHOB,RHOD,RHOU,MYL4,PFN3,PIP5KL1,ARPC3,MYL3,ACTR2,PAK4,PAK2,CFL1,PAK6,MYLPF,GSN,MYL7,PIP5K1A,RHOV,ARPC1A,ARPC2,RHOA,PPP1R12A,PIP4K2A,PIP4K2C
Intrinsic Prothrombin Activation Pathway	1,06E00	3,51E-01	F11,KLKB1,F12,SERPINC1,F8,COL2A1,COL10A1,F13A1,FGA,COL11A2,F13B,F2,FGG
Glutathione-mediated Detoxification	1,06E00	2,95E-01	GSTM1,GSTM5,GSTM3,GSTA4,GGH,ANPEP,GSTO1,GSTM2,GSTM4,HPGDS,GSTO2,MGST3,GSTP1
CNTF Signaling	1,06E00	3,86E-01	RPS6KB1,RAF1,NRAS,PIK3C2A,MAPK1,RRAS,CNTF,CNTFR,TYK2,HRAS,JAK2,STAT3,PTPN11,PIK3CG,SOS1,RPS6KB2,MRAS,RPS6KA4,PIK3CD,PIK3R2,STAT1,ATM
Germ Cell-Sertoli Cell Junction Signaling	1,05E00	3,49E-01	MAP3K11,MAPK1,HRAS,LIMK2,MAP3K4,TUBB,PAK1,RHOB,PIK3CG,KEAP1,MRAS,TUBA1C,ATM,PLS1,RRAS,MAP3K13,GSN,MAPK12,TUBA1B,MAP3K12,CDH1,CDH2,RHOA,MAPK10,ZYX,PIK3CD,TNF,PVRL2,MYO7A,MAP3K5,IQGAP1,CDC42,BCAR1,RHOH,RHOD,MAP3K7,PPAP2B,TGFB2,RHOU,PIK3R2,CTNNB1,RAB8B,ITGB1,SRC,PAK4,PAK2,NRAS,PAK6,PIK3C2A,TNFRSF1A,TJP1,TUBG1,MAPK8,MAPK9,RHOV,TUBA1A,MAPK14,A2M,CTNND1
PDGF Signaling	1,04E00	3,6E-01	RAF1,MAPK1,HRAS,JAK2,MYC,SHC1,JUN,SPHK2,PIK3CG,INPP5B,SOS1,MRAS,CAV1,CSNK2B,PIK3R2,STAT1,CAV3,PRKCA,ATM,SRC,NRAS,PIK3C2A,RRAS,TYK2,MAPK8,STAT3,INPP5D,ABL2,INPP5F,ACP1,PIK3CD
Acetyl-CoA Biosynthesis I (Pyruvate Dehydrogenase Complex)	1,04E00	3,64E-01	DLAT,DLD,DBT,PDHB
Nur77 Signaling in T Lymphocytes	1,04E00	3,59E-01	HLA-DMA,HDAC9,HLA-DOA,CD3E,CHP1,SIN3B,HLA-DQA1,HLA-DRB1,HLA-DMB,PPP3CC,HLA-DQB1,CD3D,SIN3A,EP300,CALM1 (includes others),CD28,CD80,HLA-DRA,FCER1G,HLA-DOB,CD86,MAP2K5,HLA-DRB5
Ethanol Degradation IV	1,03E00	3,1E-01	TYRP1,ALDH1B1,ALDH2,ALDH1A1,ALDH1A2,ACSS2,ACSS1,ALDH9A1,ALDH7A1
Gαq Signaling	1,02E00	3,27E-01	RAF1,PLCB2,ADRBK1,MAPK1,NFATC3,GNB5,ROCK2,IKBKB,HRH1,IKBKG,GNA15,RHOB,PIK3CG,MRAS,GSK3B,ARHGEF25,ATM,GRM1,NFKB2,PPP3CC,ADRA1D,GYS2,RHOA,ITPR3,GNB2,PLCB3,PIK3CD,PRKCH,PLD6,RELA,RGS18,PTK2B,NFKBIE,NFKB1,RHOH,HMOX1,RHOD,RHOU,AKT3,PIK3R2,PRKCA,HTR2A,RGS2,PIK3C2A,CSK,CHP1,RGS16,IKBKE,NFATC4,GRM5,PLD4,CALM1 (includes others),RHOV,PRKCI,GNG5,ADRA1A
Huntington's Disease Signaling	1,02E00	3,25E-01	POLR2F,PLCB2,MAPK1,SGK1,REST,HSPA1A/HSPA1B,GNB5,HRAS,HDAC10,AP2A2,NSF,GNA15,PIK3CG,VAMP3,TCERG1,NAPA,DNM2,ATM,CASP10,ATP5J,TP53,RCOR1,GRM1,CREB3,CLTC,CREB3L4,CREB5,STX1A,RPH3A,ATF2,TAF9B,UBD,DNAJC5,ATP5B,CAPN1,GNB2,PLCB3,PIK3CD,PRKCH,CAPN7,SNCA,CAPN3,SDHB,BDNF,PACSIN1,HSPA6,EGF,POLR2B,NGF,VTI1B,HSPA1L,EP300,CASP6,SHC1,JUN,POLR2A,IGF1,SP1,SOS1,NTRK1,AKT3,PIK3R2,CASP8,BET1L,CAPN10,PRKCA,HDAC9,GRIN2…
Integrin Signaling	1,02E00	3,51E-01	RAF1,MAP3K11,MPRIP,MAPK1,MYL2,ARPC5,HRAS,TLN1,ITGAE,TSPAN3,PAK1,RHOB,ITGA11,PIK3CG,ARF4,GRB7,CAV1,MRAS,ITGAV,ITGB4,GSK3B,TSPAN4,ATM,ACTR2,TSPAN5,RRAS,RALB,TSPAN2,TNK2,RAP1A,MYL7,ARF5,ARPC1A,ITGAM,ARF3,CAPN1,RHOA,ARPC2,ZYX,PPP1R12A,PIK3CD,CAPN7,ITGB6,CAPN3,FYN,ARPC1B,ITGA10,CDC42,BCAR1,RHOH,ITGB7,SHC1,RHOD,SOS1,RHOU,ARPC3,AKT3,PIK3R2,VASP,CAPN10,ITGB1,SRC,PAK4,NRAS,PAK2,PAK6,PIK3C2A,ASAP1,MAPK8,IT…
Virus Entry via Endocytic Pathways	9,89E-01	3,47E-01	FLNB,FYN,HLA-A,HRAS,AP1B1,CDC42,AP2A2,ITGB7,AP1G2,FLNA,PIK3CG,MRAS,CAV1,PIK3R2,ITGB4,DNM2,PRKCA,ATM,ITGB1,AP2B1,SRC,NRAS,PIK3C2A,RRAS,CLTC,HLA-B,ITGAL,DNM1,PRKCI,HLA-C,ZBTB12,TFRC,PRKCH,PIK3CD,ITGB6
Leptin Signaling in Obesity	9,89E-01	3,53E-01	PRKACB,PLCB2,MAPK1,LEPR,PDIA3,ADCY4,PDE3A,POMC,JAK2,PLCH2,PRKAG1,PLCE1,PIK3CG,AKT3,AGRP,PIK3R2,ATM,PIK3C2A,ADCY3,PRKAR2A,ADCY6,STAT3,PLCL2,ADCY9,PRKAR2B,PTPN11,FOXO1,PLCB3,PIK3CD,ADCY10
Arsenate Detoxification I (Glutaredoxin)	9,85E-01	1,5E-01	GLRX2,AS3MT,GSTO1
Retinoate Biosynthesis II	9,85E-01	3,33E-01	RBP7,RBP2,RBP1
Trehalose Degradation II (Trehalase)	9,85E-01	3,33E-01	HK1,GCK,TREH
Branched-chain α-keto acid Dehydrogenase Complex	9,85E-01	3,33E-01	BCKDHA,DLD,DBT
Phenylethylamine Degradation I	9,85E-01	2,73E-01	AOC3,ALDH2,AOC2
IL-9 Signaling	9,84E-01	3,75E-01	RELA,STAT5A,PIK3C2A,BCL3,STAT3,NFKB2,NFKB1,PIK3CG,CISH,PIK3CD,PIK3R2,STAT5B,STAT1,TNF,ATM
Taurine Biosynthesis	9,78E-01	2,22E-01	CSAD,CDO1
Flavin Biosynthesis IV (Mammalian)	9,78E-01	2,5E-01	FLAD1,RFK
Glutamine Degradation I	9,78E-01	4E-01	GLS,GLS2
Glioma Signaling	9,68E-01	3,27E-01	CDKN2A,RAF1,MAPK1,PA2G4,CDK4,CDKN2C,EGF,HRAS,E2F3,RBL1,CDKN2B,CCND1,RB1,SHC1,IGF1,PIK3CG,SOS1,MRAS,CAMK1G,AKT3,PIK3R2,PRKCA,ATM,TP53,E2F4,NRAS,PIK3C2A,RRAS,CDK6,IGF2R,SIN3A,CALM1 (includes others),IGF2,CDKN2D,PRKCI,PRKCH,PIK3CD
SAPK/JNK Signaling	9,68E-01	3,52E-01	MAP3K11,NFATC3,HRAS,MAP3K5,MAP3K4,CDC42,SHC1,JUN,MAP3K7,DUSP10,PIK3CG,SOS1,MRAS,MAP4K1,PIK3R2,ATM,TP53,MAP4K2,NRAS,PIK3C2A,RRAS,MAP3K13,GNA12,MAPK8IP2,MAPK8,MAPK9,MAPK12,ATF2,MAP4K3,MAP3K12,DAXX,GAB1,MAPK10,FCER1G,GNG5,PIK3CD,MAP4K4
Role of Oct4 in Mammalian Embryonic Stem Cell Pluripotency	9,64E-01	3,65E-01	TP53,SPP1,PCGF6,REST,BMI1,PHC1,PHC3,IGF2BP1,PARP1,NR2F1,SOX2,FGF4,CASP6,RB1,PHB,NR2F6,RXRB,ASH2L,POU5F1
Pentose Phosphate Pathway	9,62E-01	2,61E-01	PGD,PGLS,TALDO1,G6PD,TKTL1,RPIA
Actin Nucleation by ARP-WASP Complex	9,61E-01	3,43E-01	ITGB1,ACTR2,NRAS,ARPC1B,RRAS,GNA12,ARPC5,HRAS,CDC42,RHOH,ROCK2,RHOV,ARPC1A,RHOB,RHOD,ARPC2,RHOA,SOS1,MRAS,RHOU,PPP1R12A,ARPC3,VASP
EIF2 Signaling	9,6E-01	3,38E-01	RAF1,MAPK1,HRAS,EIF4A2,EIF3C/EIF3CL,RPS23,RPS11,RPL7A,PIK3CG,PAIP1,RPL19,MRAS,RPL12,GSK3B,AGO1,RPS10,PPP1CA,ATM,PABPC1,RPL3,RRAS,EIF3E,RPL10A,RPL26L1,RPL10,PIK3CD,INSR,RPL41,RPL13A,RPLP1,EIF3K,RPS27A,RPSA,PPP1CC,EIF2B4,RPS18,RPL22L1,RPS13,RPS21,RPL7,SHC1,RPS27,RPL6,SOS1,EIF3A,AKT3,PIK3R2,RPL31,RPL18,RPL29,NRAS,PIK3C2A,RPL34,RPL30,RPS19,EIF3J,RPL21,RPS27L,EIF3G,EIF3F,RPL5,RPS26,UBA52,AGO3,EIF4A1,E…
Oxidative Ethanol Degradation III	9,55E-01	2E-01	ALDH1B1,ALDH2,ALDH1A1,ALDH1A2,ACSS2,ACSS1,ALDH9A1,ALDH7A1
Parkinson's Signaling	9,55E-01	4,21E-01	MAPK14,MAPK1,PARK7,MAPK8,MAPK13,MAPK12,MAPK11,SNCA
Telomerase Signaling	9,5E-01	3,68E-01	RAF1,MAPK1,TERT,TERF2IP,PPP2R5B,HDAC10,EGF,HRAS,PTGES3,MYC,RB1,SHC1,HSP90B1,HSP90AB1,SP1,ETS2,PIK3CG,SOS1,MRAS,AKT3,PPP2R5C,PIK3R2,IL2RB,ATM,ETS1,TP53,HDAC9,NRAS,PIK3C2A,RRAS,DKC1,ELF1,TERF2,PPP2R4,HSP90AA1,TINF2,IL2RA,PIK3CD,PPP2R1B
Breast Cancer Regulation by Stathmin1	9,48E-01	3,32E-01	PRKACB,RAF1,PLCB2,MAPK1,ADCY4,PPP2R5B,GNB5,HRAS,LIMK2,ARHGEF1,TUBB,PPP1R14B,ROCK2,PAK1,PIK3CG,MRAS,TUBA1C,ARHGEF11,PPP1CA,ATM,TP53,E2F4,CCNE2,RRAS,PPP1R14A,PPP1R11,TUBA1B,ADCY9,PPP2R4,RHOA,ITPR3,ARHGEF6,GNB2,PPP1R12A,PLCB3,PIK3CD,PRKCH,ARHGEF18,ADCY10,CDK2,PPP1CC,CDC42,E2F3,PRKAG1,SHC1,ARHGEF19,PPP1R10,SOS1,CAMK1G,PPP2R5C,ARHGEF2,PIK3R2,ARHGEF3,PRKCA,NRAS,PIK3C2A,ADCY3,TUBG1,ADCY6,PRKAR2A,TSG101,…
Eicosanoid Signaling	9,28E-01	2,94E-01	PTGFR,PTGDR,PLA2R1,PRDX6,LTB4R,PTGES2,LCAT,PNPLA3,PLA2G4F,HPGDS,CYSLTR2,PTGER4,PLA2G12A,DPEP1,FPR2,PLA2G3,PLA2G2A,PLA2G6,DPEP3,LTB4R2,PLA2G4B,PTGER2,PTGS2,ALOX5,DPEP2
Dopamine Degradation	9,21E-01	2,89E-01	ALDH1B1,ALDH2,ALDH1A1,SULT1A1,ALDH1A2,SMOX,SULT1C3,ALDH9A1,SULT1B1,ALDH7A1,SULT1A2
P2Y Purigenic Receptor Signaling Pathway	8,98E-01	3,19E-01	PRKACB,RAF1,RELA,PLCB2,MAPK1,PDIA3,ADCY4,P2RY11,GNB5,HRAS,PLCH2,NFKB1,PRKAG1,EP300,MYC,JUN,PLCE1,PIK3CG,MRAS,AKT3,PIK3R2,PRKCA,ATM,NRAS,PIK3C2A,RRAS,CREB3,ADCY3,PRKAR2A,ADCY6,PLCL2,CREB3L4,NFKB2,CREB5,ATF2,GNAI2,P2RY2,ADCY9,PRKCI,PRKAR2B,GNB2,PLCB3,GNG5,PRKCH,PIK3CD,ADCY10
Cardiomyocyte Differentiation via BMP Receptors	8,95E-01	4,09E-01	NKX2-5,BMP4,MYL2,MAP3K7,BMPR2,SMAD4,MYH7,GATA4,ATF2
NRF2-mediated Oxidative Stress Response	8,89E-01	3,38E-01	RAF1,MAPK1,HRAS,DNAJC3,GCLC,GSTM2,KEAP1,PIK3CG,MRAS,FOSL1,JUND,UBE2E3,GSK3B,ATM,RRAS,GSTM3,DNAJC19,JUNB,MAFF,DNAJB14,TXNRD1,BACH1,DNAJC5,ERP29,STIP1,DNAJB7,DNAJC5B,PIK3CD,PRKCH,DNAJB6,MGST3,GSTP1,MAP2K5,DNAJC17,USP14,GSTM5,PPIB,MAP3K5,EP300,HMOX1,DNAJC5G,JUN,MAP3K7,DNAJC4,VCP,GSTM4,FMO1,PIK3R2,FKBP5,PRKCA,GSTM1,NRAS,SOD1,PIK3C2A,GSTA4,MAPK8,MAPK9,HERPUD1,DNAJC1,GSTO1,MAPK14,PRKCI,AOX1,GSTO2,EIF2A…
Cell Cycle Regulation by BTG Family Proteins	8,89E-01	3,85E-01	CCNE2,E2F4,PPP2R5B,CDK4,E2F3,CCND1,PRMT1,RB1,CCNE1,CNOT7,PPP2R4,HOXB9,PPP2R5C,PPP2R1B,CDK2
eNOS Signaling	8,81E-01	3,16E-01	PRKACB,LPAR4,PRKAB2,HSPA1A/HSPA1B,ADCY4,CHRNB1,VEGFA,NOSIP,CCNA1,LPAR2,PIK3CG,CAV1,PRKAA1,CHRNA3,DNM2,AQP2,ATM,CHRNA9,AQP1,CNGA3,ADCY9,AQP9,ITPR3,HSP90AA1,PIK3CD,ADCY10,ESR1,HSPA6,CHRNB4,SLC7A1,HSPA1L,PRKAG1,CCNA2,HSP90B1,HSP90AB1,AKT3,PIK3R2,CHRNA5,CASP8,PIK3C2A,ADCY3,PRKAR2A,ADCY6,LPAR3,NOSTRIN,CALM1 (includes others),LPAR6,PRKAR2B,KDR
Colanic Acid Building Blocks Biosynthesis	8,76E-01	1,94E-01	GMPPB,GALK2,UGP2,PMM1,GALT,GALK1,MPI
ErbB4 Signaling	8,74E-01	3,48E-01	RAF1,NRAS,PIK3C2A,MAPK1,YAP1,APH1B,RRAS,HRAS,PSEN2,NRG1,SHC1,PRKCI,NRG3,PIK3CG,APH1A,ERBB4,SOS1,MRAS,PRKCH,PIK3CD,PIK3R2,ATM,PRKCA,PSEN1
tRNA Charging	8,65E-01	1,98E-01	RARS2,DARS2,TARS,QARS,MARS,FARSA,NARS,WARS,TARS2,VARS2,KARS,DARS,AARS2,EARS2,VARS,SARS
GM-CSF Signaling	8,61E-01	3,68E-01	RAF1,MAPK1,HRAS,JAK2,CCND1,SHC1,PIK3CG,CISH,SOS1,MRAS,AKT3,PIK3R2,STAT5B,STAT1,ATM,ETS1,NRAS,PIK3C2A,RRAS,STAT3,PPP3CC,PTPN11,PIK3CD,BCL2A1,CSF2
Role of p14/p19ARF in Tumor Suppression	8,51E-01	3,71E-01	TP53,CDKN2A,RB1,PIK3C2A,NPM3,PIK3CG,SENP3,SF3A1,PIK3CD,PIK3R2,NPM2,POLR3D,ATM
fMLP Signaling in Neutrophils	8,34E-01	3,11E-01	RAF1,FPR3,RELA,PLCB2,ARPC1B,MAPK1,NFATC3,NFKBIE,ARPC5,GNB5,HRAS,NFKB1,CDC42,PIK3CG,MRAS,ARPC3,PIK3R2,PRKCA,ATM,ACTR2,NOX4,NRAS,PIK3C2A,RRAS,CHP1,FPR2,PPP3CC,NFATC4,NFKB2,GNAI2,CALM1 (includes others),PRKCI,ARPC1A,ARPC2,NCF2,ITPR3,GNB2,PLCB3,GNG5,PRKCH,PIK3CD
Basal Cell Carcinoma Signaling	8,27E-01	3,64E-01	BMP15,TCF4,WNT10B,BMP4,WNT3,BMP3,WNT16,HNF1A,TCF7,WNT2,GLI3,SUFU,SMO,WNT4,GSK3B,CTNNB1,BMP1,TP53,WNT9B,FZD9,APC,FZD8,WNT3A,LEF1,GLI1,WNT11,FZD7,WNT5A
Glutathione Redox Reactions I	8,18E-01	3,33E-01	GPX3,CLIC2,GPX1,GPX5,GPX6,GPX7,PRDX6,MGST3
γ-linolenate Biosynthesis II (Animals)	8,18E-01	3,33E-01	ACSL6,FADS2,CYB5R3,SLC27A1,SLC27A3,ACSBG2,SLC27A4,FADS1
Putrescine Degradation III	8,18E-01	2,67E-01	ALDH1B1,ALDH2,ALDH1A1,ALDH1A2,SAT2,SMOX,ALDH9A1,ALDH7A1
Role of NFAT in Cardiac Hypertrophy	8,15E-01	3,16E-01	PRKACB,RAF1,PLCB2,LIF,MAPK1,ADCY4,CSNK1A1,GNB5,HRAS,HDAC10,IL6,MAPK13,PLCH2,PLCE1,PIK3CG,MRAS,GSK3B,ATM,RRAS,SLC8A2,PLCL2,PPP3CC,MAPK12,MEF2B,ADCY9,ITPR3,GNB2,MAPK10,PLCB3,PIK3CD,PRKCH,ADCY10,PDIA3,MAPK11,PRKAG1,EP300,SHC1,IGF1,MAP3K7,SOS1,TGFB2,CAMK1G,AKT3,PIK3R2,PRKCA,HDAC9,SRC,NRAS,MEF2BNB-MEF2B,PIK3C2A,ADCY3,CHP1,PRKAR2A,MAPK8,ADCY6,MAPK9,NFATC4,GNAI2,CTF1,NKX2-5,CALM1 (includes others),PRKAR…
Triacylglycerol Degradation	8,13E-01	3,44E-01	ABHD12,AADAC,ABHD6,LIPC,LIPF,LPL,LIPE,PNPLA3,PNPLA2,NDST1,PRDX6
Noradrenaline and Adrenaline Degradation	8,02E-01	2,83E-01	ADH6,ALDH1B1,ALDH9A1,ADH5,ADH1A,ALDH2,ADH7,ALDH1A1,ALDH1A2,SMOX,PECR,ADHFE1,DHRS4,ADH4,ALDH7A1
Glycogen Degradation III	7,95E-01	3,33E-01	PYGM,PGM3,PGM1,PYGB,TYMP,AGL
Dopamine-DARPP32 Feedback in cAMP Signaling	7,62E-01	3,16E-01	PRKACB,PLCB2,GRIN2A,CSNK1G1,ADCY4,PPP2R5B,CSNK1A1,PLCH2,PPP1R14B,ATP2A2,PLCE1,PPP1CA,KCNJ8,PPP1R1B,CREB3,PPP1R14A,PPP1R11,CREB3L4,PLCL2,PPP3CC,CREB5,ATF2,ADCY9,PPP2R4,KCNJ14,ITPR3,CREM,PPP1R12A,PLCB3,PRKCH,ADCY10,NOS1,PPP1CC,PDIA3,GRIN2D,PRKAG1,KCNJ11,EP300,ATP2A1,PPP1R10,PPP2R5C,DRD4,PRKCA,GRIN2B,ATF1,CSNK1G3,CHP1,ADCY3,ADCY6,PRKAR2A,DRD5,KCNJ3,GNAI2,CALM1 (includes others),PRKAR2B,PRKCI,PPP1R14…
Glutamate Receptor Signaling	7,58E-01	3,19E-01	GRIN2B,GRIN2A,GRM2,HOMER2,SLC1A4,GRM3,GRM8,GRM1,GRIA1,GLS,GRIN2D,SLC17A2,SLC38A1,GRM4,GRM5,CALM1 (includes others),PICK1,GRIK5,SLC17A7,GRM6,GNG5,SLC17A1,SLC1A7
Synaptic Long Term Depression	7,47E-01	3,17E-01	RAF1,PLCB2,MAPK1,GRM3,PLA2R1,PPP2R5B,HRAS,PLCH2,PLCE1,GNA15,LCAT,MRAS,GRM6,PLA2G4F,PLA2G12A,GUCY2D,RRAS,GRM8,GRM1,PLCL2,GRM4,PLA2G6,PPP2R4,NPR1,PLA2G4B,ITPR3,PLCB3,GNAT2,PRKCH,NPR2,NOS1,GRM2,PDIA3,GRIA1,PRDX6,IGF1,PPP2R5C,RYR1,PNPLA3,NOS2,PRKCA,NRAS,GNA12,CRH,PLA2G3,CRHR1,PLA2G2A,GRM5,GNAI2,PRKCI,PPP2R1B
Circadian Rhythm Signaling	7,4E-01	3,68E-01	GRIN2B,GRIN2A,GRIN2D,CREB3,CREB3L4,VIP,CREB5,ATF2,EP300,PER3,BHLHE41,ADCYAP1R1,CLOCK,CRY1
nNOS Signaling in Skeletal Muscle Cells	7,39E-01	2,26E-01	SNTB2,NOS1,CALM1 (includes others),SNTB1,RYR1,DAG1,CAPN3
Dermatan Sulfate Degradation (Metazoa)	7,39E-01	3,04E-01	HYAL3,HYAL2,MGEA5,IDUA,HYAL1,HEXA,FGFRL1
Pyridoxal 5'-phosphate Salvage Pathway	7,39E-01	3,33E-01	DMPK,PAK2,FAM20B,MAPK1,SGK1,MAPK6,MAPK8,CDK6,CDK4,CSNK1A1,MAPK9,GRK5,PLK1,LIMK2,CDK1,IRAK1,PAK1,NEK2,GRK6,PRKAA1,PRKCH,HIPK1,CDK2,ACVR2A,DYRK1A
Systemic Lupus Erythematosus Signaling	7,25E-01	3,09E-01	CD40LG,PRPF19,MAPK1,CD3E,NFATC3,ZMAT5,TXNL4A,HRAS,IL6,SART1,FCGR1A,CD28,SNRPA,PIK3CG,MRAS,PRPF40B,NHP2L1,HLA-F,LSM4,ATM,RRAS,IL6R,IL36A,IL37,TLR9,IL33,IL18,CD40,IL1RN,CD72,IL36RN,LAT,CREM,LSM1,CD86,SF3B4,PIK3CD,TNF,HLA-E,FCGR3B,CD2BP2,HLA-A,PRPF3,SNRPG,C9,HNRNPA2B1,IL1F10,FCGR2B,CD79A,LSM2,HLA-G,IL36G,JUN,SOS1,TLR7,AKT3,SNRPD2,PIK3R2,LSM10,HNRNPC,FCGR3A,LSM14B,NRAS,PIK3C2A,FCGR2A,IL10,HLA-B,C5,NF…
NF-κB Activation by Viruses	7,17E-01	3,37E-01	RELA,RAF1,CCR5,MAPK1,NFKBIE,HRAS,NFKB1,IKBKB,IKBKG,PIK3CG,ITGAV,MRAS,AKT3,PIK3R2,ATM,PRKCA,CR2,ITGB1,NRAS,PIK3C2A,RRAS,IKBKE,NFKB2,ITGAL,TNFRSF14,PRKCI,PRKCH,PIK3CD
Phospholipases	7,07E-01	3,28E-01	CCR1,PLCB2,LIPC,PDIA3,PLA2R1,PLA2G3,PLCL2,PLCH2,PLA1A,PRDX6,PLA2G2A,PLD4,PLA2G6,HMOX1,PLCE1,LCAT,PLA2G4B,PLCB3,PLA2G4F,PNPLA3,PLD6,PLA2G12A
Protein Citrullination	7,06E-01	5E-01	PADI4,PADI3,PADI1
Creatine-phosphate Biosynthesis	7,06E-01	3,33E-01	CKB,CKM,CKMT1A/CKMT1B
Pentose Phosphate Pathway (Oxidative Branch)	7,06E-01	2,73E-01	PGD,PGLS,G6PD
CMP-N-acetylneuraminate Biosynthesis I (Eukaryotes)	7,06E-01	1,67E-01	CMAS,NANP,NANS
Ceramide Signaling	7,04E-01	3,3E-01	RELA,RAF1,BAD,PPP2R5B,HRAS,NFKB1,JUN,SPHK2,PIK3CG,NGFR,MRAS,AKT3,PPP2R5C,PIK3R2,SMPD3,TNFRSF11B,ATM,NRAS,PIK3C2A,S1PR5,RRAS,TNFRSF1A,MAPK8,NFKB2,SMPD2,S1PR3,PPP2R4,PIK3CD,TNF,PPP2R1B
Tryptophan Degradation X (Mammalian, via Tryptamine)	7E-01	2,76E-01	ALDH1B1,ALDH2,ALDH1A1,DDC,ALDH1A2,SMOX,ALDH9A1,ALDH7A1
Purine Nucleotides Degradation II (Aerobic)	7E-01	2,29E-01	GDA,ADAL,IMPDH2,NT5E,NT5C1A,ADAT3,NT5C2,AOX1
Gap Junction Signaling	6,98E-01	3,09E-01	PRKACB,DBN1,RAF1,PLCB2,CSNK1G1,MAPK1,ADCY4,CSNK1A1,HRAS,PLCH2,TUBB,PLCE1,PIK3CG,MRAS,CAV1,TUBA1C,ATM,GUCY2D,RRAS,PLCL2,PPP3CC,TUBA1B,ADCY9,NPR1,ITPR3,PLCB3,PIK3CD,PRKCH,ADCY10,NPR2,MAP2K5,PDIA3,EGF,PRKAG1,ADRB1,SP1,SOS1,AKT3,PIK3R2,CTNNB1,PRKCA,HTR2A,SRC,NRAS,PIK3C2A,CSNK1G3,TUBG1,ADCY3,ADCY6,PRKAR2A,GNAI2,TUBA1A,NOV,PRKAR2B,PRKCI,SGSM3
OX40 Signaling Pathway	6,94E-01	3,3E-01	RELA,TNFSF4,TRAF3,HLA-DOA,CD3E,HLA-A,NFKBIE,HLA-DQA1,HLA-DRB1,HLA-DMB,HLA-DQB1,NFKB1,HLA-DPA1,HLA-G,JUN,HLA-DQB2,HLA-DRA,TRAF5,HLA-F,HLA-DMA,HLA-B,MAPK8,MAPK9,NFKB2,MAPK12,CD3D,HLA-C,MAPK10,FCER1G,HLA-DOB,HLA-E,HLA-DRB5
G Beta Gamma Signaling	6,89E-01	2,73E-01	PRKACB,RAF1,MAPK1,GNB5,HRAS,CDC42,PRKAG1,SHC1,PAK1,GNA15,PIK3CG,SOS1,MRAS,CAV1,AKT3,CAV2,CAV3,DNM2,PRKCA,SRC,NRAS,RRAS,GNA12,PRKAR2A,KCNJ3,GNAI2,PRKAR2B,PRKCI,ARHGEF6,GNB2,GNG5,GNAT2,PRKCH
Sertoli Cell-Sertoli Cell Junction Signaling	6,85E-01	3,18E-01	PRKACB,RAF1,MAP3K11,MAPK1,TGFBR3,JAM2,HRAS,GSK3A,IGSF5,MAP3K4,MAPK13,TUBB,KEAP1,CGN,MRAS,TUBA1C,GSK3B,PLS1,RRAS,MAP3K13,MAPK12,TUBA1B,ATF2,MAP3K12,CDH1,MAPK10,SPTAN1,ADCY10,TNF,PVRL2,SPTBN1,NOS1,CLDN15,MYO7A,SYMPK,MAP3K5,CDC42,MAPK11,BCAR1,PRKAG1,JUN,MAP3K7,PPAP2B,AKT3,CTNNB1,NOS2,RAB8B,SPTBN2,ITGB1,SRC,CLDN10,NRAS,TJP1,TNFRSF1A,TUBG1,PRKAR2A,MAPK8,MAPK9,F11R,PRKAR2B,MAPK14,TUBA1A,A2M
Retinoate Biosynthesis I	6,78E-01	3,51E-01	RDH10,RDH11,ALDH8A1,RBP1,SDR9C7,ADH7,ALDH1A1,RBP7,ALDH1A2,RBP2,RDH12,DHRS4,ADH4
Thyroid Hormone Metabolism II (via Conjugation and/or Degradation)	6,78E-01	2,45E-01	UGT1A6,UGT1A3,CSGALNACT1,UGT1A4,UGT1A1,SULT1A2,UGT1A5,UGT3A2,SULT1A1,SULT1C3,UGT3A1,UGT1A9 (includes others),SULT1B1
Regulation of eIF4 and p70S6K Signaling	6,69E-01	3,03E-01	RAF1,MAPK1,PPP2R5B,HRAS,EIF4A2,MAPK13,RPS23,EIF3C/EIF3CL,RPS11,PIK3CG,PAIP1,MRAS,RPS10,AGO1,ATM,PABPC1,RPS6KB1,RRAS,EIF3E,MAPK12,PPP2R4,PIK3CD,RPS27A,RPSA,EIF3K,EIF2B4,RPS18,RPS13,RPS21,MAPK11,EIF4EBP1,SHC1,RPS27,SOS1,EIF3A,AKT3,PPP2R5C,PIK3R2,ITGB1,NRAS,PIK3C2A,RPS19,EIF3J,RPS27L,EIF3G,EIF3F,MAPK14,RPS26,AGO3,EIF4A1,PPP2R1B,AGO4,EIF3L
Primary Immunodeficiency Signaling	6,65E-01	3,12E-01	RFXANK,BLNK,CD19,CD40LG,CD3E,CIITA,RFX5,CD8A,TAP1,TNFRSF13C,CD3D,CD79A,AICDA,IL7R,IKBKG,AIRE,CD40,ZAP70,TNFRSF13B,TAP2
Stearate Biosynthesis I (Animals)	6,63E-01	2,86E-01	THEM5,GNPAT,ACSL6,ELOVL1,ACSBG2,SLC27A4,ACOT2,SRD5A3,FAM213B,ACOT1,DBT,SLC27A1,SLC27A3,ACOT8
Nucleotide Excision Repair Pathway	6,63E-01	3,89E-01	POLR2L,ERCC4,POLR2F,ERCC1,POLR2A,ERCC6,GTF2H4,XPC,ERCC8,GTF2H1,POLR2B,MNAT1,ERCC2,XPA
Assembly of RNA Polymerase III Complex	6,58E-01	3,75E-01	GTF3C2,GTF3C3,SF3A1,GTF3A,BRF1,POLR3D
Role of IL-17A in Psoriasis	6,58E-01	4,29E-01	S100A7,IL8,CXCL3,CXCL1,CXCL5,CXCL6
Histamine Degradation	6,58E-01	2,07E-01	ALDH1B1,ALDH2,ALDH1A1,ALDH1A2,ALDH9A1,ALDH7A1
CREB Signaling in Neurons	6,55E-01	3E-01	PRKACB,RAF1,PLCB2,GRIN2A,POLR2F,MAPK1,GRM3,ADCY4,GNB5,HRAS,PLCH2,GRIK5,PLCE1,GNA15,PIK3CG,MRAS,GRM6,ATM,GRM1,RRAS,GRM8,CREB3,CREB3L4,PLCL2,GRM4,CREB5,ATF2,ADCY9,ITPR3,GNB2,GNAT2,PLCB3,PIK3CD,PRKCH,ADCY10,GRM2,PDIA3,GRIN2D,GRIA1,POLR2B,PRKAG1,EP300,SHC1,POLR2A,SOS1,AKT3,PIK3R2,PRKCA,GRIN2B,NRAS,PIK3C2A,GNA12,ADCY3,ADCY6,PRKAR2A,GRM5,GNAI2,POLR2L,CALM1 (includes others),PRKAR2B,PRKCI,GNG5
Notch Signaling	6,51E-01	3,49E-01	DLL1,DTX3,JAG2,HES5,DTX4,APH1B,MFNG,NUMB,PSEN2,DTX2,NOTCH4,APH1A,NOTCH1,DLL4,PSEN1
D-myo-inositol (1,4,5)-Trisphosphate Biosynthesis	6,31E-01	2,89E-01	CCR1,PIP5K1A,PLCB2,PLCE1,PI4K2A,PIP5KL1,PLCB3,PI4K2B,PIP4K2A,PIP4K2C,PI4KB
Mismatch Repair in Eukaryotes	6,24E-01	2,92E-01	RFC4,MSH3,MSH6,FEN1,POLD1,MLH1,RFC3
Airway Pathology in Chronic Obstructive Pulmonary Disease	6,18E-01	3,64E-01	IL8,CXCL3,TNF,MMP9
Phosphatidylethanolamine Biosynthesis II	6,18E-01	2,22E-01	PIGF,CHKA,ETNK1,CHKB
Citrulline Biosynthesis	6,18E-01	1,54E-01	GLS,ARG2,GLS2,ARG1
GDP-glucose Biosynthesis	6,18E-01	2,11E-01	HK1,PGM3,GCK,PGM1
Sonic Hedgehog Signaling	6,16E-01	3,43E-01	PRKACB,PRKAR2B,ADRBK1,GLI3,SUFU,PRKAR2A,SMO,GSK3B,GLI1,CDK1,PRKAG1,DYRK1A
Heparan Sulfate Biosynthesis (Late Stages)	6,14E-01	3,06E-01	CHST4,SULT1C4,LIPE,GLCE,PRDX6,SULT1A2,SULT2B1,AADAC,CHST5,UST,SULT1A1,SULT1C2,SULT1E1,HS6ST2,CHST10,SULT1C3,EXTL2,NDST1,SULT1B1
Cardiac β-adrenergic Signaling	6,08E-01	3,04E-01	AKAP12,PRKACB,PPP1CC,ADRBK1,PPP1R1A,PDE3A,ADCY4,PPP2R5B,PDE4A,GNB5,PPP1R14B,ATP2A2,PRKAG1,ATP2A1,AKAP11,ADRB1,PPP1R10,MRAS,PPP2R5C,PKIA,PPP1CA,PDE2A,PLN,PDE4C,PDE10A,ADCY3,PRKAR2A,ADCY6,PPP1R14A,PPP1R11,SLC8A2,AKAP6,PDE4B,PDE4D,PDE8A,ADCY9,AKAP13,PRKAR2B,PPP2R4,PPP1R14D,PDE1B,GNB2,PPP1R12A,GNG5,PDE8B,ADCY10,AKAP9,PPP2R1B
Salvage Pathways of Pyrimidine Ribonucleotides	6,07E-01	3,01E-01	DMPK,FAM20B,MAPK1,SGK1,CDK4,CSNK1A1,LIMK2,NME7,IRAK1,NME6,AICDA,PAK1,NEK2,PRKAA1,HIPK1,PYCRL,PAK2,MAPK6,MAPK8,CDK6,MAPK9,GRK5,PLK1,CDK1,UPP2,GRK6,PRKCH,UCKL1,ACVR2A,CDK2,DYRK1A
Coenzyme A Biosynthesis	6,06E-01	1,43E-01	COASY,PPCDC
Glutathione Biosynthesis	6,06E-01	1,82E-01	GCLC,GSS
Ascorbate Recycling (Cytosolic)	6,06E-01	1,54E-01	GSTO2,GSTO1
Tetrahydrobiopterin Biosynthesis I	6,06E-01	1,82E-01	GCH1,PTS
Tetrahydrobiopterin Biosynthesis II	6,06E-01	1,54E-01	GCH1,PTS
MIF-mediated Glucocorticoid Regulation	6,04E-01	3,1E-01	PLA2G6,RELA,MAPK1,NFKBIE,PLA2G4B,PLA2G3,PLA2G4F,PTGS2,NFKB2,NFKB1,JMJD7-PLA2G4B,PLA2G2A,PLA2G12A
Calcium-induced T Lymphocyte Apoptosis	5,91E-01	3,24E-01	HLA-DMA,HLA-DOA,CD3E,CHP1,HLA-DQA1,HLA-DRB1,HLA-DMB,PPP3CC,HLA-DQB1,CD3D,ATP2A2,EP300,ATP2A1,CALM1 (includes others),PRKCI,HLA-DRA,ZAP70,ITPR3,FCER1G,HLA-DOB,PRKCH,HLA-DRB5,PRKCA
Docosahexaenoic Acid (DHA) Signaling	5,84E-01	3E-01	BAD,PIK3C2A,GSK3A,PNPLA2,APP,FOXO1,PIK3CG,BIK,AKT3,IL1B,PIK3CD,GSK3B,PIK3R2,BCL2A1,ATM
Allograft Rejection Signaling	5,67E-01	3,09E-01	CD40LG,HLA-DOA,IL5,HLA-A,HLA-DQA1,HLA-DRB1,HLA-DMB,HLA-DQB1,HLA-DPA1,HLA-G,CD28,PRF1,HLA-DQB2,HLA-DRA,HLA-F,IL4,HLA-DMA,IFNG,IL10,HLA-B,CD40,CD80,HLA-C,FCER1G,HLA-DOB,CD86,TNF,HLA-E,HLA-DRB5,GZMB
Actin Cytoskeleton Signaling	5,62E-01	3,06E-01	RAF1,MPRIP,MYL6,MAPK1,MYL2,ARPC5,HRAS,LIMK2,ARHGEF1,TLN1,SSH1,MYH7B,F2,ROCK2,PAK1,CYFIP2,CFL2,PIK3CG,MRAS,MYL4,TMSB10/TMSB4X,MYL3,ATM,ACTR2,TIAM1,CFL1,RRAS,MYH14,MYH7,FGD1,GSN,APC,MYL7,PIP5K1A,ARPC1A,RHOA,ARPC2,ARHGEF6,SSH3,PPP1R12A,PIK3CD,PIP4K2A,PIP4K2C,FGF5,ABI2,MYH6,FN1,ARPC1B,MYL6B,EGF,CDC42,IQGAP1,BCAR1,SHC1,FGF4,FLNA,SOS1,PFN3,ARPC3,PIK3R2,LBP,ITGB1,PAK4,NRAS,PAK2,PAK6,PIK3C2A,GNA12,CSK,MY…
Hematopoiesis from Pluripotent Stem Cells	5,59E-01	3,02E-01	EPO,IL8,IL3,LIF,IL12A,IL5,CD3E,IL10,IL6,CD8A,CSF3,CD3D,CD8B,IL7,IL12B,CSF1,FCER1G,CSF2,IL4
DNA Double-Strand Break Repair by Homologous Recombination	5,45E-01	3,33E-01	RAD51,GEN1,MRE11A,RAD50,ATM,NBN
Chondroitin Sulfate Degradation (Metazoa)	5,45E-01	2,61E-01	HYAL3,HYAL2,MGEA5,HYAL1,HEXA,ARSB
Superpathway of Citrulline Metabolism	5,45E-01	1,58E-01	NOS1,GLS,ARG2,NOS2,GLS2,ARG1
Growth Hormone Signaling	5,37E-01	3,21E-01	SOCS1,MAPK1,SOCS6,JAK2,IGF1,PIK3CG,RPS6KB2,PIK3R2,STAT5B,STAT1,PRKCA,ATM,RPS6KB1,STAT5A,PIK3C2A,SOCS4,STAT3,IGF2,GHR,PRKCI,RPS6KA4,PRKCH,PIK3CD,A2M,SOCS5
mTOR Signaling	5,37E-01	3,1E-01	MAPK1,PRKAB2,PPP2R5B,HRAS,EIF4A2,RICTOR,EIF3C/EIF3CL,RPS23,RPS11,VEGFA,RHOB,PIK3CG,MRAS,PRKAA1,RPS10,ATM,EIF4B,RPS6KB1,RRAS,STK11,EIF3E,ATG13,PPP2R4,RHOA,PIK3CD,PRKCH,INSR,PLD6,RPSA,EIF3K,RPS27A,TSC1,RPS18,RPS13,FKBP1A,HIF1A,RPS21,RHOH,PRKAG1,EIF4EBP1,HMOX1,RPS27,RHOD,RHOU,RPS6KB2,EIF3A,AKT3,PPP2R5C,PIK3R2,PRKCA,NRAS,PIK3C2A,RPS19,EIF3J,RPS27L,PLD4,EIF3G,DGKZ,RHOV,EIF3F,PRKCI,RPS26,EIF4A1,RPS6KA4…
VDR/RXR Activation	5,31E-01	3,18E-01	CYP24A1,IL12A,IL1RL1,CCL5,EP300,CXCL10,SP1,MXD1,TGFB2,CYP27B1,VDR,RXRB,CALB1,PRKCA,WT1,IFNG,IGFBP6,SPP1,MED1,PPARD,RXRG,PRKCI,CAMP,FOXO1,NCOA1,PRKCH,CST6,CSF2
RAN Signaling	5,26E-01	2,92E-01	KPNA3,KPNA5,KPNA4,TNPO1,RANGAP1,RANBP2,XPO1
Mitochondrial L-carnitine Shuttle Pathway	5,26E-01	3,18E-01	CPT1B,ACSL6,SLC27A1,SLC27A3,CPT1C,ACSBG2,SLC27A4
FAK Signaling	5,25E-01	2,92E-01	RAF1,FYN,MAPK1,EGF,HRAS,TLN1,BCAR1,PAK1,PIK3CG,SOS1,MRAS,AKT3,PIK3R2,CAPN10,ATM,ITGB1,SRC,PAK4,PAK2,NRAS,PIK3C2A,PAK6,RRAS,ASAP1,CSK,GIT2,CAPN1,ARHGEF6,PIK3CD,CAPN7,CAPN3
Transcriptional Regulatory Network in Embryonic Stem Cells	5,24E-01	3,49E-01	REST,RFX4,L1CAM,OTX1,EOMES,STAT3,SET,SOX2,CDYL,SKIL,SIX3,GATA4,SMARCAD1,POU5F1,ZFHX3
Chondroitin and Dermatan Biosynthesis	5,19E-01	2,31E-01	CSGALNACT2,CHSY3,CSGALNACT1
Arginine Degradation VI (Arginase 2 Pathway)	5,19E-01	1,88E-01	PYCRL,ARG2,ARG1
Pentose Phosphate Pathway (Non-oxidative Branch)	5,19E-01	2,31E-01	TALDO1,TKTL1,RPIA
Glycine Cleavage Complex	5,19E-01	2E-01	GCSH,DLD,AMT
Selenocysteine Biosynthesis II (Archaea and Eukaryotes)	5,19E-01	1,76E-01	SEPHS2,SARS,SEPSECS
UDP-N-acetyl-D-glucosamine Biosynthesis II	5,19E-01	1,76E-01	GFPT1,PGM3,GFPT2
Adenine and Adenosine Salvage III	5,19E-01	1,88E-01	ADAL,ADAT3,HPRT1
GDP-mannose Biosynthesis	5,19E-01	2,31E-01	GMPPB,PMM1,MPI
Dermatan Sulfate Biosynthesis (Late Stages)	5,19E-01	3,33E-01	CHST4,SULT1C4,SULT1A2,SULT2B1,DSE,CHST5,UST,SULT1A1,SULT1C2,SULT1E1,HS6ST2,CHST10,SULT1C3,NDST1,CHST14,SULT1B1
Chondroitin Sulfate Biosynthesis (Late Stages)	5,15E-01	3,09E-01	CHST4,SULT1C4,CHSY3,CSGALNACT1,SULT1A2,SULT2B1,CSGALNACT2,CHST5,UST,SULT1A1,SULT1C2,SULT1E1,HS6ST2,CHST10,SULT1C3,NDST1,SULT1B1
p70S6K Signaling	5,15E-01	3,18E-01	RAF1,PLCB2,BAD,MAPK1,YWHAH,PDIA3,PPP2R5B,HRAS,PLCH2,CD79A,F2,SHC1,PLCE1,PIK3CG,SOS1,MRAS,AKT3,PPP2R5C,PIK3R2,BCAP31,IL4,AGT,PRKCA,ATM,RPS6KB1,SRC,CD19,YWHAG,NRAS,PIK3C2A,RRAS,YWHAZ,PLCL2,GNAI2,PRKCI,PPP2R4,MAPT,SYK,PLCB3,PRKCH,PIK3CD,PPP2R1B
Tight Junction Signaling	5,11E-01	3,17E-01	PRKACB,MYL2,MYL6,PPP2R5B,JAM2,IGSF5,MYH7B,PARD6A,CPSF6,CGN,MYL4,MYL3,TNFRSF11B,TIAM1,MYH14,RAB13,MYH7,NFKB2,MYL7,PPP2R4,RHOA,SPTAN1,TNF,PVRL2,CPSF2,RELA,MYH6,CLDN15,MYL6B,CDK4,SYMPK,CDC42,NFKB1,CPSF4,PRKAG1,SMURF1,JUN,NGFR,TGFB2,AKT3,PPP2R5C,ARHGEF2,STX4,CTNNB1,VASP,CLDN10,TJP1,TNFRSF1A,PRKAR2A,F11R,PRKAR2B,PRKCI,PPP2R1B
Glioma Invasiveness Signaling	5,02E-01	3,18E-01	NRAS,PIK3C2A,MAPK1,RRAS,HRAS,RHOH,PLG,RHOV,TIMP4,RHOB,RHOD,PIK3CG,RHOA,MRAS,ITGAV,RHOU,PIK3CD,PIK3R2,MMP9,ATM,TIMP2
NAD Salvage Pathway II	5,01E-01	2,81E-01	ACP2,NT5E,NT5C1A,NUDT12,ACP1,NMNAT1,NMNAT2,NT5C2,ACP5
VEGF Family Ligand-Receptor Interactions	4,92E-01	3,07E-01	RAF1,MAPK1,HRAS,VEGFA,SHC1,PIK3CG,SOS1,MRAS,AKT3,PLA2G4F,PIK3R2,JMJD7-PLA2G4B,ATM,PRKCA,PLA2G12A,NRAS,PIK3C2A,RRAS,PLA2G3,PLA2G2A,PLA2G6,PRKCI,PLA2G4B,PRKCH,PIK3CD,KDR,NRP1
L-dopachrome Biosynthesis	4,89E-01	1,67E-01	TYR
Melatonin Degradation III	4,89E-01	1,67E-01	MPO
Glutamate Removal from Folates	4,89E-01	3,33E-01	GGH
2-amino-3-carboxymuconate Semialdehyde Degradation to Glutaryl-CoA	4,89E-01	9,09E-02	ACMSD
Lipoate Salvage and Modification	4,89E-01	1,67E-01	LIPT1
Methylglyoxal Degradation VI	4,89E-01	8,33E-02	LDHD
L-cysteine Degradation II	4,89E-01	2E-01	CTH
Phosphatidylethanolamine Biosynthesis III	4,89E-01	2E-01	PTDSS2
Sulfite Oxidation IV	4,89E-01	2,5E-01	SUOX
D-mannose Degradation	4,89E-01	3,33E-01	MPI
Alanine Biosynthesis III	4,89E-01	3,33E-01	NFS1
TR/RXR Activation	4,89E-01	2,75E-01	RAB3B,NCOA6,ME1,HIF1A,NRGN,ATP2A1,EP300,ADRB1,TSHB,PIK3CG,AKT3,TBL1XR1,PIK3R2,RXRB,ATM,PIK3C2A,MED1,APOA5,BCL3,PFKP,ENO1,RXRG,LDLR,COL6A3,SREBF1,SREBF2,NCOA1,ACACA,PIK3CD,FGA
Neuropathic Pain Signaling In Dorsal Horn Neurons	4,85E-01	3,21E-01	PRKACB,GRIN2A,GRM2,PLCB2,KCNN4,MAPK1,BDNF,PDIA3,GRM3,GRIA1,GRIN2D,PLCH2,PRKAG1,PLCE1,PIK3CG,CAMK1G,GRM6,PIK3R2,PRKCA,ATM,GRIN2B,SRC,PIK3C2A,GRM1,GRM8,PRKAR2A,GRM4,PLCL2,GRM5,PRKCI,PRKAR2B,ITPR3,PLCB3,PRKCH,PIK3CD
Glucose and Glucose-1-phosphate Degradation	4,84E-01	1,67E-01	HK1,PGM3,GCK,PGM1
Prostanoid Biosynthesis	4,84E-01	2,67E-01	PTGES2,HPGDS,PTGS2,PTGES3
Leucine Degradation I	4,84E-01	1,54E-01	AUH,MCCC1,IVD,ACADM
Androgen Signaling	4,84E-01	2,69E-01	PRKACB,RELA,POLR2F,MAPK1,SMAD3,GNB5,POLR2B,MNAT1,NFKB1,CCND1,PRKAG1,EP300,SHC1,AR,POLR2A,JUN,GNA15,MRAS,PRKCA,CALR,SRC,SHBG,GNA12,PRKAR2A,NFKB2,ERCC2,GNAI2,POLR2L,CALM1 (includes others),PRKAR2B,PRKCI,GTF2H4,GNB2,NCOA1,GTF2H1,HSP90AA1,GNG5,GNAT2,PRKCH
Gαs Signaling	4,84E-01	3,12E-01	PRKACB,MAPK1,PTGDR,ADCY4,LHCGR,GNB5,ADRB3,PRKAG1,EP300,ADRB1,MRAS,RYR1,HCAR2,PTGER4,HTR6,RGS2,CNR1,ADCY3,CREB3,ADCY6,PRKAR2A,DRD5,CREB3L4,CRHR1,CREB5,MC4R,RAP1A,CNGA3,ATF2,ADCY9,AVPR2,PRKAR2B,ADD3,VIPR1,PTH1R,GNB2,GNG5,PTGER2,ADCY10
Estrogen Receptor Signaling	4,83E-01	3,24E-01	MED13,RAF1,TAF11,POLR2F,MED23,MAPK1,HRAS,POLR2B,MNAT1,SMARCA4,EP300,CTBP1,SHC1,DDX5,POLR2A,THRAP3,PCK2,HIST3H3,MED10,SOS1,CTBP2,MRAS,SRC,NRAS,TAF6,MED20,MED1,RRAS,HIST2H3C (includes others),MED30,ERCC2,TAF9B,POLR2L,H3F3A/H3F3B,TAF5,GTF2H4,SPEN,NCOA1,GTF2H1,MED24,ESR1,MED4,CARM1,TAF15
nNOS Signaling in Neurons	4,64E-01	3,27E-01	NOS1,GRIN2B,GRIN2A,GRIN2D,CHP1,DLG2,PPP3CC,RASD1,PFKM,CALM1 (includes others),PRKCI,CAPN1,PRKCH,CAPN7,CAPN10,CAPN3,PRKCA
Glutaryl-CoA Degradation	4,64E-01	2,08E-01	ACAT1,EHHADH,HADH,GCDH,HSD17B8
Acyl-CoA Hydrolysis	4,64E-01	3,33E-01	THEM5,ACOT2,GNPAT,ACOT1,ACOT8
NAD Phosphorylation and Dephosphorylation	4,64E-01	2,63E-01	NNT,NADK2,ACP2,ACP1,ACP5
Guanosine Nucleotides Degradation III	4,64E-01	2,27E-01	GDA,NT5E,NT5C1A,NT5C2,AOX1
Remodeling of Epithelial Adherens Junctions	4,55E-01	3,43E-01	ACTR2,SRC,RAB5C,ARPC1B,TUBG1,ARPC5,RAB5B,IQGAP1,TUBB,TUBA1B,APC,DNM1,CDH1,ARPC1A,TUBA1A,ARPC2,EXOC2,ARPC3,ZYX,TUBA1C,CTNNB1,MAPRE3,DNM2,CTNND1
Natural Killer Cell Signaling	4,52E-01	3,22E-01	FCGR3B,RAF1,FYN,MAPK1,HRAS,NCR3,SHC1,PAK1,PIK3CG,INPP5B,SOS1,MRAS,AKT3,PIK3R2,NCR2,FCGR3A,PRKCA,ATM,PAK4,PAK2,NRAS,PIK3C2A,PAK6,FCGR2A,RRAS,INPP5D,SIGLEC7,PRKCI,PTPN11,INPP5F,VAV3,SYK,CD244,LAT,ZAP70,FCER1G,PRKCH,PIK3CD
Adenosine Nucleotides Degradation II	4,52E-01	2,31E-01	ADAL,NT5E,NT5C1A,ADAT3,NT5C2,AOX1
D-myo-inositol (1,4,5)-trisphosphate Degradation	4,43E-01	3,04E-01	INPP5J,INPP5F,INPP5E,INPP5B,SEC16A,PMPCA,INPP5D
Endoplasmic Reticulum Stress Pathway	4,43E-01	3,68E-01	ERN1,MAPK8,XBP1,DNAJC3,ATF6,MAP3K5,EIF2AK3
Tumoricidal Function of Hepatic Natural Killer Cells	4,32E-01	3,33E-01	ENDOG,M6PR,CASP6,PRF1,ICAM1,SRGN,CASP8,ITGAL,GZMB
Tec Kinase Signaling	4,31E-01	2,88E-01	GNB5,FCER1A,PAK1,GNA15,RHOB,PIK3CG,MRAS,ATM,ITK,TNFRSF21,STAT6,STAT5A,TYK2,NFKB2,STAT3,MAPK12,RHOA,MAPK10,GNB2,GNAT2,STAT2,PRKCH,PIK3CD,TNF,FYN,RELA,PTK2B,JAK2,NFKB1,RHOH,BLK,RHOD,TNFSF12,RHOU,PIK3R2,STAT5B,STAT1,PRKCA,ITGB1,SRC,PAK4,PAK2,PAK6,PIK3C2A,GNA12,MAPK8,MAPK9,GNAI2,RHOV,PRKCI,VAV3,FCER1G,GNG5
Fatty Acid β-oxidation I	4,26E-01	2,44E-01	AUH,ACSL6,SLC27A1,SLC27A3,ACSBG2,EHHADH,IVD,ACADM,SLC27A4,HADH,HSD17B8
Superpathway of Methionine Degradation	4,26E-01	1,72E-01	AHCYL1,BHMT,DLD,GOT1L1,AHCYL2,MAT2A,CTH,CDO1,FTSJ2,SUOX,PRMT1
Triacylglycerol Biosynthesis	4,24E-01	2,61E-01	PPAPDC1B,PPAP2B,LPPR2,DGAT2,AGPAT1,MOGAT3,GPAT2,DBT,AGPAT9,LPIN2,ELOVL1,AGPAT6
Dermatan Sulfate Biosynthesis	4,17E-01	2,74E-01	CHST4,SULT1C4,CHSY3,CSGALNACT1,DSE,SULT1A2,SULT2B1,B4GALT7,CSGALNACT2,CHST5,UST,SULT1A1,SULT1C2,SULT1E1,HS6ST2,CHST10,SULT1C3,NDST1,CHST14,SULT1B1
2-ketoglutarate Dehydrogenase Complex	4,07E-01	2,22E-01	DHTKD1,DLD
Spermine and Spermidine Degradation I	4,07E-01	1,43E-01	SAT2,SMOX
1,25-dihydroxyvitamin D3 Biosynthesis	4,07E-01	1,82E-01	POR,CYP27B1
Geranylgeranyldiphosphate Biosynthesis	4,07E-01	2,5E-01	FDPS,GGPS1
Biotin-carboxyl Carrier Protein Assembly	4,07E-01	1,33E-01	ACACA,BTD
Arginine Degradation I (Arginase Pathway)	4,07E-01	1,54E-01	ARG2,ARG1
NAD Biosynthesis III	4,07E-01	2E-01	NMNAT1,NMNAT2
L-cysteine Degradation I	4,07E-01	1,82E-01	GOT1L1,CDO1
Lactose Degradation III	4,07E-01	2,86E-01	GLB1,LCT
Mitochondrial Dysfunction	4,06E-01	2,59E-01	SDHB,ATP5D,APH1B,PRDX5,CPT1B,NDUFB5,COX7A2L,PSEN2,ATP5G2,DHODH,NDUFA4L2,PARK7,ATP5G1,NDUFAB1,CYB5R3,NDUFS2,HTRA2,CPT1C,CASP8,ATP5J,NDUFAF1,NDUFV1,NDUFB4,COX7A2,NDUFB3,COX7B2,GLRX2,SURF1,MAPK8,MAPK9,LRRK2,BACE1,MAPK12,NDUFS3,GPX7,APP,VPS9D1,FIS1,NDUFS5,PRDX3,NDUFS8,ATP5B,NDUFA11,UQCR10,APH1A,NDUFA6,MAPK10,SDHD,ATPAF2,UQCRC1,SNCA,PSEN1
Phosphatidylcholine Biosynthesis I	3,88E-01	1,76E-01	CHKA,CHKB,PCYT1A
α-Adrenergic Signaling	3,87E-01	2,75E-01	PRKACB,RAF1,MAPK1,PHKG2,ADCY4,GNB5,HRAS,PRKAG1,MRAS,PRKCA,NRAS,RRAS,ADCY3,PRKAR2A,ADCY6,SLC8A2,PYGB,GYS2,GNAI2,CALM1 (includes others),ADCY9,PRKCI,PYGM,PRKAR2B,ITPR3,GNB2,GNG5,PRKCH,ADCY10,ADRA1A
CCR5 Signaling in Macrophages	3,82E-01	2,47E-01	CCR5,PTK2B,MAPK1,CD3E,MAPK8,GNB5,MAPK9,CCL5,MAPK13,MAPK12,MAPK11,CD3D,GNAI2,CALM1 (includes others),JUN,PRKCI,MAPK14,GNB2,MRAS,MAPK10,FCER1G,GNG5,PRKCH,PRKCA
Glycine Betaine Degradation	3,8E-01	1,74E-01	SRR,BHMT,DMGDH,SHMT2
UDP-N-acetyl-D-galactosamine Biosynthesis II	3,8E-01	1,6E-01	HK1,PGM3,GCK,GNPDA2
Heparan Sulfate Biosynthesis	3,78E-01	2,67E-01	CHST4,SULT1C4,LIPE,GLCE,PRDX6,SULT1A2,SULT2B1,B4GALT7,AADAC,CHST5,UST,SULT1A1,SULT1C2,SULT1E1,HS6ST2,CHST10,SULT1C3,EXTL2,NDST1,SULT1B1
Relaxin Signaling	3,76E-01	2,8E-01	PRKACB,RELA,MAPK1,ADCY4,PDE3A,NFKBIE,PDE4A,GNB5,NFKB1,PRKAG1,VEGFA,JUN,GNA15,PIK3CG,MRAS,AKT3,PIK3R2,NOS2,ATM,PDE2A,PIK3C2A,PDE4C,GUCY2D,PDE10A,GNA12,ADCY3,PRKAR2A,ADCY6,PDE4B,NFKB2,PDE4D,RAP1A,GNAI2,PDE8A,ADCY9,PRKAR2B,NPR1,PDE1B,GNB2,GNG5,GNAT2,PDE8B,PIK3CD,ADCY10,NPR2,MMP9
Fatty Acid Activation	3,76E-01	2,63E-01	ACSL6,SLC27A1,SLC27A3,ACSBG2,SLC27A4
Urate Biosynthesis/Inosine 5'-phosphate Degradation	3,76E-01	2,27E-01	IMPDH2,NT5E,NT5C1A,NT5C2,AOX1
Bladder Cancer Signaling	3,57E-01	3,09E-01	CDKN2A,RAF1,MMP7,MAPK1,PA2G4,CDK4,EGF,HRAS,CCND1,MMP24,VEGFA,MYC,FGFR3,FGF4,RB1,MMP26,MRAS,ERBB2,RASSF1,TP53,IL8,NRAS,MMP28,RRAS,SIN3A,FGF1,CDH1,FGF11,MMP9,FGF5
Cellular Effects of Sildenafil (Viagra)	3,49E-01	2,77E-01	PRKACB,KCNN4,PLCB2,MYH6,MPRIP,MYL2,MYL6,PDIA3,MYL6B,PDE3A,ADCY4,SLC4A11,PDE4A,PLCH2,MYH7B,PRKAG1,PLCE1,PABPC4,MYL4,MYL3,SLC4A5,PDE2A,PDE4C,GUCY2D,MYLPF,MYH14,ADCY3,PRKAR2A,ADCY6,MYH7,PLCL2,PDE4B,PDE4D,MYL7,CALM1 (includes others),ADCY9,PRKAR2B,CACNG5,ITPR3,PDE1B,PPP1R12A,PLCB3,ADCY10
Macropinocytosis Signaling	3,47E-01	2,99E-01	ITGB1,SRC,NRAS,PIK3C2A,RRAS,HRAS,EGF,CDC42,NGF,ITGB7,PAK1,PRKCI,CSF1,PIK3CG,RHOA,MRAS,PRKCH,PIK3CD,ITGB4,PIK3R2,ITGB6,ATM,PRKCA
Role of RIG1-like Receptors in Antiviral Innate Immunity	3,33E-01	3,06E-01	DHX58,RELA,TRAF3,NFKBIE,IKBKE,NFKB2,IRF3,NFKB1,EP300,IFIH1,IKBKB,IKBKG,IRF7,CASP8,CASP10
tRNA Splicing	3,27E-01	2,61E-01	PDE8A,PDE2A,PDE4C,PDE10A,PDE3A,PDE1B,PDE4A,PDE8B,TRPT1,PDE4B,TSEN2,PDE4D
DNA Methylation and Transcriptional Repression Signaling	3,13E-01	3,04E-01	CHD3,MECP2,DNMT3A,MTA1,DNMT1,SIN3A,ARID4B
Cysteine Biosynthesis III (mammalia)	3,09E-01	2E-01	AHCYL1,AHCYL2,MAT2A,CTH,FTSJ2,PRMT1
Role of Wnt/GSK-3β Signaling in the Pathogenesis of Influenza	2,94E-01	3,13E-01	TCF4,WNT10B,WNT3,CSNK1G1,CSNK1A1,WNT16,HNF1A,TCF7,WNT2,SMO,WNT4,GSK3B,IFNK,CTNNB1,IFNG,WNT9B,CSNK1G3,FZD9,APC,FZD8,WNT3A,NCOA1,LEF1,WNT11,FZD7,WNT5A
Sucrose Degradation V (Mammalian)	2,92E-01	1,58E-01	KHK,SI,GALM
Sphingomyelin Metabolism	2,92E-01	1,88E-01	SGMS2,SMPD3,SMPD2
Sphingosine-1-phosphate Signaling	2,91E-01	2,93E-01	PLCB2,MAPK1,PTK2B,PDIA3,ADCY4,PLCH2,RHOH,CASP6,NAAA,PLCE1,RHOB,RHOD,PIK3CG,RHOU,AKT3,PIK3R2,CASP8,SMPD3,CASP10,ATM,PIK3C2A,S1PR5,GNA12,ADCY3,ADCY6,PLCL2,SMPD2,ASAH1,GNAI2,S1PR3,ADCY9,RHOV,RHOA,PLCB3,PIK3CD,ADCY10
Nitric Oxide Signaling in the Cardiovascular System	2,85E-01	2,64E-01	PRKACB,MAPK1,SLC7A1,ARG2,ATP2A2,PRKAG1,ADRB3,ATP2A1,VEGFA,HSP90B1,ADRB1,HSP90AB1,PIK3CG,CAV1,PRKAA1,AKT3,PIK3R2,ATM,PRKCA,PDE2A,PLN,PIK3C2A,GUCY2D,PRKAR2A,CALM1 (includes others),PRKAR2B,PRKCI,ITPR3,PDE1B,HSP90AA1,PRKCH,PIK3CD,KDR
Glycerol Degradation I	2,83E-01	1,67E-01	GPD1,GK2
NAD Salvage Pathway III	2,83E-01	1,82E-01	NMNAT1,NMNAT2
Trans, trans-farnesyl Diphosphate Biosynthesis	2,83E-01	2E-01	FDPS,GGPS1
Citrulline-Nitric Oxide Cycle	2,83E-01	1,25E-01	NOS1,NOS2
dTMP De Novo Biosynthesis	2,83E-01	1,43E-01	DHFR,SHMT2
Acetate Conversion to Acetyl-CoA	2,83E-01	1,82E-01	ACSS2,ACSS1
Chondroitin Sulfate Biosynthesis	2,73E-01	2,5E-01	CHST4,SULT1C4,CHSY3,CSGALNACT1,SULT1A2,SULT2B1,B4GALT7,CSGALNACT2,CHST5,UST,SULT1A1,SULT1C2,SULT1E1,HS6ST2,CHST10,SULT1C3,NDST1,SULT1B1
Pyrimidine Ribonucleotides De Novo Biosynthesis	2,68E-01	1,67E-01	NUDT5,AK8,ENTPD6,CAD,NME7,CTPS1,CANT1,NME6
Dolichol and Dolichyl Phosphate Biosynthesis	2,65E-01	7,69E-02	DOLK
Epoxysqualene Biosynthesis	2,65E-01	1,11E-01	FDFT1
Guanine and Guanosine Salvage I	2,65E-01	1,11E-01	HPRT1
Lipoate Biosynthesis and Incorporation II	2,65E-01	1E-01	LIPT1
Spermine Biosynthesis	2,65E-01	1,43E-01	AMD1
Glycine Biosynthesis III	2,65E-01	1,67E-01	AGXT
S-methyl-5'-thioadenosine Degradation II	2,65E-01	1,67E-01	MTAP
Choline Degradation I	2,65E-01	1,43E-01	ALDH7A1
S-methyl-5-thio-α-D-ribose 1-phosphate Degradation	2,65E-01	6,67E-02	APIP
Palmitate Biosynthesis I (Animals)	2,65E-01	2,7E-02	OXSM
Uridine-5'-phosphate Biosynthesis	2,65E-01	5E-02	CAD
4-hydroxyproline Degradation I	2,65E-01	7,14E-02	HOGA1
Sulfate Activation for Sulfonation	2,65E-01	1,25E-01	PAPSS1
L-glutamine Biosynthesis II (tRNA-dependent)	2,65E-01	9,09E-02	QRSL1
Fatty Acid Biosynthesis Initiation II	2,65E-01	1,43E-01	OXSM
Glycine Degradation (Creatine Biosynthesis)	2,65E-01	1,11E-01	GATM
Cysteine Biosynthesis/Homocysteine Degradation	2,65E-01	1,25E-01	CTH
Threonine Degradation II	2,65E-01	1,11E-01	GCAT
Formaldehyde Oxidation II (Glutathione-dependent)	2,65E-01	1E-01	ADH5
Glycine Biosynthesis I	2,65E-01	1,67E-01	SHMT2
Tryptophan Degradation III (Eukaryotic)	2,62E-01	1,46E-01	ACMSD,HAAO,ACAT1,EHHADH,HADH,GCDH,HSD17B8
Valine Degradation I	2,55E-01	1,71E-01	HIBADH,BCKDHA,AUH,DLD,DBT,EHHADH
Mechanisms of Viral Exit from Host Cells	2,54E-01	2,89E-01	VPS25,PRKCI,CHMP2B,SH3GL3,XPO1,PRKCH,SH3GLB2,SH3GL2,TSG101,VPS37C,CHMP3,VPS4A,PRKCA
Methionine Degradation I (to Homocysteine)	2,46E-01	2,17E-01	AHCYL1,AHCYL2,MAT2A,FTSJ2,PRMT1
Ubiquinol-10 Biosynthesis (Eukaryotic)	2,35E-01	1,38E-01	CYP7B1,MICAL1,BCKDHA,ECHDC1
Assembly of RNA Polymerase I Complex	2,21E-01	2,31E-01	POLR1D,TAF1A,POLR1A
Salvage Pathways of Pyrimidine Deoxyribonucleotides	2,21E-01	1,43E-01	TYMP,TK2,AICDA
NAD Biosynthesis from 2-amino-3-carboxymuconate Semialdehyde	2E-01	1,18E-01	NMNAT1,NMNAT2
Superpathway of Serine and Glycine Biosynthesis I	2E-01	1,11E-01	UBAC2,SHMT2
Urea Cycle	2E-01	1E-01	ARG2,ARG1
Serotonin and Melatonin Biosynthesis	2E-01	1,18E-01	DDC,TPH2
Tetrapyrrole Biosynthesis II	2E-01	1,43E-01	UROS,ALAS1
Superoxide Radicals Degradation	2E-01	2,5E-01	TYRP1,SOD1
Ceramide Degradation	2E-01	1,43E-01	NAAA,ASAH1
Zymosterol Biosynthesis	2E-01	9,09E-02	TM7SF2,CYP51A1
Glycogen Biosynthesis II (from UDP-D-Glucose)	2E-01	1,67E-01	UGP2,GYS2
Pregnenolone Biosynthesis	2E-01	1,54E-01	CYP7B1,MICAL1
Folate Polyglutamylation	2E-01	1,05E-01	FPGS,SHMT2
Methylglyoxal Degradation I	1,6E-01	9,09E-02	GLO1
Glutathione Redox Reactions II	1,6E-01	1,43E-01	TXNDC12
Methionine Salvage II (Mammalian)	1,6E-01	1,11E-01	BHMT
Inosine-5'-phosphate Biosynthesis II	1,6E-01	6,25E-02	ADSL
Hypusine Biosynthesis	1,6E-01	2E-01	DHPS
Spermidine Biosynthesis I	1,6E-01	1,25E-01	AMD1
Glycerol-3-phosphate Shuttle	1,6E-01	1,11E-01	GPD1
1D-myo-inositol Hexakisphosphate Biosynthesis V (from Ins(1,3,4)P3)	1,6E-01	1E-01	IPMK
Oxidized GTP and dGTP Detoxification	1,6E-01	9,09E-02	NUDT1
Glutamate Degradation II	1,6E-01	1E-01	GOT1L1
S-adenosyl-L-methionine Biosynthesis	1,6E-01	1,25E-01	MAT2A
L-serine Degradation	1,6E-01	1,67E-01	SRR
Fatty Acid β-oxidation III (Unsaturated, Odd Number)	1,6E-01	2E-01	EHHADH
N-acetylglucosamine Degradation I	1,6E-01	1,25E-01	GNPDA2
Aspartate Biosynthesis	1,6E-01	1,43E-01	GOT1L1

## Sheet: Table S8
Table S8. Gene symbols of the mapped genes with a somatic cancer mutations in the COSMIC database.
© 2000-2013 Ingenuity Systems, Inc. All rights reserved.
ID	Symbol	Entrez Gene Name	Location
SSH3BP1	ABI1	abl-interactor 1	Cytoplasm
ABL1	ABL1	c-abl oncogene 1, non-receptor tyrosine kinase	Nucleus
ABL2	ABL2	v-abl Abelson murine leukemia viral oncogene homolog 2	Cytoplasm
ACSL3	ACSL3	acyl-CoA synthetase long-chain family member 3	Cytoplasm
FACL6	ACSL6	acyl-CoA synthetase long-chain family member 6	Cytoplasm
MLLT2	AFF1	AF4/FMR2 family, member 1	Nucleus
LAF4	AFF3	AF4/FMR2 family, member 3	Nucleus
AKAP9	AKAP9	A kinase (PRKA) anchor protein (yotiao) 9	Cytoplasm
AKT1	AKT1	v-akt murine thymoma viral oncogene homolog 1	Cytoplasm
AKT2	AKT2	v-akt murine thymoma viral oncogene homolog 2	Cytoplasm
ALDH2	ALDH2	aldehyde dehydrogenase 2 family (mitochondrial)	Cytoplasm
ALK	ALK	anaplastic lymphoma receptor tyrosine kinase	Plasma Membrane
APC	APC	adenomatous polyposis coli	Nucleus
ARHGEF12	ARHGEF12	Rho guanine nucleotide exchange factor (GEF) 12	Cytoplasm
ARID1A	ARID1A	AT rich interactive domain 1A (SWI-like)	Nucleus
ARID2	ARID2	AT rich interactive domain 2 (ARID, RFX-like)	Nucleus
ARNT	ARNT	aryl hydrocarbon receptor nuclear translocator	Nucleus
ASPSCR1	ASPSCR1	alveolar soft part sarcoma chromosome region, candidate 1	Cytoplasm
ASXL1	ASXL1	additional sex combs like 1 (Drosophila)	Nucleus
ATF1	ATF1	activating transcription factor 1	Nucleus
ATIC	ATIC	5-aminoimidazole-4-carboxamide ribonucleotide formyltransferase/IMP cyclohydrolase	Cytoplasm
ATM	ATM	ataxia telangiectasia mutated	Nucleus
ATRX	ATRX	alpha thalassemia/mental retardation syndrome X-linked	Nucleus
BAP1	BAP1	BRCA1 associated protein-1 (ubiquitin carboxy-terminal hydrolase)	Nucleus
BCL10	BCL10	B-cell CLL/lymphoma 10	Cytoplasm
BCL11A	BCL11A	B-cell CLL/lymphoma 11A (zinc finger protein)	Nucleus
BCL11B	BCL11B	B-cell CLL/lymphoma 11B (zinc finger protein)	Nucleus
BCL2	BCL2	B-cell CLL/lymphoma 2	Cytoplasm
BCL3	BCL3	B-cell CLL/lymphoma 3	Nucleus
BCL6	BCL6	B-cell CLL/lymphoma 6	Nucleus
BCL7A	BCL7A	B-cell CLL/lymphoma 7A	Other
BCL9	BCL9	B-cell CLL/lymphoma 9	Nucleus
BCOR	BCOR	BCL6 corepressor	Nucleus
BCR	BCR	breakpoint cluster region	Cytoplasm
BIRC3	BIRC3	baculoviral IAP repeat containing 3	Cytoplasm
BRAF	BRAF	v-raf murine sarcoma viral oncogene homolog B1	Cytoplasm
BRCA1	BRCA1	breast cancer 1, early onset	Nucleus
BRCA2	BRCA2	breast cancer 2, early onset	Nucleus
BRD3	BRD3	bromodomain containing 3	Nucleus
BRD4	BRD4	bromodomain containing 4	Nucleus
BTG1	BTG1	B-cell translocation gene 1, anti-proliferative	Nucleus
C12orf9	C12orf9	chromosome 12 open reading frame 9	Other
C2orf44	C2orf44	chromosome 2 open reading frame 44	Other
CAMTA1	CAMTA1	calmodulin binding transcription activator 1	Other
CANT1	CANT1	calcium activated nucleotidase 1	Extracellular Space
CARD11	CARD11	caspase recruitment domain family, member 11	Cytoplasm
CARS	CARS	cysteinyl-tRNA synthetase	Cytoplasm
CBFA2T3	CBFA2T3	core-binding factor, runt domain, alpha subunit 2; translocated to, 3	Nucleus
CBFB	CBFB	core-binding factor, beta subunit	Nucleus
CBL	CBL	Cbl proto-oncogene, E3 ubiquitin protein ligase	Nucleus
CBLB	CBLB	Cbl proto-oncogene, E3 ubiquitin protein ligase B	Nucleus
CBLC	CBLC	Cbl proto-oncogene, E3 ubiquitin protein ligase C	Nucleus
CCDC6	CCDC6	coiled-coil domain containing 6	Cytoplasm
CCNB1IP1	CCNB1IP1	cyclin B1 interacting protein 1, E3 ubiquitin protein ligase	Nucleus
CCND1	CCND1	cyclin D1	Nucleus
CCND2	CCND2	cyclin D2	Nucleus
CCND3	CCND3	cyclin D3	Nucleus
CCNE1	CCNE1	cyclin E1	Nucleus
CD274	CD274	CD274 molecule	Plasma Membrane
CD74	CD74	CD74 molecule, major histocompatibility complex, class II invariant chain	Plasma Membrane
CD79A	CD79A	CD79a molecule, immunoglobulin-associated alpha	Plasma Membrane
CD79B	CD79B	CD79b molecule, immunoglobulin-associated beta	Plasma Membrane
HRPT2	CDC73	cell division cycle 73	Nucleus
CDH1	CDH1	cadherin 1, type 1, E-cadherin (epithelial)	Plasma Membrane
CDH11	CDH11	cadherin 11, type 2, OB-cadherin (osteoblast)	Plasma Membrane
CDK12	CDK12	cyclin-dependent kinase 12	Nucleus
CDK6	CDK6	cyclin-dependent kinase 6	Nucleus
CDKN2A	CDKN2A	cyclin-dependent kinase inhibitor 2A	Nucleus
CDKN2C	CDKN2C	cyclin-dependent kinase inhibitor 2C (p18, inhibits CDK4)	Nucleus
CDX2	CDX2	caudal type homeobox 2	Nucleus
CEBPA	CEBPA	CCAAT/enhancer binding protein (C/EBP), alpha	Nucleus
CHCHD7	CHCHD7	coiled-coil-helix-coiled-coil-helix domain containing 7	Cytoplasm
CHIC2	CHIC2	cysteine-rich hydrophobic domain 2	Plasma Membrane
CHN1	CHN1	chimerin 1	Cytoplasm
CIC	CIC	capicua transcriptional repressor	Other
CIITA	CIITA	class II, major histocompatibility complex, transactivator	Nucleus
CLTC	CLTC	clathrin, heavy chain (Hc)	Plasma Membrane
CLTCL1	CLTCL1	clathrin, heavy chain-like 1	Plasma Membrane
ZNF9	CNBP	CCHC-type zinc finger, nucleic acid binding protein	Nucleus
CEP1	CNTRL	centriolin	Nucleus
COL1A1	COL1A1	collagen, type I, alpha 1	Extracellular Space
COX6C	COX6C	cytochrome c oxidase subunit VIc	Cytoplasm
CREB1	CREB1	cAMP responsive element binding protein 1	Nucleus
CREB3L1	CREB3L1	cAMP responsive element binding protein 3-like 1	Nucleus
CREB3L2	CREB3L2	cAMP responsive element binding protein 3-like 2	Nucleus
CREBBP	CREBBP	CREB binding protein	Nucleus
CRLF2	CRLF2	cytokine receptor-like factor 2	Plasma Membrane
MECT1	CRTC1	CREB regulated transcription coactivator 1	Nucleus
CRTC3	CRTC3	CREB regulated transcription coactivator 3	Other
CTNNB1	CTNNB1	catenin (cadherin-associated protein), beta 1, 88kDa	Nucleus
CMKOR1	CXCR7	chemokine (C-X-C motif) receptor 7	Plasma Membrane
CYLD	CYLD	cylindromatosis (turban tumor syndrome)	Nucleus
DAXX	DAXX	death-domain associated protein	Nucleus
DDIT3	DDIT3	DNA-damage-inducible transcript 3	Nucleus
DDX10	DDX10	DEAD (Asp-Glu-Ala-Asp) box polypeptide 10	Nucleus
DDX5	DDX5	DEAD (Asp-Glu-Ala-Asp) box helicase 5	Nucleus
DDX6	DDX6	DEAD (Asp-Glu-Ala-Asp) box helicase 6	Nucleus
DEK	DEK	DEK oncogene	Nucleus
DICER1	DICER1	dicer 1, ribonuclease type III	Cytoplasm
DNM2	DNM2	dynamin 2	Plasma Membrane
DNMT3A	DNMT3A	DNA (cytosine-5-)-methyltransferase 3 alpha	Nucleus
DUX4	DUX4 (includes others)	double homeobox 4	Other
EBF1	EBF1	early B-cell factor 1	Nucleus
ECT2L	ECT2L	epithelial cell transforming sequence 2 oncogene-like	Other
EGFR	EGFR	epidermal growth factor receptor	Plasma Membrane
EIF4A2	EIF4A2	eukaryotic translation initiation factor 4A2	Cytoplasm
ELF4	ELF4	E74-like factor 4 (ets domain transcription factor)	Nucleus
ELK4	ELK4	ELK4, ETS-domain protein (SRF accessory protein 1)	Nucleus
ELL	ELL	elongation factor RNA polymerase II	Nucleus
ELN	ELN	elastin	Extracellular Space
EML4	EML4	echinoderm microtubule associated protein like 4	Cytoplasm
EP300	EP300	E1A binding protein p300	Nucleus
EPS15	EPS15	epidermal growth factor receptor pathway substrate 15	Cytoplasm
ERBB2	ERBB2	v-erb-b2 erythroblastic leukemia viral oncogene homolog 2, neuro/glioblastoma derived oncogene homolog (avian)	Plasma Membrane
ERG	ERG	v-ets erythroblastosis virus E26 oncogene homolog (avian)	Nucleus
ETV1	ETV1	ets variant 1	Nucleus
ETV4	ETV4	ets variant 4	Nucleus
ETV5	ETV5	ets variant 5	Nucleus
ETV6	ETV6	ets variant 6	Nucleus
EWSR1	EWSR1	EWS RNA-binding protein 1	Nucleus
EZH2	EZH2	enhancer of zeste homolog 2 (Drosophila)	Nucleus
EZR	EZR	ezrin	Plasma Membrane
FAM46C	FAM46C	family with sequence similarity 46, member C	Extracellular Space
TNFRSF6	FAS	Fas cell surface death receptor	Plasma Membrane
FBXO11	FBXO11	F-box protein 11	Cytoplasm
FBXW7	FBXW7	F-box and WD repeat domain containing 7, E3 ubiquitin protein ligase	Nucleus
FCGR2B	FCGR2B	Fc fragment of IgG, low affinity IIb, receptor (CD32)	Plasma Membrane
FEV	FEV	FEV (ETS oncogene family)	Nucleus
FGFR1	FGFR1	fibroblast growth factor receptor 1	Plasma Membrane
FGFR1OP	FGFR1OP	FGFR1 oncogene partner	Cytoplasm
FGFR2	FGFR2	fibroblast growth factor receptor 2	Plasma Membrane
FGFR3	FGFR3	fibroblast growth factor receptor 3	Plasma Membrane
FHIT	FHIT	fragile histidine triad	Cytoplasm
FIP1L1	FIP1L1	factor interacting with PAPOLA and CPSF1	Nucleus
FLI1	FLI1	Friend leukemia virus integration 1	Nucleus
FLT3	FLT3	fms-related tyrosine kinase 3	Plasma Membrane
FNBP1	FNBP1	formin binding protein 1	Nucleus
FOXL2	FOXL2	forkhead box L2	Nucleus
FOXO1A	FOXO1	forkhead box O1	Nucleus
FOXO3A	FOXO3	forkhead box O3	Nucleus
MLLT7	FOXO4	forkhead box O4	Nucleus
FOXP1	FOXP1	forkhead box P1	Nucleus
FSTL3	FSTL3	follistatin-like 3 (secreted glycoprotein)	Extracellular Space
FUBP1	FUBP1	far upstream element (FUSE) binding protein 1	Nucleus
FUS	FUS	fused in sarcoma	Nucleus
GAS7	GAS7	growth arrest-specific 7	Cytoplasm
GATA1	GATA1	GATA binding protein 1 (globin transcription factor 1)	Nucleus
GATA2	GATA2	GATA binding protein 2	Nucleus
GATA3	GATA3	GATA binding protein 3	Nucleus
GMPS	GMPS	guanine monphosphate synthase	Nucleus
GNA11	GNA11	guanine nucleotide binding protein (G protein), alpha 11 (Gq class)	Plasma Membrane
GNAQ	GNAQ	guanine nucleotide binding protein (G protein), q polypeptide	Plasma Membrane
GNAS	GNAS	GNAS complex locus	Plasma Membrane
GOLGA5	GOLGA5	golgin A5	Cytoplasm
GOPC	GOPC	golgi-associated PDZ and coiled-coil motif containing	Cytoplasm
GPHN	GPHN	gephyrin	Plasma Membrane
H3F3A	H3F3A/H3F3B	H3 histone, family 3A	Other
HERPUD1	HERPUD1	homocysteine-inducible, endoplasmic reticulum stress-inducible, ubiquitin-like domain member 1	Cytoplasm
HEY1	HEY1	hairy/enhancer-of-split related with YRPW motif 1	Nucleus
HIP1	HIP1	huntingtin interacting protein 1	Cytoplasm
HIST1H4I	HIST1H4A (includes others)	histone cluster 1, H4a	Nucleus
HLF	HLF	hepatic leukemia factor	Nucleus
HMGA1	HMGA1	high mobility group AT-hook 1	Nucleus
[truncated: 263 more rows]

## Sheet: Table S9
Table S9. Ingenuity pathways for the genes in Table S8. The columns have the same meaning as in Table S3.
[truncated: 541 more rows]

[truncated: 13 more sheets: Table S10, Table S11, Table S12, Table S13, Table S14, Table S15, Table S16, Table S17, Table S18, Table S19, Table S20, Table S21, Table S22]
